# Supplementary material for: Genomic evolution towards azole resistance in Candida glabrata clinical isolates unveils the importance of CgHxt4/6/7 in azole accumulation
Source: Commun Biol. 2022 Oct 21;5:1118. doi: 10.1038/s42003-022-04087-0 (PMC9587243; doi:10.1038/s42003-022-04087-0)
Supplement: Supplementary file 3 — Supplementary Data 1 [file 42003_2022_4087_MOESM3_ESM.xlsx]

## Sheet: PDR1
Isolate OL152_initial (azole susceptible)													Isolate 044_initial (azole susceptible)													Isolate 040_initial (azole susceptible)
#CHROM	POS	REF	ALT	QUAL									#CHROM	POS	REF	ALT	QUAL									#CHROM	POS	REF	ALT	QUAL
A	46869	A	T	30460.0	intergenic_region	MODIFIER	CAGL0A00429g-CAGL0A00451g			n.46869A>T			A	46749	T	C	22661.0	intergenic_region	MODIFIER	CAGL0A00429g-CAGL0A00451g			n.46749T>C			A	46621	C	T	18071.0	intergenic_region	MODIFIER	CAGL0A00429g-CAGL0A00451g			n.46621C>T
A	46879	A	T	30210.0	intergenic_region	MODIFIER	CAGL0A00429g-CAGL0A00451g			n.46879A>T			A	47501	C	CT	21228.0	intergenic_region	MODIFIER	CAGL0A00429g-CAGL0A00451g			n.47501_47502insT			A	46869	A	T	27711.0	intergenic_region	MODIFIER	CAGL0A00429g-CAGL0A00451g			n.46869A>T
A	46971	C	A	29529.0	intergenic_region	MODIFIER	CAGL0A00429g-CAGL0A00451g			n.46971C>A																A	46879	A	T	27845.0	intergenic_region	MODIFIER	CAGL0A00429g-CAGL0A00451g			n.46879A>T
A	47125	A	G	24256.0	intergenic_region	MODIFIER	CAGL0A00429g-CAGL0A00451g			n.47125A>G																A	46971	C	A	29150.0	intergenic_region	MODIFIER	CAGL0A00429g-CAGL0A00451g			n.46971C>A
A	47205	C	T	19262.0	intergenic_region	MODIFIER	CAGL0A00429g-CAGL0A00451g			n.47205C>T																A	47125	A	C	24353.0	intergenic_region	MODIFIER	CAGL0A00429g-CAGL0A00451g			n.47125A>C
A	47306	A	T	19056.0	intergenic_region	MODIFIER	CAGL0A00429g-CAGL0A00451g			n.47306A>T																A	47306	A	T	17926.0	intergenic_region	MODIFIER	CAGL0A00429g-CAGL0A00451g			n.47306A>T
A	47320	G	A	19869.0	intergenic_region	MODIFIER	CAGL0A00429g-CAGL0A00451g			n.47320G>A																A	47320	G	A	18065.0	intergenic_region	MODIFIER	CAGL0A00429g-CAGL0A00451g			n.47320G>A
A	47337	G	A	29818.0	intergenic_region	MODIFIER	CAGL0A00429g-CAGL0A00451g			n.47337G>A																A	47337	G	A	25585.0	intergenic_region	MODIFIER	CAGL0A00429g-CAGL0A00451g			n.47337G>A
A	47344	G	A	30492.0	intergenic_region	MODIFIER	CAGL0A00429g-CAGL0A00451g			n.47344G>A																A	47344	G	A	17093.0	intergenic_region	MODIFIER	CAGL0A00429g-CAGL0A00451g			n.47344G>A
A	47461	C	A	26604.0	intergenic_region	MODIFIER	CAGL0A00429g-CAGL0A00451g			n.47461C>A
Isolate OL152_Psc (azole resistant)													Isolate 044_Psc (azole resistant)													Isolate 040_Psc (azole resistant)
#CHROM	POS	REF	ALT	QUAL									#CHROM	POS	REF	ALT	QUAL									#CHROM	POS	REF	ALT	QUAL
A	46869	A	T	37357.0	intergenic_region	MODIFIER	CAGL0A00429g-CAGL0A00451g			n.46869A>T			A	46749	T	C	16822.0	intergenic_region	MODIFIER	CAGL0A00429g-CAGL0A00451g			n.46749T>C			A	46621	C	T	15199.0	intergenic_region	MODIFIER	CAGL0A00429g-CAGL0A00451g			n.46621C>T
A	46879	A	T	37786.0	intergenic_region	MODIFIER	CAGL0A00429g-CAGL0A00451g			n.46879A>T			A	47501	C	CT	16582.0	intergenic_region	MODIFIER	CAGL0A00429g-CAGL0A00451g			n.47501_47502insT			A	46869	A	T	28813.0	intergenic_region	MODIFIER	CAGL0A00429g-CAGL0A00451g			n.46869A>T
A	46971	C	A	35764.0	intergenic_region	MODIFIER	CAGL0A00429g-CAGL0A00451g			n.46971C>A																A	46879	A	T	28529.0	intergenic_region	MODIFIER	CAGL0A00429g-CAGL0A00451g			n.46879A>T
A	47125	A	G	25594.0	intergenic_region	MODIFIER	CAGL0A00429g-CAGL0A00451g			n.47125A>G																A	46971	C	A	30473.0	intergenic_region	MODIFIER	CAGL0A00429g-CAGL0A00451g			n.46971C>A
A	47205	C	T	21126.0	intergenic_region	MODIFIER	CAGL0A00429g-CAGL0A00451g			n.47205C>T																A	47125	A	C	25705.0	intergenic_region	MODIFIER	CAGL0A00429g-CAGL0A00451g			n.47125A>C
A	47306	A	T	20710.0	intergenic_region	MODIFIER	CAGL0A00429g-CAGL0A00451g			n.47306A>T																A	47306	A	T	18223.0	intergenic_region	MODIFIER	CAGL0A00429g-CAGL0A00451g			n.47306A>T
A	47320	G	A	21212.0	intergenic_region	MODIFIER	CAGL0A00429g-CAGL0A00451g			n.47320G>A																A	47320	G	A	17550.0	intergenic_region	MODIFIER	CAGL0A00429g-CAGL0A00451g			n.47320G>A
A	47337	G	A	31663.0	intergenic_region	MODIFIER	CAGL0A00429g-CAGL0A00451g			n.47337G>A																A	47337	G	A	25173.0	intergenic_region	MODIFIER	CAGL0A00429g-CAGL0A00451g			n.47337G>A
A	47344	G	A	21704.0	intergenic_region	MODIFIER	CAGL0A00429g-CAGL0A00451g			n.47344G>A																A	47344	G	A	17148.0	intergenic_region	MODIFIER	CAGL0A00429g-CAGL0A00451g			n.47344G>A
A	47461	C	A	29259.0	intergenic_region	MODIFIER	CAGL0A00429g-CAGL0A00451g			n.47461C>A

## Sheet: CDR1
Isolate OL152_initial (azole susceptible)															Isolate 044_initial (azole susceptible)														Isolate 040_initial (azole susceptible)
#CHROM	POS	REF	ALT	QUAL											#CHROM	POS	REF	ALT	QUAL										#CHROM	POS	REF	ALT	QUAL
M	202644	A	G	21934.0	intergenic_region	MODIFIER	CAGL0M01738g-CAGL0M01760g			n.202644A>G					M	202644	A	G	28537.0	intergenic_region	MODIFIER	CAGL0M01738g-CAGL0M01760g			n.202644A>G				M	202644	A	G	21920.0	intergenic_region	MODIFIER	CAGL0M01738g-CAGL0M01760g			n.202644A>G
M	202770	GC	G	19816.0	intergenic_region	MODIFIER	CAGL0M01738g-CAGL0M01760g			n.202771delC					M	202770	GC	G	23720.0	intergenic_region	MODIFIER	CAGL0M01738g-CAGL0M01760g			n.202771delC				M	202677	G	A	17787.0	intergenic_region	MODIFIER	CAGL0M01738g-CAGL0M01760g			n.202677G>A
M	202841	T	G	25415.0	intergenic_region	MODIFIER	CAGL0M01738g-CAGL0M01760g			n.202841T>G					M	202803	G	A	29297.0	intergenic_region	MODIFIER	CAGL0M01738g-CAGL0M01760g			n.202803G>A				M	202773	C	CCCT	14526.0	intergenic_region	MODIFIER	CAGL0M01738g-CAGL0M01760g			n.202773_202774insCCT
M	202877	GA	G	26717.0	intergenic_region	MODIFIER	CAGL0M01738g-CAGL0M01760g			n.202878delA					M	202841	T	G	29905.0	intergenic_region	MODIFIER	CAGL0M01738g-CAGL0M01760g			n.202841T>G				M	202841	T	G	16894.0	intergenic_region	MODIFIER	CAGL0M01738g-CAGL0M01760g			n.202841T>G
M	202880	AAAG	A	26716.0	intergenic_region	MODIFIER	CAGL0M01738g-CAGL0M01760g			n.202881_202883delAAG					M	202878	A	G	34548.0	intergenic_region	MODIFIER	CAGL0M01738g-CAGL0M01760g			n.202878A>G				M	202877	GA	G	21420.0	intergenic_region	MODIFIER	CAGL0M01738g-CAGL0M01760g			n.202878delA
M	202935	C	G	31189.0	intergenic_region	MODIFIER	CAGL0M01738g-CAGL0M01760g			n.202935C>G					M	202881	A	G	34721.0	intergenic_region	MODIFIER	CAGL0M01738g-CAGL0M01760g			n.202881A>G				M	202879	GAAA	G	21420.0	intergenic_region	MODIFIER	CAGL0M01738g-CAGL0M01760g			n.202880_202882delAAA
M	202937	A	C	31189.0	intergenic_region	MODIFIER	CAGL0M01738g-CAGL0M01760g			n.202937A>C					M	202924	G	A	29503.0	intergenic_region	MODIFIER	CAGL0M01738g-CAGL0M01760g			n.202924G>A				M	202935	C	G	28282.0	intergenic_region	MODIFIER	CAGL0M01738g-CAGL0M01760g			n.202935C>G
M	202948	A	C	28887.0	intergenic_region	MODIFIER	CAGL0M01738g-CAGL0M01760g			n.202948A>C					M	202935	C	G	39778.0	intergenic_region	MODIFIER	CAGL0M01738g-CAGL0M01760g			n.202935C>G				M	202937	A	C	28282.0	intergenic_region	MODIFIER	CAGL0M01738g-CAGL0M01760g			n.202937A>C
M	202953	T	C	28945.0	intergenic_region	MODIFIER	CAGL0M01738g-CAGL0M01760g			n.202953T>C					M	202937	A	C	39778.0	intergenic_region	MODIFIER	CAGL0M01738g-CAGL0M01760g			n.202937A>C				M	202948	A	C	25354.0	intergenic_region	MODIFIER	CAGL0M01738g-CAGL0M01760g			n.202948A>C
M	203162	T	C	22201.0	intergenic_region	MODIFIER	CAGL0M01738g-CAGL0M01760g			n.203162T>C					M	202948	A	C	36891.0	intergenic_region	MODIFIER	CAGL0M01738g-CAGL0M01760g			n.202948A>C				M	202953	T	C	25531.0	intergenic_region	MODIFIER	CAGL0M01738g-CAGL0M01760g			n.202953T>C
M	203172	G	GA	20158.0	intergenic_region	MODIFIER	CAGL0M01738g-CAGL0M01760g			n.203172_203173insA					M	202953	T	C	36871.0	intergenic_region	MODIFIER	CAGL0M01738g-CAGL0M01760g			n.202953T>C				M	203162	T	C	25488.0	intergenic_region	MODIFIER	CAGL0M01738g-CAGL0M01760g			n.203162T>C
M	203260	T	C	19335.0	intergenic_region	MODIFIER	CAGL0M01738g-CAGL0M01760g			n.203260T>C					M	203009	T	C	28592.0	intergenic_region	MODIFIER	CAGL0M01738g-CAGL0M01760g			n.203009T>C				M	203172	G	GA	21838.0	intergenic_region	MODIFIER	CAGL0M01738g-CAGL0M01760g			n.203172_203173insA
M	203340	G	A	19411.0	intergenic_region	MODIFIER	CAGL0M01738g-CAGL0M01760g			n.203340G>A					M	203020	G	A	28338.0	intergenic_region	MODIFIER	CAGL0M01738g-CAGL0M01760g			n.203020G>A				M	203322	A	G	26561.0	intergenic_region	MODIFIER	CAGL0M01738g-CAGL0M01760g			n.203322A>G
M	203361	CT	C	24895.0	intergenic_region	MODIFIER	CAGL0M01738g-CAGL0M01760g			n.203362delT					M	203076	T	A	27811.0	intergenic_region	MODIFIER	CAGL0M01738g-CAGL0M01760g			n.203076T>A				M	203340	G	A	26678.0	intergenic_region	MODIFIER	CAGL0M01738g-CAGL0M01760g			n.203340G>A
M	203381	G	A	24571.0	intergenic_region	MODIFIER	CAGL0M01738g-CAGL0M01760g			n.203381G>A					M	203162	T	C	30365.0	intergenic_region	MODIFIER	CAGL0M01738g-CAGL0M01760g			n.203162T>C				M	203361	CT	C	19031.0	intergenic_region	MODIFIER	CAGL0M01738g-CAGL0M01760g			n.203362delT
M	203431	T	C	18230.0	intergenic_region	MODIFIER	CAGL0M01738g-CAGL0M01760g			n.203431T>C					M	203172	G	GA	25972.0	intergenic_region	MODIFIER	CAGL0M01738g-CAGL0M01760g			n.203172_203173insA
M	203505	C	CTGGACTTGGACT	22088.0	intergenic_region	MODIFIER	CAGL0M01738g-CAGL0M01760g			n.203505_203506insTGGACTTGGACT					M	203193	T	C	27360.0	intergenic_region	MODIFIER	CAGL0M01738g-CAGL0M01760g			n.203193T>C				Isolate 040_Psc (azole resistant)
M	203567	G	A	18632.0	intergenic_region	MODIFIER	CAGL0M01738g-CAGL0M01760g			n.203567G>A					M	203240	G	A	29562.0	intergenic_region	MODIFIER	CAGL0M01738g-CAGL0M01760g			n.203240G>A				#CHROM	POS	REF	ALT	QUAL
															M	203244	G	A	29696.0	intergenic_region	MODIFIER	CAGL0M01738g-CAGL0M01760g			n.203244G>A				M	202644	A	G	18920.0	intergenic_region	MODIFIER	CAGL0M01738g-CAGL0M01760g			n.202644A>G
Isolate OL152_Psc (azole resistant)															M	203260	T	C	25404.0	intergenic_region	MODIFIER	CAGL0M01738g-CAGL0M01760g			n.203260T>C				M	202677	G	A	16335.0	intergenic_region	MODIFIER	CAGL0M01738g-CAGL0M01760g			n.202677G>A
#CHROM	POS	REF	ALT	QUAL											M	203381	G	A	25039.0	intergenic_region	MODIFIER	CAGL0M01738g-CAGL0M01760g			n.203381G>A				M	202773	C	CCCT	15310.0	intergenic_region	MODIFIER	CAGL0M01738g-CAGL0M01760g			n.202773_202774insCCT
M	202644	A	G	26815.0	intergenic_region	MODIFIER	CAGL0M01738g-CAGL0M01760g			n.202644A>G					M	203431	T	C	24070.0	intergenic_region	MODIFIER	CAGL0M01738g-CAGL0M01760g			n.203431T>C				M	202841	T	G	17525.0	intergenic_region	MODIFIER	CAGL0M01738g-CAGL0M01760g			n.202841T>G
M	202770	GC	G	21104.0	intergenic_region	MODIFIER	CAGL0M01738g-CAGL0M01760g			n.202771delC																			M	202877	GA	G	21491.0	intergenic_region	MODIFIER	CAGL0M01738g-CAGL0M01760g			n.202878delA
M	202841	T	G	28785.0	intergenic_region	MODIFIER	CAGL0M01738g-CAGL0M01760g			n.202841T>G					Isolate 044_Psc (azole resistant)														M	202879	GAAA	G	21491.0	intergenic_region	MODIFIER	CAGL0M01738g-CAGL0M01760g			n.202880_202882delAAA
M	202877	GA	G	30971.0	intergenic_region	MODIFIER	CAGL0M01738g-CAGL0M01760g			n.202878delA					#CHROM	POS	REF	ALT	QUAL										M	202935	C	G	29277.0	intergenic_region	MODIFIER	CAGL0M01738g-CAGL0M01760g			n.202935C>G
M	202880	AAAG	A	30972.0	intergenic_region	MODIFIER	CAGL0M01738g-CAGL0M01760g			n.202881_202883delAAG					M	202644	A	G	23702.0	intergenic_region	MODIFIER	CAGL0M01738g-CAGL0M01760g			n.202644A>G				M	202937	A	C	29277.0	intergenic_region	MODIFIER	CAGL0M01738g-CAGL0M01760g			n.202937A>C
M	202935	C	G	35556.0	intergenic_region	MODIFIER	CAGL0M01738g-CAGL0M01760g			n.202935C>G					M	202770	GC	G	21867.0	intergenic_region	MODIFIER	CAGL0M01738g-CAGL0M01760g			n.202771delC				M	202948	A	C	26627.0	intergenic_region	MODIFIER	CAGL0M01738g-CAGL0M01760g			n.202948A>C
M	202937	A	C	35556.0	intergenic_region	MODIFIER	CAGL0M01738g-CAGL0M01760g			n.202937A>C					M	202803	G	A	27822.0	intergenic_region	MODIFIER	CAGL0M01738g-CAGL0M01760g			n.202803G>A				M	202953	T	C	26716.0	intergenic_region	MODIFIER	CAGL0M01738g-CAGL0M01760g			n.202953T>C
M	202948	A	C	31679.0	intergenic_region	MODIFIER	CAGL0M01738g-CAGL0M01760g			n.202948A>C					M	202841	T	G	27926.0	intergenic_region	MODIFIER	CAGL0M01738g-CAGL0M01760g			n.202841T>G				M	203162	T	C	26177.0	intergenic_region	MODIFIER	CAGL0M01738g-CAGL0M01760g			n.203162T>C
M	202953	T	C	31859.0	intergenic_region	MODIFIER	CAGL0M01738g-CAGL0M01760g			n.202953T>C					M	202878	A	G	31954.0	intergenic_region	MODIFIER	CAGL0M01738g-CAGL0M01760g			n.202878A>G				M	203172	G	GA	22811.0	intergenic_region	MODIFIER	CAGL0M01738g-CAGL0M01760g			n.203172_203173insA
M	203162	T	C	26098.0	intergenic_region	MODIFIER	CAGL0M01738g-CAGL0M01760g			n.203162T>C					M	202881	A	G	32406.0	intergenic_region	MODIFIER	CAGL0M01738g-CAGL0M01760g			n.202881A>G				M	203322	A	G	28190.0	intergenic_region	MODIFIER	CAGL0M01738g-CAGL0M01760g			n.203322A>G
M	203172	G	GA	23169.0	intergenic_region	MODIFIER	CAGL0M01738g-CAGL0M01760g			n.203172_203173insA					M	202924	G	A	27106.0	intergenic_region	MODIFIER	CAGL0M01738g-CAGL0M01760g			n.202924G>A				M	203340	G	A	28438.0	intergenic_region	MODIFIER	CAGL0M01738g-CAGL0M01760g			n.203340G>A
M	203260	T	C	22426.0	intergenic_region	MODIFIER	CAGL0M01738g-CAGL0M01760g			n.203260T>C					M	202935	C	G	37607.0	intergenic_region	MODIFIER	CAGL0M01738g-CAGL0M01760g			n.202935C>G				M	203361	CT	C	21331.0	intergenic_region	MODIFIER	CAGL0M01738g-CAGL0M01760g			n.203362delT
M	203340	G	A	22652.0	intergenic_region	MODIFIER	CAGL0M01738g-CAGL0M01760g			n.203340G>A					M	202937	A	C	37607.0	intergenic_region	MODIFIER	CAGL0M01738g-CAGL0M01760g			n.202937A>C
M	203361	CT	C	28693.0	intergenic_region	MODIFIER	CAGL0M01738g-CAGL0M01760g			n.203362delT					M	202948	A	C	27333.0	intergenic_region	MODIFIER	CAGL0M01738g-CAGL0M01760g			n.202948A>C
M	203381	G	A	29622.0	intergenic_region	MODIFIER	CAGL0M01738g-CAGL0M01760g			n.203381G>A					M	202953	T	C	35158.0	intergenic_region	MODIFIER	CAGL0M01738g-CAGL0M01760g			n.202953T>C
M	203431	T	C	22116.0	intergenic_region	MODIFIER	CAGL0M01738g-CAGL0M01760g			n.203431T>C					M	203009	T	C	27512.0	intergenic_region	MODIFIER	CAGL0M01738g-CAGL0M01760g			n.203009T>C
M	203505	C	CTGGACTTGGACT	22917.0	intergenic_region	MODIFIER	CAGL0M01738g-CAGL0M01760g			n.203505_203506insTGGACTTGGACT					M	203020	G	A	27780.0	intergenic_region	MODIFIER	CAGL0M01738g-CAGL0M01760g			n.203020G>A
M	203567	G	A	18842.0	intergenic_region	MODIFIER	CAGL0M01738g-CAGL0M01760g			n.203567G>A					M	203076	T	A	26831.0	intergenic_region	MODIFIER	CAGL0M01738g-CAGL0M01760g			n.203076T>A
															M	203162	T	C	28270.0	intergenic_region	MODIFIER	CAGL0M01738g-CAGL0M01760g			n.203162T>C
															M	203172	G	GA	25602.0	intergenic_region	MODIFIER	CAGL0M01738g-CAGL0M01760g			n.203172_203173insA
															M	203193	T	C	25664.0	intergenic_region	MODIFIER	CAGL0M01738g-CAGL0M01760g			n.203193T>C
															M	203240	G	A	30650.0	intergenic_region	MODIFIER	CAGL0M01738g-CAGL0M01760g			n.203240G>A
															M	203244	G	A	30870.0	intergenic_region	MODIFIER	CAGL0M01738g-CAGL0M01760g			n.203244G>A
															M	203260	T	C	26519.0	intergenic_region	MODIFIER	CAGL0M01738g-CAGL0M01760g			n.203260T>C
															M	203381	G	A	23756.0	intergenic_region	MODIFIER	CAGL0M01738g-CAGL0M01760g			n.203381G>A
															M	203431	T	C	22591.0	intergenic_region	MODIFIER	CAGL0M01738g-CAGL0M01760g			n.203431T>C

## Sheet: ERG11
No SNPs were found on ERG11 promoter region in the three isolates evolved azole resistant isolates.
