# Supplementary material for: Genomic evolution towards azole resistance in Candida glabrata clinical isolates unveils the importance of CgHxt4/6/7 in azole accumulation
Source: Commun Biol. 2022 Oct 21;5:1118. doi: 10.1038/s42003-022-04087-0 (PMC9587243; doi:10.1038/s42003-022-04087-0)
Supplement: Supplementary file 4 — Supplementary Data 2 [file 42003_2022_4087_MOESM4_ESM.xlsx]

## Sheet: CBS138_initial
CHROM	POS	REF	ALT
A	236422	T	C	missense_variant	MODERATE	CAGL0A02233g	c.1048A>G	p.Ile350Val
A	236443	C	G	missense_variant	MODERATE	CAGL0A02233g	c.1027G>C	p.Glu343Gln
C	28197	G	A	missense_variant	MODERATE	CAGL0C00275g	c.85G>A	p.Val29Ile
C	98334	C	G	missense_variant	MODERATE	CAGL0C00968g	c.1421C>G	p.Thr474Ser
C	116702	A	G	missense_variant	MODERATE	CAGL0C01133g	c.1898A>G	p.Asp633Gly
C	382148	A	C	missense_variant	MODERATE	CAGL0C03894g	c.1250T>G	p.Val417Gly
F	90968	T	G	stop_lost&splice_region_variant	HIGH	CAGL0F00803g	c.2515T>G	p.Ter839Glyext*?
F	926389	TA	T	frameshift_variant	HIGH	CAGL0F09273g	c.449delA	p.Tyr150fs
G	652026	TGTTGGAGGTGGTGGAGGAGGATGAGCTGCATGA	T	disruptive_inframe_deletion	MODERATE	CAGL0G06842g	c.2094_2126delTCATGCAGCTCATCCTCCTCCACCACCTCCAAC	p.His699_Thr709del
G	653876	A	C	missense_variant	MODERATE	CAGL0G06842g	c.277T>G	p.Tyr93Asp
G	653922	A	C	missense_variant	MODERATE	CAGL0G06842g	c.231T>G	p.Asp77Glu
G	653994	A	C	missense_variant	MODERATE	CAGL0G06842g	c.159T>G	p.His53Gln
G	670054	C	CA	frameshift_variant	HIGH	CAGL0G07040g	c.908dupT	p.Leu303fs
G	815281	T	G	missense_variant	MODERATE	CAGL0G08646g	c.1253A>C	p.Asn418Thr
G	931981	C	A	missense_variant	MODERATE	CAGL0G09757g	c.1631C>A	p.Pro544His
G	990930	T	C	missense_variant	MODERATE	CAGL0G10219g	c.2165T>C	p.Ile722Thr
H	617811	T	TC	frameshift_variant	HIGH	CAGL0H06259g	c.2773dupC	p.His925fs
H	936294	T	G	missense_variant	MODERATE	CAGL0H09570r	c.26A>C	p.His9Pro
H	965488	A	G	missense_variant	MODERATE	CAGL0H09900r	c.31T>C	p.Ser11Pro
H	1046512	T	C	missense_variant	MODERATE	CAGL0H10626g	c.2570T>C	p.Met857Thr
I	248677	TA	T	frameshift_variant	HIGH	CAGL0I02816g	c.15delT	p.Thr6fs
I	248722	CG	C	frameshift_variant	HIGH	CAGL0I02838g	c.1949delC	p.Pro650fs
J	169062	GCCAGAGCCAGAGCCACCTTCAGAACCGGATCCAGAACCGGAACCAGATCCTGAACCAGTGCCCGAA	G	disruptive_inframe_deletion	MODERATE	CAGL0J01774g	c.2946_3011delTTCGGGCACTGGTTCAGGATCTGGTTCCGGTTCTGGATCCGGTTCTGAAGGTGGCTCTGGCTCTGG	p.Ser983_Gly1004del
J	387161	AC	A	frameshift_variant	HIGH	CAGL0J04114g	c.674delG	p.Ser225fs
J	387164	CA	C	frameshift_variant	HIGH	CAGL0J04114g	c.671delT	p.Leu224fs
J	387196	AC	A	frameshift_variant	HIGH	CAGL0J04114g	c.639delG	p.Tyr214fs
J	398441	C	A	missense_variant	MODERATE	CAGL0J04246g	c.359C>A	p.Pro120Gln
J	490518	A	T	missense_variant	MODERATE	CAGL0J05159g	c.3819T>A	p.Asp1273Glu
J	953829	C	CCG	frameshift_variant	HIGH	CAGL0J09702g	c.1878_1879dupCG	p.Gly627fs
J	1004938	C	T	missense_variant	MODERATE	CAGL0J10274g	c.953G>A	p.Arg318Lys
J	1096487	T	C	missense_variant	MODERATE	CAGL0J11264g	c.1085A>G	p.Gln362Arg
K	510961	G	GTCTACTAAACAGGCCACCTCTC	frameshift_variant&stop_gained	HIGH	CAGL0K05247g	c.1463_1484dupACAGGCCACCTCTCTCTACTAA	p.Asn495fs
K	556803	C	T	missense_variant	MODERATE	CAGL0K05709g	c.3241G>A	p.Gly1081Ser
K	742415	T	C	missense_variant	MODERATE	CAGL0K07502g	c.67T>C	p.Phe23Leu
K	742527	T	C	missense_variant	MODERATE	CAGL0K07502g	c.179T>C	p.Phe60Ser
K	742535	T	C	missense_variant	MODERATE	CAGL0K07502g	c.187T>C	p.Phe63Leu
K	742581	A	C	missense_variant	MODERATE	CAGL0K07502g	c.233A>C	p.Asn78Thr
K	742583	T	C	missense_variant	MODERATE	CAGL0K07502g	c.235T>C	p.Tyr79His
K	742602	A	C	missense_variant	MODERATE	CAGL0K07502g	c.254A>C	p.Asn85Thr
L	94123	T	C	missense_variant	MODERATE	CAGL0L00737g	c.959A>G	p.Glu320Gly
L	941345	A	C	missense_variant	MODERATE	CAGL0L08624g	c.1288A>C	p.Ser430Arg
M	393328	CAAT	C	disruptive_inframe_deletion	MODERATE	CAGL0M03465g	c.660_662delATT	p.Leu221del
M	926262	A	G	missense_variant	MODERATE	CAGL0M09317g	c.19A>G	p.Lys7Glu
M	1242726	A	C	missense_variant	MODERATE	CAGL0M12474g	c.451A>C	p.Thr151Pro

## Sheet: CBS138_Psc
CHROM	POS	REF	ALT
A	48446	G	T	missense_variant	MODERATE	CAGL0A00451g	c.890G>T	p.Trp297Leu	CgPDR1 GOF mutation reported by Ferrari et al., 2009
A	236422	T	C	missense_variant	MODERATE	CAGL0A02233g	c.1048A>G	p.Ile350Val
A	236443	C	G	missense_variant	MODERATE	CAGL0A02233g	c.1027G>C	p.Glu343Gln
C	28197	G	A	missense_variant	MODERATE	CAGL0C00275g	c.85G>A	p.Val29Ile
C	98144	A	T	missense_variant	MODERATE	CAGL0C00968g	c.1231A>T	p.Ile411Phe
C	98145	T	A	missense_variant	MODERATE	CAGL0C00968g	c.1232T>A	p.Ile411Asn
C	98334	C	G	missense_variant	MODERATE	CAGL0C00968g	c.1421C>G	p.Thr474Ser
C	99114	G	C	missense_variant	MODERATE	CAGL0C00968g	c.2201G>C	p.Gly734Ala
C	99150	G	GCTCTGC	disruptive_inframe_insertion	MODERATE	CAGL0C00968g	c.2237_2238insCTCTGC	p.Gly746_Pro747insSerAla
C	116702	A	G	missense_variant	MODERATE	CAGL0C01133g	c.1898A>G	p.Asp633Gly
C	382148	A	C	missense_variant	MODERATE	CAGL0C03894g	c.1250T>G	p.Val417Gly
F	90968	T	G	stop_lost&splice_region_variant	HIGH	CAGL0F00803g	c.2515T>G	p.Ter839Glyext*?
F	926389	TA	T	frameshift_variant	HIGH	CAGL0F09273g	c.449delA	p.Tyr150fs
G	652026	TGTTGGAGGTGGTGGAGGAGGATGAGCTGCATGA	T	disruptive_inframe_deletion	MODERATE	CAGL0G06842g	c.2094_2126delTCATGCAGCTCATCCTCCTCCACCACCTCCAAC	p.His699_Thr709del
G	653876	A	C	missense_variant	MODERATE	CAGL0G06842g	c.277T>G	p.Tyr93Asp
G	653922	A	C	missense_variant	MODERATE	CAGL0G06842g	c.231T>G	p.Asp77Glu
G	653994	A	C	missense_variant	MODERATE	CAGL0G06842g	c.159T>G	p.His53Gln
G	670054	C	CA	frameshift_variant	HIGH	CAGL0G07040g	c.908dupT	p.Leu303fs
G	815281	T	G	missense_variant	MODERATE	CAGL0G08646g	c.1253A>C	p.Asn418Thr
G	931981	C	A	missense_variant	MODERATE	CAGL0G09757g	c.1631C>A	p.Pro544His
H	617811	T	TC	frameshift_variant	HIGH	CAGL0H06259g	c.2773dupC	p.His925fs
H	936294	T	G	missense_variant	MODERATE	CAGL0H09570r	c.26A>C	p.His9Pro
H	965488	A	G	missense_variant	MODERATE	CAGL0H09900r	c.31T>C	p.Ser11Pro
H	1046512	T	C	missense_variant	MODERATE	CAGL0H10626g	c.2570T>C	p.Met857Thr
I	248677	TA	T	frameshift_variant	HIGH	CAGL0I02816g	c.15delT	p.Thr6fs
I	248722	CG	C	frameshift_variant	HIGH	CAGL0I02838g	c.1949delC	p.Pro650fs
J	387161	AC	A	frameshift_variant	HIGH	CAGL0J04114g	c.674delG	p.Ser225fs
J	387164	CA	C	frameshift_variant	HIGH	CAGL0J04114g	c.671delT	p.Leu224fs
J	387196	AC	A	frameshift_variant	HIGH	CAGL0J04114g	c.639delG	p.Tyr214fs
J	398441	C	A	missense_variant	MODERATE	CAGL0J04246g	c.359C>A	p.Pro120Gln
J	490518	A	T	missense_variant	MODERATE	CAGL0J05159g	c.3819T>A	p.Asp1273Glu
J	953829	C	CCG	frameshift_variant	HIGH	CAGL0J09702g	c.1878_1879dupCG	p.Gly627fs
J	1004938	C	T	missense_variant	MODERATE	CAGL0J10274g	c.953G>A	p.Arg318Lys
J	1096487	T	C	missense_variant	MODERATE	CAGL0J11264g	c.1085A>G	p.Gln362Arg
K	510961	G	GTCTACTAAACAGGCCACCTCTC	frameshift_variant&stop_gained	HIGH	CAGL0K05247g	c.1463_1484dupACAGGCCACCTCTCTCTACTAA	p.Asn495fs
K	556803	C	T	missense_variant	MODERATE	CAGL0K05709g	c.3241G>A	p.Gly1081Ser
K	742415	T	C	missense_variant	MODERATE	CAGL0K07502g	c.67T>C	p.Phe23Leu
K	742527	T	C	missense_variant	MODERATE	CAGL0K07502g	c.179T>C	p.Phe60Ser
K	742535	T	C	missense_variant	MODERATE	CAGL0K07502g	c.187T>C	p.Phe63Leu
L	94123	T	C	missense_variant	MODERATE	CAGL0L00737g	c.959A>G	p.Glu320Gly
L	941345	A	C	missense_variant	MODERATE	CAGL0L08624g	c.1288A>C	p.Ser430Arg
M	393328	CAAT	C	disruptive_inframe_deletion	MODERATE	CAGL0M03465g	c.660_662delATT	p.Leu221del
M	926262	A	G	missense_variant	MODERATE	CAGL0M09317g	c.19A>G	p.Lys7Glu
M	1242726	A	C	missense_variant	MODERATE	CAGL0M12474g	c.451A>C	p.Thr151Pro

## Sheet: OL152_initial
CHROM	POS	REF	ALT
A	21706	T	C	missense_variant	MODERATE	CAGL0A00187g	transcript	c.52A>G	p.Asn18Asp
A	25940	G	A	missense_variant	MODERATE	CAGL0A00231g	transcript	c.700G>A	p.Ala234Thr
A	27309	A	G	missense_variant	MODERATE	CAGL0A00231g	transcript	c.2069A>G	p.Asn690Ser
A	30734	T	A	missense_variant	MODERATE	CAGL0A00297g	transcript	c.42A>T	p.Gln14His
A	31830	A	C	missense_variant	MODERATE	CAGL0A00319g	transcript	c.853A>C	p.Lys285Gln
A	32241	A	G	missense_variant	MODERATE	CAGL0A00319g	transcript	c.1264A>G	p.Ile422Val
A	33293	A	G	missense_variant	MODERATE	CAGL0A00341g	transcript	c.238A>G	p.Thr80Ala
A	33408	A	G	missense_variant	MODERATE	CAGL0A00341g	transcript	c.353A>G	p.Glu118Gly
A	34553	G	T	missense_variant	MODERATE	CAGL0A00363g	transcript	c.1797C>A	p.Asp599Glu
A	35470	C	T	missense_variant	MODERATE	CAGL0A00363g	transcript	c.880G>A	p.Gly294Ser
A	37314	T	C	missense_variant	MODERATE	CAGL0A00385g	transcript	c.3058A>G	p.Ser1020Gly
A	37584	A	T	missense_variant	MODERATE	CAGL0A00385g	transcript	c.2788T>A	p.Ser930Thr
A	37714	G	C	missense_variant	MODERATE	CAGL0A00385g	transcript	c.2658C>G	p.Phe886Leu
A	38331	T	C	missense_variant	MODERATE	CAGL0A00385g	transcript	c.2041A>G	p.Ile681Val
A	38462	A	G	missense_variant	MODERATE	CAGL0A00385g	transcript	c.1910T>C	p.Phe637Ser
A	40139	T	C	missense_variant	MODERATE	CAGL0A00385g	transcript	c.233A>G	p.Glu78Gly
A	47782	T	C	missense_variant	MODERATE	CAGL0A00451g	transcript	c.226T>C	p.Ser76Pro
A	47827	G	A	missense_variant	MODERATE	CAGL0A00451g	transcript	c.271G>A	p.Val91Ile
A	47849	T	C	missense_variant	MODERATE	CAGL0A00451g	transcript	c.293T>C	p.Leu98Ser
A	47983	A	C	missense_variant	MODERATE	CAGL0A00451g	transcript	c.427A>C	p.Thr143Pro
A	51763	T	G	missense_variant	MODERATE	CAGL0A00473g	transcript	c.1735A>C	p.Ile579Leu
A	51918	T	C	missense_variant	MODERATE	CAGL0A00473g	transcript	c.1580A>G	p.Asp527Gly
A	52758	T	A	missense_variant	MODERATE	CAGL0A00473g	transcript	c.740A>T	p.Lys247Ile
A	55184	T	G	missense_variant	MODERATE	CAGL0A00495g	transcript	c.2539A>C	p.Ile847Leu
A	57437	T	G	missense_variant	MODERATE	CAGL0A00495g	transcript	c.286A>C	p.Met96Leu
A	60456	G	T	missense_variant	MODERATE	CAGL0A00517g	transcript	c.1627G>T	p.Ala543Ser
A	63032	T	C	missense_variant	MODERATE	CAGL0A00539g	transcript	c.194A>G	p.Lys65Arg
A	64228	C	G	missense_variant	MODERATE	CAGL0A00561g	transcript	c.721G>C	p.Glu241Gln
A	64584	T	C	missense_variant	MODERATE	CAGL0A00561g	transcript	c.365A>G	p.Asp122Gly
A	64647	C	T	missense_variant	MODERATE	CAGL0A00561g	transcript	c.302G>A	p.Ser101Asn
A	66262	A	T	missense_variant	MODERATE	CAGL0A00583g	transcript	c.977A>T	p.Asp326Val
A	66297	A	G	missense_variant	MODERATE	CAGL0A00583g	transcript	c.1012A>G	p.Ile338Val
A	67656	A	C	missense_variant	MODERATE	CAGL0A00605g	transcript	c.1548T>G	p.Ile516Met
A	68491	A	G	missense_variant	MODERATE	CAGL0A00605g	transcript	c.713T>C	p.Phe238Ser
A	69858	A	G	missense_variant	MODERATE	CAGL0A00627g	transcript	c.27A>G	p.Ile9Met
A	71282	A	G	missense_variant	MODERATE	CAGL0A00649g	transcript	c.346A>G	p.Ser116Gly
A	73568	T	C	missense_variant	MODERATE	CAGL0A00715g	transcript	c.236T>C	p.Val79Ala
A	75202	A	G	missense_variant	MODERATE	CAGL0A00737g	transcript	c.436A>G	p.Ile146Val
A	78164	A	G	missense_variant	MODERATE	CAGL0A00781g	transcript	c.419A>G	p.Asn140Ser
A	78298	A	G	missense_variant	MODERATE	CAGL0A00781g	transcript	c.553A>G	p.Ile185Val
A	78634	A	G	missense_variant	MODERATE	CAGL0A00781g	transcript	c.889A>G	p.Arg297Gly
A	79033	G	A	missense_variant	MODERATE	CAGL0A00781g	transcript	c.1288G>A	p.Ala430Thr
A	79117	G	A	missense_variant	MODERATE	CAGL0A00781g	transcript	c.1372G>A	p.Val458Ile
A	79118	T	G	missense_variant	MODERATE	CAGL0A00781g	transcript	c.1373T>G	p.Val458Gly
A	79219	G	A	missense_variant	MODERATE	CAGL0A00781g	transcript	c.1474G>A	p.Val492Ile
A	79400	T	C	missense_variant	MODERATE	CAGL0A00781g	transcript	c.1655T>C	p.Met552Thr
A	79447	A	G	missense_variant	MODERATE	CAGL0A00781g	transcript	c.1702A>G	p.Ile568Val
A	79516	A	T	missense_variant	MODERATE	CAGL0A00781g	transcript	c.1771A>T	p.Met591Leu
A	80092	A	C	missense_variant	MODERATE	CAGL0A00781g	transcript	c.2347A>C	p.Met783Leu
A	80095	A	C	missense_variant	MODERATE	CAGL0A00781g	transcript	c.2350A>C	p.Ile784Leu
A	80182	G	A	missense_variant	MODERATE	CAGL0A00781g	transcript	c.2437G>A	p.Asp813Asn
A	80326	C	A	missense_variant	MODERATE	CAGL0A00781g	transcript	c.2581C>A	p.Leu861Ile
A	80449	C	T	missense_variant	MODERATE	CAGL0A00781g	transcript	c.2704C>T	p.Leu902Phe
A	80590	C	A	missense_variant	MODERATE	CAGL0A00781g	transcript	c.2845C>A	p.His949Asn
A	80596	A	G	missense_variant	MODERATE	CAGL0A00781g	transcript	c.2851A>G	p.Thr951Ala
A	80833	A	C	missense_variant	MODERATE	CAGL0A00781g	transcript	c.3088A>C	p.Thr1030Pro
A	81480	T	C	missense_variant	MODERATE	CAGL0A00803g	transcript	c.3434A>G	p.Asp1145Gly
A	81745	C	T	missense_variant	MODERATE	CAGL0A00803g	transcript	c.3169G>A	p.Gly1057Ser
A	82201	G	A	missense_variant	MODERATE	CAGL0A00803g	transcript	c.2713C>T	p.Arg905Cys
A	82224	A	G	missense_variant	MODERATE	CAGL0A00803g	transcript	c.2690T>C	p.Leu897Ser
A	82234	G	T	missense_variant	MODERATE	CAGL0A00803g	transcript	c.2680C>A	p.His894Asn
A	83047	C	T	missense_variant	MODERATE	CAGL0A00803g	transcript	c.1867G>A	p.Asp623Asn
A	83067	T	C	missense_variant	MODERATE	CAGL0A00803g	transcript	c.1847A>G	p.Lys616Arg
A	83215	C	G	missense_variant	MODERATE	CAGL0A00803g	transcript	c.1699G>C	p.Val567Leu
A	83317	T	A	missense_variant	MODERATE	CAGL0A00803g	transcript	c.1597A>T	p.Thr533Ser
A	83749	C	A	missense_variant	MODERATE	CAGL0A00803g	transcript	c.1165G>T	p.Ala389Ser
A	86898	T	C	missense_variant	MODERATE	CAGL0A00847g	transcript	c.643A>G	p.Lys215Glu
A	87252	C	T	missense_variant	MODERATE	CAGL0A00847g	transcript	c.289G>A	p.Asp97Asn
A	93715	C	T	missense_variant	MODERATE	CAGL0A00913g	transcript	c.731C>T	p.Ala244Val
A	93873	A	T	missense_variant	MODERATE	CAGL0A00913g	transcript	c.889A>T	p.Thr297Ser
A	94996	C	T	missense_variant	MODERATE	CAGL0A00913g	transcript	c.2012C>T	p.Thr671Ile
A	95115	A	G	missense_variant	MODERATE	CAGL0A00913g	transcript	c.2131A>G	p.Ile711Val
A	96474	T	A	missense_variant	MODERATE	CAGL0A00913g	transcript	c.3490T>A	p.Phe1164Ile
A	96929	C	A	missense_variant	MODERATE	CAGL0A00913g	transcript	c.3945C>A	p.Asp1315Glu
A	97261	A	G	missense_variant	MODERATE	CAGL0A00913g	transcript	c.4277A>G	p.Gln1426Arg
A	97262	A	T	missense_variant	MODERATE	CAGL0A00913g	transcript	c.4278A>T	p.Gln1426His
A	97554	A	T	missense_variant	MODERATE	CAGL0A00935g	transcript	c.499T>A	p.Leu167Ile
A	97574	G	A	missense_variant	MODERATE	CAGL0A00935g	transcript	c.479C>T	p.Ala160Val
A	97575	C	A	missense_variant	MODERATE	CAGL0A00935g	transcript	c.478G>T	p.Ala160Ser
A	97583	C	T	missense_variant	MODERATE	CAGL0A00935g	transcript	c.470G>A	p.Arg157Lys
A	98023	C	G	missense_variant	MODERATE	CAGL0A00935g	transcript	c.30G>C	p.Lys10Asn
A	102174	A	ATCAGCAAGCTCAGGC	disruptive_inframe_insertion	MODERATE	CAGL0A01001g	transcript	c.546_560dupGGCTCAGCAAGCTCA	p.Gln187_Thr188insAlaGlnGlnAlaGln
A	102300	GA	G	frameshift_variant	HIGH	CAGL0A01001g	transcript	c.649delA	p.Gln217fs
A	108449	A	T	missense_variant	MODERATE	CAGL0A01067g	transcript	c.1584A>T	p.Glu528Asp
A	109514	T	G	missense_variant	MODERATE	CAGL0A01089g	transcript	c.1103A>C	p.Asn368Thr
A	112154	C	A	missense_variant	MODERATE	CAGL0A01133g	transcript	c.118C>A	p.His40Asn
A	112202	A	G	missense_variant	MODERATE	CAGL0A01133g	transcript	c.166A>G	p.Thr56Ala
A	112235	C	T	missense_variant	MODERATE	CAGL0A01133g	transcript	c.199C>T	p.His67Tyr
A	112283	G	C	missense_variant	MODERATE	CAGL0A01133g	transcript	c.247G>C	p.Val83Leu
A	112301	A	G	missense_variant	MODERATE	CAGL0A01133g	transcript	c.265A>G	p.Thr89Ala
A	112892	A	T	missense_variant	MODERATE	CAGL0A01133g	transcript	c.856A>T	p.Met286Leu
A	117755	C	T	missense_variant	MODERATE	CAGL0A01177g	transcript	c.736C>T	p.Pro246Ser
A	121151	C	A	missense_variant	MODERATE	CAGL0A01199g	transcript	c.85C>A	p.His29Asn
A	125838	G	A	missense_variant	MODERATE	CAGL0A01221g	transcript	c.59G>A	p.Gly20Glu
A	128944	T	C	missense_variant	MODERATE	CAGL0A01243g	transcript	c.158A>G	p.Asn53Ser
A	128972	T	C	missense_variant	MODERATE	CAGL0A01243g	transcript	c.130A>G	p.Asn44Asp
A	128975	C	T	missense_variant	MODERATE	CAGL0A01243g	transcript	c.127G>A	p.Asp43Asn
A	131416	A	C	missense_variant	MODERATE	CAGL0A01284g	transcript	c.55A>C	p.Ser19Arg
A	131632	T	G	missense_variant	MODERATE	CAGL0A01284g	transcript	c.271T>G	p.Ser91Ala
A	132631	C	G	missense_variant	MODERATE	CAGL0A01284g	transcript	c.1270C>G	p.Gln424Glu
A	133327	G	A	missense_variant	MODERATE	CAGL0A01284g	transcript	c.1966G>A	p.Asp656Asn
A	133864	G	A	missense_variant	MODERATE	CAGL0A01284g	transcript	c.2503G>A	p.Val835Met
A	134327	C	T	missense_variant	MODERATE	CAGL0A01284g	transcript	c.2966C>T	p.Thr989Ile
A	134329	T	C	missense_variant	MODERATE	CAGL0A01284g	transcript	c.2968T>C	p.Ser990Pro
A	134351	G	T	missense_variant	MODERATE	CAGL0A01284g	transcript	c.2990G>T	p.Ser997Ile
A	134422	A	T	missense_variant	MODERATE	CAGL0A01284g	transcript	c.3061A>T	p.Thr1021Ser
A	134636	T	C	missense_variant	MODERATE	CAGL0A01284g	transcript	c.3275T>C	p.Leu1092Pro
A	135007	G	A	missense_variant	MODERATE	CAGL0A01284g	transcript	c.3646G>A	p.Asp1216Asn
A	135168	T	TAATAACAATAACAATAACAATAACAATAACAATAACAATAACAATAACAATAACAATAACAATAACAATAAC	conservative_inframe_insertion	MODERATE	CAGL0A01284g	transcript	c.3846_3847insAACAATAACAATAACAATAACAATAACAATAACAATAACAATAACAATAACAATAACAATAACAATAACAAT	p.Asn1282_Gly1283insAsnAsnAsnAsnAsnAsnAsnAsnAsnAsnAsnAsnAsnAsnAsnAsnAsnAsnAsnAsnAsnAsnAsnAsn
A	135439	G	A	missense_variant	MODERATE	CAGL0A01284g	transcript	c.4078G>A	p.Gly1360Ser
A	137326	T	A	missense_variant	MODERATE	CAGL0A01325g	transcript	c.1065T>A	p.His355Gln
A	137359	T	G	missense_variant	MODERATE	CAGL0A01325g	transcript	c.1098T>G	p.Ile366Met
A	140857	T	G	missense_variant	MODERATE	CAGL0A01366g	transcript	c.553T>G	p.Ser185Ala
A	142009	A	G	missense_variant	MODERATE	CAGL0A01366g	transcript	c.1705A>G	p.Ile569Val
A	142315	GAA	G	frameshift_variant	HIGH	CAGL0A01366g	transcript	c.2012_2013delAA	p.Glu671fs
A	142318	G	GTA	frameshift_variant	HIGH	CAGL0A01366g	transcript	c.2014_2015insTA	p.Asp672fs
A	142324	A	G	missense_variant	MODERATE	CAGL0A01366g	transcript	c.2020A>G	p.Asn674Asp
A	142964	A	T	missense_variant	MODERATE	CAGL0A01366g	transcript	c.2660A>T	p.Asn887Ile
A	143740	A	G	missense_variant	MODERATE	CAGL0A01366g	transcript	c.3436A>G	p.Asn1146Asp
A	144312	T	TAATAAC	conservative_inframe_insertion	MODERATE	CAGL0A01366g	transcript	c.4024_4029dupAACAAT	p.Asn1342_Asn1343dup
A	146268	G	A	missense_variant	MODERATE	CAGL0A01408g	transcript	c.881G>A	p.Ser294Asn
A	146485	T	G	missense_variant	MODERATE	CAGL0A01408g	transcript	c.1098T>G	p.Ile366Met
A	146672	GACCAGA	G	disruptive_inframe_deletion	MODERATE	CAGL0A01408g	transcript	c.1304_1309delACCAGA	p.Asn435_Gln436del
A	150258	A	G	missense_variant	MODERATE	CAGL0A01452g	transcript	c.509A>G	p.Glu170Gly
A	150275	A	T	missense_variant	MODERATE	CAGL0A01452g	transcript	c.526A>T	p.Thr176Ser
A	150924	G	A	missense_variant	MODERATE	CAGL0A01452g	transcript	c.1175G>A	p.Ser392Asn
A	152184	A	G	missense_variant	MODERATE	CAGL0A01452g	transcript	c.2435A>G	p.Asn812Ser
A	153535	T	TAACAACAACTCCGAC	disruptive_inframe_insertion	MODERATE	CAGL0A01474g	transcript	c.435_449dupCTCCGACAACAACAA	p.Asn150_Ser151insSerAspAsnAsnAsn
A	153615	G	A	missense_variant	MODERATE	CAGL0A01474g	transcript	c.461G>A	p.Ser154Asn
A	153618	A	ATTC	disruptive_inframe_insertion	MODERATE	CAGL0A01474g	transcript	c.464_465insTTC	p.Asn155dup
A	153620	GGCA	G	disruptive_inframe_deletion	MODERATE	CAGL0A01474g	transcript	c.467_469delGCA	p.Gly156_Asn157delinsAsp
A	153634	CAACA	C	frameshift_variant	HIGH	CAGL0A01474g	transcript	c.481_484delAACA	p.Asn161fs
A	153639	GCAACAACAGCAACAACAGCAACAACAGCAACAACA	G	frameshift_variant	HIGH	CAGL0A01474g	transcript	c.486_520delCAACAACAGCAACAACAGCAACAACAGCAACAACA	p.Ser162fs
A	153728	A	AAT	frameshift_variant	HIGH	CAGL0A01474g	transcript	c.574_575insAT	p.Ser192fs
A	153729	G	GA	frameshift_variant	HIGH	CAGL0A01474g	transcript	c.575_576insA	p.Ser192fs
A	153746	G	A	missense_variant	MODERATE	CAGL0A01474g	transcript	c.592G>A	p.Asp198Asn
A	153753	G	A	missense_variant	MODERATE	CAGL0A01474g	transcript	c.599G>A	p.Ser200Asn
A	158995	A	T	missense_variant	MODERATE	CAGL0A01584g	transcript	c.216A>T	p.Glu72Asp
A	159256	G	A	missense_variant	MODERATE	CAGL0A01606g	transcript	c.659C>T	p.Ser220Leu
A	159644	T	C	missense_variant	MODERATE	CAGL0A01606g	transcript	c.271A>G	p.Lys91Glu
A	162506	C	A	missense_variant	MODERATE	CAGL0A01628g	transcript	c.1180C>A	p.Leu394Ile
A	167275	T	G	missense_variant	MODERATE	CAGL0A01694g	transcript	c.1893A>C	p.Lys631Asn
A	167936	A	T	missense_variant	MODERATE	CAGL0A01694g	transcript	c.1232T>A	p.Phe411Tyr
A	168588	T	C	missense_variant	MODERATE	CAGL0A01694g	transcript	c.580A>G	p.Lys194Glu
A	171333	C	T	missense_variant	MODERATE	CAGL0A01738g	transcript	c.394C>T	p.Pro132Ser
A	171532	A	G	missense_variant	MODERATE	CAGL0A01738g	transcript	c.593A>G	p.Gln198Arg
A	172713	T	A	missense_variant	MODERATE	CAGL0A01760g	transcript	c.1713A>T	p.Gln571His
A	173117	C	G	missense_variant	MODERATE	CAGL0A01760g	transcript	c.1309G>C	p.Val437Leu
A	173399	C	T	missense_variant	MODERATE	CAGL0A01760g	transcript	c.1027G>A	p.Ala343Thr
A	173719	G	A	missense_variant	MODERATE	CAGL0A01760g	transcript	c.707C>T	p.Ser236Leu
A	175259	T	C	missense_variant	MODERATE	CAGL0A01782g	transcript	c.1466A>G	p.Asp489Gly
A	176250	T	C	missense_variant	MODERATE	CAGL0A01782g	transcript	c.475A>G	p.Ile159Val
A	176409	T	C	missense_variant	MODERATE	CAGL0A01782g	transcript	c.316A>G	p.Asn106Asp
A	180430	T	C	missense_variant	MODERATE	CAGL0A01804g	transcript	c.1442A>G	p.Asn481Ser
A	180431	T	C	missense_variant	MODERATE	CAGL0A01804g	transcript	c.1441A>G	p.Asn481Asp
A	180471	C	G	missense_variant	MODERATE	CAGL0A01804g	transcript	c.1401G>C	p.Met467Ile
A	181064	C	A	missense_variant	MODERATE	CAGL0A01804g	transcript	c.808G>T	p.Ala270Ser
A	184060	A	C	missense_variant	MODERATE	CAGL0A01826g	transcript	c.1720T>G	p.Ser574Ala
A	184836	T	C	missense_variant	MODERATE	CAGL0A01826g	transcript	c.944A>G	p.Gln315Arg
A	192284	T	C	missense_variant	MODERATE	CAGL0A01870g	transcript	c.1436A>G	p.Glu479Gly
A	192655	C	T	missense_variant	MODERATE	CAGL0A01870g	transcript	c.1065G>A	p.Met355Ile
A	193699	A	C	missense_variant	MODERATE	CAGL0A01870g	transcript	c.21T>G	p.Phe7Leu
A	194569	T	C	missense_variant	MODERATE	CAGL0A01892g	transcript	c.10T>C	p.Ser4Pro
A	194590	C	A	missense_variant	MODERATE	CAGL0A01892g	transcript	c.31C>A	p.His11Asn
A	194599	G	A	missense_variant	MODERATE	CAGL0A01892g	transcript	c.40G>A	p.Gly14Arg
A	199962	G	A	missense_variant	MODERATE	CAGL0A01914g	transcript	c.4817G>A	p.Ser1606Asn
A	210839	G	T	missense_variant	MODERATE	CAGL0A02002g	transcript	c.249C>A	p.Asp83Glu
A	211087	T	C	start_lost	HIGH	CAGL0A02002g	transcript	c.1A>G	p.Met1?
A	213088	T	A	missense_variant	MODERATE	CAGL0A02024g	transcript	c.814A>T	p.Thr272Ser
A	221384	T	A	missense_variant	MODERATE	CAGL0A02112g	transcript	c.97T>A	p.Cys33Ser
A	223363	T	C	missense_variant	MODERATE	CAGL0A02134g	transcript	c.655A>G	p.Asn219Asp
A	223742	T	A	missense_variant	MODERATE	CAGL0A02134g	transcript	c.276A>T	p.Glu92Asp
A	225918	A	C	missense_variant	MODERATE	CAGL0A02145g	transcript	c.650A>C	p.Asn217Thr
A	226028	G	C	missense_variant	MODERATE	CAGL0A02145g	transcript	c.760G>C	p.Ala254Pro
A	226205	T	C	missense_variant	MODERATE	CAGL0A02145g	transcript	c.937T>C	p.Ser313Pro
A	226211	G	T	missense_variant	MODERATE	CAGL0A02145g	transcript	c.943G>T	p.Ala315Ser
A	226434	C	A	missense_variant	MODERATE	CAGL0A02145g	transcript	c.1166C>A	p.Ala389Glu
A	228704	T	A	missense_variant	MODERATE	CAGL0A02189g	transcript	c.59A>T	p.Glu20Val
A	229797	T	C	missense_variant	MODERATE	CAGL0A02211g	transcript	c.1418A>G	p.Asn473Ser
A	229798	T	C	missense_variant	MODERATE	CAGL0A02211g	transcript	c.1417A>G	p.Asn473Asp
A	230074	C	A	missense_variant	MODERATE	CAGL0A02211g	transcript	c.1141G>T	p.Ala381Ser
A	230940	G	C	missense_variant	MODERATE	CAGL0A02211g	transcript	c.275C>G	p.Thr92Ser
A	230947	T	C	missense_variant	MODERATE	CAGL0A02211g	transcript	c.268A>G	p.Asn90Asp
A	230950	C	A	missense_variant	MODERATE	CAGL0A02211g	transcript	c.265G>T	p.Ala89Ser
A	236061	T	C	missense_variant	MODERATE	CAGL0A02233g	transcript	c.1409A>G	p.Asn470Ser
A	236062	T	C	missense_variant	MODERATE	CAGL0A02233g	transcript	c.1408A>G	p.Asn470Asp
A	236270	T	G	missense_variant	MODERATE	CAGL0A02233g	transcript	c.1200A>C	p.Lys400Asn
A	236272	T	C	missense_variant	MODERATE	CAGL0A02233g	transcript	c.1198A>G	p.Lys400Glu
A	236422	T	C	missense_variant	MODERATE	CAGL0A02233g	transcript	c.1048A>G	p.Ile350Val
A	236443	C	G	missense_variant	MODERATE	CAGL0A02233g	transcript	c.1027G>C	p.Glu343Gln
A	236476	C	T	missense_variant	MODERATE	CAGL0A02233g	transcript	c.994G>A	p.Val332Ile
A	236719	C	T	missense_variant	MODERATE	CAGL0A02233g	transcript	c.751G>A	p.Val251Ile
A	236917	A	T	missense_variant	MODERATE	CAGL0A02233g	transcript	c.553T>A	p.Ser185Thr
A	250854	T	C	missense_variant	MODERATE	CAGL0A02299g	transcript	c.4T>C	p.Ser2Pro
A	250926	C	T	missense_variant	MODERATE	CAGL0A02299g	transcript	c.76C>T	p.Leu26Phe
A	250936	T	C	missense_variant	MODERATE	CAGL0A02299g	transcript	c.86T>C	p.Ile29Thr
A	250995	T	G	missense_variant	MODERATE	CAGL0A02299g	transcript	c.145T>G	p.Leu49Val
A	251224	G	A	missense_variant	MODERATE	CAGL0A02299g	transcript	c.374G>A	p.Ser125Asn
A	251266	T	C	missense_variant	MODERATE	CAGL0A02299g	transcript	c.416T>C	p.Val139Ala
A	251271	A	G	missense_variant	MODERATE	CAGL0A02299g	transcript	c.421A>G	p.Lys141Glu
A	251277	G	C	missense_variant	MODERATE	CAGL0A02299g	transcript	c.427G>C	p.Asp143His
A	251279	T	A	missense_variant	MODERATE	CAGL0A02299g	transcript	c.429T>A	p.Asp143Glu
A	251281	T	G	missense_variant	MODERATE	CAGL0A02299g	transcript	c.431T>G	p.Ile144Arg
A	251286	T	A	missense_variant	MODERATE	CAGL0A02299g	transcript	c.436T>A	p.Leu146Ile
A	251287	T	C	missense_variant	MODERATE	CAGL0A02299g	transcript	c.437T>C	p.Leu146Ser
A	251294	T	TGCCA	frameshift_variant	HIGH	CAGL0A02299g	transcript	c.444_445insGCCA	p.Asn149fs
A	251296	ACGAT	A	frameshift_variant	HIGH	CAGL0A02299g	transcript	c.447_450delCGAT	p.Asn149fs
A	251304	C	T	stop_gained	HIGH	CAGL0A02299g	transcript	c.454C>T	p.Gln152*
A	251305	A	T	missense_variant	MODERATE	CAGL0A02299g	transcript	c.455A>T	p.Gln152Leu
A	251309	A	G	missense_variant	MODERATE	CAGL0A02299g	transcript	c.459A>G	p.Ile153Met
A	251313	C	G	missense_variant	MODERATE	CAGL0A02299g	transcript	c.463C>G	p.Leu155Val
A	251336	T	A	missense_variant	MODERATE	CAGL0A02299g	transcript	c.486T>A	p.Asn162Lys
A	251341	C	G	missense_variant	MODERATE	CAGL0A02299g	transcript	c.491C>G	p.Thr164Ser
A	251348	A	C	missense_variant	MODERATE	CAGL0A02299g	transcript	c.498A>C	p.Glu166Asp
A	251351	T	TGCCCTGG	frameshift_variant	HIGH	CAGL0A02299g	transcript	c.501_502insGCCCTGG	p.Thr168fs
A	251354	ATTAGATG	A	frameshift_variant	HIGH	CAGL0A02299g	transcript	c.505_511delTTAGATG	p.Asp170fs
A	251389	T	TG	frameshift_variant	HIGH	CAGL0A02299g	transcript	c.539_540insG	p.Leu182fs
A	251392	A	AC	frameshift_variant	HIGH	CAGL0A02299g	transcript	c.542_543insC	p.Lys181fs
A	251394	T	TG	frameshift_variant	HIGH	CAGL0A02299g	transcript	c.544_545insG	p.Leu182fs
A	251395	T	TAGATAC	disruptive_inframe_insertion	MODERATE	CAGL0A02299g	transcript	c.545_546insAGATAC	p.Leu182_Pro183insAspThr
A	251397	C	T	missense_variant	MODERATE	CAGL0A02299g	transcript	c.547C>T	p.Pro183Ser
A	251399	C	CAATGAACAT	disruptive_inframe_insertion	MODERATE	CAGL0A02299g	transcript	c.550_551insATGAACATA	p.Pro183_Ile184insAsnGluHis
A	251418	A	T	missense_variant	MODERATE	CAGL0A02299g	transcript	c.568A>T	p.Ile190Phe
A	251419	T	A	missense_variant	MODERATE	CAGL0A02299g	transcript	c.569T>A	p.Ile190Asn
A	251426	T	TG	frameshift_variant	HIGH	CAGL0A02299g	transcript	c.576_577insG	p.Thr193fs
A	251427	ACC	A	frameshift_variant	HIGH	CAGL0A02299g	transcript	c.578_579delCC	p.Thr193fs
A	251432	T	TTGAGGCCAATAC	stop_gained&conservative_inframe_insertion	HIGH	CAGL0A02299g	transcript	c.582_583insTGAGGCCAATAC	p.Phe194_Lys195insTerGlyGlnTyr
A	251436	T	G	missense_variant	MODERATE	CAGL0A02299g	transcript	c.586T>G	p.Cys196Gly
A	251438	CGG	C	frameshift_variant	HIGH	CAGL0A02299g	transcript	c.589_590delGG	p.Gly197fs
A	251442	GC	G	frameshift_variant	HIGH	CAGL0A02299g	transcript	c.593delC	p.Ala198fs
A	251446	A	G	missense_variant	MODERATE	CAGL0A02299g	transcript	c.596A>G	p.Glu199Gly
A	251450	TGGGCAAA	T	frameshift_variant	HIGH	CAGL0A02299g	transcript	c.601_607delGGGCAAA	p.Gly201fs
A	251459	TG	T	frameshift_variant	HIGH	CAGL0A02299g	transcript	c.610delG	p.Val204fs
A	251466	G	A	missense_variant	MODERATE	CAGL0A02299g	transcript	c.616G>A	p.Val206Met
A	251475	C	A	missense_variant	MODERATE	CAGL0A02299g	transcript	c.625C>A	p.Gln209Lys
A	251487	A	T	missense_variant	MODERATE	CAGL0A02299g	transcript	c.637A>T	p.Ile213Leu
A	251525	A	T	missense_variant	MODERATE	CAGL0A02299g	transcript	c.675A>T	p.Glu225Asp
A	251533	G	A	missense_variant	MODERATE	CAGL0A02299g	transcript	c.683G>A	p.Arg228Lys
A	251534	AGT	A	frameshift_variant	HIGH	CAGL0A02299g	transcript	c.685_686delGT	p.Val229fs
A	251540	A	ATC	frameshift_variant	HIGH	CAGL0A02299g	transcript	c.690_691insTC	p.Lys231fs
A	251543	G	C	missense_variant	MODERATE	CAGL0A02299g	transcript	c.693G>C	p.Lys231Asn
A	251551	A	C	missense_variant	MODERATE	CAGL0A02299g	transcript	c.701A>C	p.Asp234Ala
A	251571	A	G	missense_variant	MODERATE	CAGL0A02299g	transcript	c.721A>G	p.Ile241Val
A	251572	T	TGA	frameshift_variant	HIGH	CAGL0A02299g	transcript	c.722_723insGA	p.Ile241fs
A	252442	T	C	missense_variant	MODERATE	CAGL0A02321g	transcript	c.1421A>G	p.Asn474Ser
A	252443	T	C	missense_variant	MODERATE	CAGL0A02321g	transcript	c.1420A>G	p.Asn474Asp
A	256741	T	C	missense_variant	MODERATE	CAGL0A02365g	transcript	c.841A>G	p.Met281Val
A	256846	C	T	missense_variant	MODERATE	CAGL0A02365g	transcript	c.736G>A	p.Asp246Asn
A	259086	T	G	missense_variant	MODERATE	CAGL0A02387g	transcript	c.420T>G	p.Asp140Glu
A	261179	T	TGGCTGCACC	disruptive_inframe_insertion	MODERATE	CAGL0A02409g	transcript	c.234_242dupGGTGCAGCC	p.Pro81_Val82insValGlnPro
A	261847	T	A	missense_variant	MODERATE	CAGL0A02431g	transcript	c.1729A>T	p.Thr577Ser
A	264549	T	C	missense_variant	MODERATE	CAGL0A02475g	transcript	c.1325A>G	p.Gln442Arg
A	264753	C	G	missense_variant	MODERATE	CAGL0A02475g	transcript	c.1121G>C	p.Ser374Thr
A	265264	C	T	missense_variant	MODERATE	CAGL0A02475g	transcript	c.610G>A	p.Val204Ile
A	266172	A	ACGGGAGC	frameshift_variant	HIGH	CAGL0A02486g	transcript	c.118_119insCGGGAGC	p.Met40fs
A	266173	T	TAAAACGGGAGCTAAAACGGGAGCTAAAAC	frameshift_variant	HIGH	CAGL0A02486g	transcript	c.119_120insAAAACGGGAGCTAAAACGGGAGCTAAAAC	p.Met40fs
A	266303	A	G	missense_variant	MODERATE	CAGL0A02486g	transcript	c.249A>G	p.Ile83Met
A	266347	C	T	missense_variant	MODERATE	CAGL0A02486g	transcript	c.293C>T	p.Ala98Val
A	269246	A	T	missense_variant	MODERATE	CAGL0A02508g	transcript	c.157A>T	p.Ser53Cys
A	269660	G	A	missense_variant	MODERATE	CAGL0A02508g	transcript	c.571G>A	p.Gly191Ser
A	270706	A	G	missense_variant	MODERATE	CAGL0A02530g	transcript	c.226A>G	p.Thr76Ala
A	271947	G	T	missense_variant	MODERATE	CAGL0A02552g	transcript	c.928C>A	p.Pro310Thr
A	272249	G	T	missense_variant	MODERATE	CAGL0A02552g	transcript	c.626C>A	p.Ala209Asp
A	272268	T	C	missense_variant	MODERATE	CAGL0A02552g	transcript	c.607A>G	p.Thr203Ala
A	289864	A	C	missense_variant	MODERATE	CAGL0A02695g	transcript	c.585T>G	p.Ile195Met
A	290100	C	CT	frameshift_variant	HIGH	CAGL0A02695g	transcript	c.348_349insA	p.Asp117fs
A	290102	C	CAT	frameshift_variant	HIGH	CAGL0A02695g	transcript	c.346_347insAT	p.Gly116fs
A	290104	G	GTCTGCA	disruptive_inframe_insertion	MODERATE	CAGL0A02695g	transcript	c.344_345insTGCAGA	p.Asp115_Gly116insAlaAsp
A	290203	GGCGCCAGCA	G	disruptive_inframe_deletion	MODERATE	CAGL0A02695g	transcript	c.237_245delTGCTGGCGC	p.Ala80_Ala82del
A	290235	T	C	missense_variant	MODERATE	CAGL0A02695g	transcript	c.214A>G	p.Thr72Ala
A	290297	CCTT	C	disruptive_inframe_deletion	MODERATE	CAGL0A02695g	transcript	c.149_151delAAG	p.Glu50del
A	290345	A	T	missense_variant	MODERATE	CAGL0A02695g	transcript	c.104T>A	p.Val35Asp
A	290406	T	C	missense_variant	MODERATE	CAGL0A02695g	transcript	c.43A>G	p.Ile15Val
A	290700	A	G	missense_variant	MODERATE	CAGL0A02706g	transcript	c.106A>G	p.Asn36Asp
A	290719	T	C	missense_variant	MODERATE	CAGL0A02706g	transcript	c.125T>C	p.Val42Ala
A	290738	A	C	missense_variant	MODERATE	CAGL0A02706g	transcript	c.144A>C	p.Glu48Asp
A	292026	ACTAGTG	A	disruptive_inframe_deletion	MODERATE	CAGL0A02728g	transcript	c.141_146delTAGTGC	p.Ser48_Ala49del
A	292035	ACCAACGGCATTG	A	disruptive_inframe_deletion	MODERATE	CAGL0A02728g	transcript	c.149_160delCCAACGGCATTG	p.Thr50_Gly54delinsSer
A	294975	C	T	missense_variant	MODERATE	CAGL0A02772g	transcript	c.317G>A	p.Arg106Lys
A	294993	T	C	missense_variant	MODERATE	CAGL0A02772g	transcript	c.299A>G	p.Lys100Arg
A	295002	A	T	missense_variant	MODERATE	CAGL0A02772g	transcript	c.290T>A	p.Leu97Gln
A	295068	C	T	missense_variant	MODERATE	CAGL0A02772g	transcript	c.224G>A	p.Gly75Asp
A	295089	G	T	missense_variant	MODERATE	CAGL0A02772g	transcript	c.203C>A	p.Thr68Lys
A	295134	C	T	missense_variant	MODERATE	CAGL0A02772g	transcript	c.158G>A	p.Gly53Asp
A	295216	C	G	missense_variant	MODERATE	CAGL0A02772g	transcript	c.76G>C	p.Glu26Gln
A	297653	G	T	missense_variant	MODERATE	CAGL0A02816g	transcript	c.803G>T	p.Arg268Ile
A	297905	GTCATCA	G	disruptive_inframe_deletion	MODERATE	CAGL0A02838g	transcript	c.2448_2453delTGATGA	p.Asp817_Asp818del
A	297955	C	T	missense_variant	MODERATE	CAGL0A02838g	transcript	c.2404G>A	p.Val802Ile
A	298032	C	T	missense_variant	MODERATE	CAGL0A02838g	transcript	c.2327G>A	p.Gly776Asp
A	298033	C	G	missense_variant	MODERATE	CAGL0A02838g	transcript	c.2326G>C	p.Gly776Arg
A	298086	G	C	missense_variant	MODERATE	CAGL0A02838g	transcript	c.2273C>G	p.Thr758Ser
A	298251	C	G	missense_variant	MODERATE	CAGL0A02838g	transcript	c.2108G>C	p.Gly703Ala
A	298524	G	C	missense_variant	MODERATE	CAGL0A02838g	transcript	c.1835C>G	p.Thr612Ser
A	298531	T	A	missense_variant	MODERATE	CAGL0A02838g	transcript	c.1828A>T	p.Asn610Tyr
A	298579	C	T	missense_variant	MODERATE	CAGL0A02838g	transcript	c.1780G>A	p.Val594Ile
A	298710	T	C	missense_variant	MODERATE	CAGL0A02838g	transcript	c.1649A>G	p.Asp550Gly
A	298725	G	T	missense_variant	MODERATE	CAGL0A02838g	transcript	c.1634C>A	p.Thr545Asn
A	298882	G	T	missense_variant	MODERATE	CAGL0A02838g	transcript	c.1477C>A	p.Leu493Ile
A	298884	A	G	missense_variant	MODERATE	CAGL0A02838g	transcript	c.1475T>C	p.Leu492Ser
A	298920	A	G	missense_variant	MODERATE	CAGL0A02838g	transcript	c.1439T>C	p.Leu480Ser
A	298983	C	A	missense_variant	MODERATE	CAGL0A02838g	transcript	c.1376G>T	p.Arg459Met
A	298985	A	C	missense_variant	MODERATE	CAGL0A02838g	transcript	c.1374T>G	p.Asp458Glu
A	299017	C	T	missense_variant	MODERATE	CAGL0A02838g	transcript	c.1342G>A	p.Glu448Lys
A	299035	G	C	missense_variant	MODERATE	CAGL0A02838g	transcript	c.1324C>G	p.Gln442Glu
A	299142	T	A	missense_variant	MODERATE	CAGL0A02838g	transcript	c.1217A>T	p.Gln406Leu
A	299179	A	T	missense_variant	MODERATE	CAGL0A02838g	transcript	c.1180T>A	p.Ser394Thr
A	299214	A	T	missense_variant	MODERATE	CAGL0A02838g	transcript	c.1145T>A	p.Val382Asp
A	299314	C	T	missense_variant	MODERATE	CAGL0A02838g	transcript	c.1045G>A	p.Val349Ile
A	299421	T	A	missense_variant	MODERATE	CAGL0A02838g	transcript	c.938A>T	p.Tyr313Phe
A	299485	T	C	missense_variant	MODERATE	CAGL0A02838g	transcript	c.874A>G	p.Ile292Val
A	299553	G	A	missense_variant	MODERATE	CAGL0A02838g	transcript	c.806C>T	p.Ser269Leu
A	299686	A	T	missense_variant	MODERATE	CAGL0A02838g	transcript	c.673T>A	p.Trp225Arg
A	299783	C	T	missense_variant	MODERATE	CAGL0A02838g	transcript	c.576G>A	p.Met192Ile
A	300739	A	T	missense_variant	MODERATE	CAGL0A02860g	transcript	c.1206T>A	p.Asn402Lys
A	300849	T	C	missense_variant	MODERATE	CAGL0A02860g	transcript	c.1096A>G	p.Thr366Ala
A	300992	C	G	missense_variant	MODERATE	CAGL0A02860g	transcript	c.953G>C	p.Cys318Ser
A	301323	C	A	missense_variant	MODERATE	CAGL0A02860g	transcript	c.622G>T	p.Val208Leu
A	301854	G	T	missense_variant	MODERATE	CAGL0A02860g	transcript	c.91C>A	p.His31Asn
A	302478	T	G	missense_variant	MODERATE	CAGL0A02882g	transcript	c.217T>G	p.Leu73Val
A	302493	G	A	missense_variant	MODERATE	CAGL0A02882g	transcript	c.232G>A	p.Val78Ile
A	302575	A	G	splice_region_variant&stop_retained_variant	LOW	CAGL0A02882g	transcript	c.314A>G	p.Ter105Ter
A	303234	T	G	missense_variant	MODERATE	CAGL0A02904g	transcript	c.297T>G	p.Asn99Lys
A	307663	G	C	missense_variant	MODERATE	CAGL0A02970g	transcript	c.370C>G	p.Pro124Ala
A	307704	A	T	missense_variant	MODERATE	CAGL0A02970g	transcript	c.329T>A	p.Val110Asp
A	307732	T	C	missense_variant	MODERATE	CAGL0A02970g	transcript	c.301A>G	p.Thr101Ala
A	307773	G	A	missense_variant	MODERATE	CAGL0A02970g	transcript	c.260C>T	p.Ala87Val
A	307776	G	A	missense_variant	MODERATE	CAGL0A02970g	transcript	c.257C>T	p.Ser86Leu
A	307789	G	A	missense_variant	MODERATE	CAGL0A02970g	transcript	c.244C>T	p.His82Tyr
A	307817	A	C	missense_variant	MODERATE	CAGL0A02970g	transcript	c.216T>G	p.Asp72Glu
A	307835	A	C	missense_variant	MODERATE	CAGL0A02970g	transcript	c.198T>G	p.Asp66Glu
A	307837	C	G	missense_variant	MODERATE	CAGL0A02970g	transcript	c.196G>C	p.Asp66His
A	307855	G	A	missense_variant	MODERATE	CAGL0A02970g	transcript	c.178C>T	p.Pro60Ser
A	307867	T	C	missense_variant	MODERATE	CAGL0A02970g	transcript	c.166A>G	p.Ser56Gly
A	307932	A	T	missense_variant	MODERATE	CAGL0A02970g	transcript	c.101T>A	p.Val34Glu
A	308004	T	C	missense_variant	MODERATE	CAGL0A02970g	transcript	c.29A>G	p.Gln10Arg
A	309169	T	A	missense_variant	MODERATE	CAGL0A02992g	transcript	c.894A>T	p.Leu298Phe
A	310028	G	T	missense_variant	MODERATE	CAGL0A02992g	transcript	c.35C>A	p.Pro12Gln
A	310356	G	A	missense_variant	MODERATE	CAGL0A03014g	transcript	c.34G>A	p.Glu12Lys
A	310575	A	G	missense_variant	MODERATE	CAGL0A03014g	transcript	c.253A>G	p.Ile85Val
A	310884	T	A	missense_variant	MODERATE	CAGL0A03014g	transcript	c.562T>A	p.Ser188Thr
A	310911	C	T	missense_variant	MODERATE	CAGL0A03014g	transcript	c.589C>T	p.Pro197Ser
A	311037	T	C	missense_variant	MODERATE	CAGL0A03014g	transcript	c.715T>C	p.Phe239Leu
A	311238	C	T	missense_variant	MODERATE	CAGL0A03014g	transcript	c.916C>T	p.Pro306Ser
A	311359	A	C	missense_variant	MODERATE	CAGL0A03014g	transcript	c.1037A>C	p.Gln346Pro
A	311665	C	T	missense_variant	MODERATE	CAGL0A03014g	transcript	c.1343C>T	p.Thr448Ile
A	311701	C	T	missense_variant	MODERATE	CAGL0A03014g	transcript	c.1379C>T	p.Thr460Met
A	311814	G	A	missense_variant	MODERATE	CAGL0A03014g	transcript	c.1492G>A	p.Glu498Lys
A	313277	C	T	missense_variant	MODERATE	CAGL0A03051g	transcript	c.58G>A	p.Ala20Thr
A	313315	C	A	missense_variant	MODERATE	CAGL0A03051g	transcript	c.20G>T	p.Ser7Ile
A	313327	G	T	missense_variant	MODERATE	CAGL0A03051g	transcript	c.8C>A	p.Thr3Asn
A	313332	C	T	start_lost	HIGH	CAGL0A03051g	transcript	c.3G>A	p.Met1?
A	313855	T	G	missense_variant	MODERATE	CAGL0A03058g	transcript	c.194T>G	p.Val65Gly
A	313924	A	G	missense_variant	MODERATE	CAGL0A03058g	transcript	c.263A>G	p.Asp88Gly
A	314581	T	C	missense_variant	MODERATE	CAGL0A03058g	transcript	c.920T>C	p.Val307Ala
A	314925	G	T	missense_variant	MODERATE	CAGL0A03058g	transcript	c.1264G>T	p.Ala422Ser
A	318808	G	A	missense_variant	MODERATE	CAGL0A03102g	transcript	c.848G>A	p.Ser283Asn
A	325123	A	C	missense_variant	MODERATE	CAGL0A03190g	transcript	c.184T>G	p.Ser62Ala
A	325218	T	C	missense_variant	MODERATE	CAGL0A03190g	transcript	c.89A>G	p.Glu30Gly
A	336272	A	T	missense_variant	MODERATE	CAGL0A03300g	transcript	c.1312T>A	p.Ser438Thr
A	339202	A	C	missense_variant	MODERATE	CAGL0A03322g	transcript	c.687A>C	p.Lys229Asn
A	339203	A	T	missense_variant	MODERATE	CAGL0A03322g	transcript	c.688A>T	p.Asn230Tyr
A	340995	A	G	missense_variant	MODERATE	CAGL0A03344g	transcript	c.495A>G	p.Ile165Met
A	341429	G	C	missense_variant	MODERATE	CAGL0A03344g	transcript	c.929G>C	p.Ser310Thr
A	341962	G	A	missense_variant	MODERATE	CAGL0A03344g	transcript	c.1462G>A	p.Asp488Asn
A	342960	C	T	non_coding_transcript_exon_variant	MODIFIER	snR30	transcript	n.461G>A
A	343074	G	A	non_coding_transcript_exon_variant	MODIFIER	snR30	transcript	n.347C>T
A	343988	C	T	splice_region_variant&stop_retained_variant	LOW	CAGL0A03366g	transcript	c.1772G>A	p.Ter591Ter
A	349035	T	G	missense_variant	MODERATE	CAGL0A03410g	transcript	c.328T>G	p.Ser110Ala
A	349036	C	T	missense_variant	MODERATE	CAGL0A03410g	transcript	c.329C>T	p.Ser110Leu
A	350898	T	A	missense_variant	MODERATE	CAGL0A03432g	transcript	c.1015T>A	p.Phe339Ile
A	353179	A	G	missense_variant	MODERATE	CAGL0A03432g	transcript	c.3296A>G	p.Asn1099Ser
A	354826	G	C	missense_variant	MODERATE	CAGL0A03454g	transcript	c.943G>C	p.Glu315Gln
A	358067	G	T	missense_variant	MODERATE	CAGL0A03498g	transcript	c.1612C>A	p.His538Asn
A	358129	G	A	missense_variant	MODERATE	CAGL0A03498g	transcript	c.1550C>T	p.Pro517Leu
A	358171	C	T	missense_variant	MODERATE	CAGL0A03498g	transcript	c.1508G>A	p.Gly503Glu
A	358315	A	G	missense_variant	MODERATE	CAGL0A03498g	transcript	c.1364T>C	p.Ile455Thr
A	358339	C	T	missense_variant	MODERATE	CAGL0A03498g	transcript	c.1340G>A	p.Arg447Lys
A	358362	G	C	missense_variant	MODERATE	CAGL0A03498g	transcript	c.1317C>G	p.Phe439Leu
A	358393	G	T	missense_variant	MODERATE	CAGL0A03498g	transcript	c.1286C>A	p.Thr429Asn
A	358823	A	T	missense_variant	MODERATE	CAGL0A03498g	transcript	c.856T>A	p.Leu286Ile
A	358883	G	C	missense_variant	MODERATE	CAGL0A03498g	transcript	c.796C>G	p.Gln266Glu
A	363994	T	G	missense_variant	MODERATE	CAGL0A03564g	transcript	c.820A>C	p.Lys274Gln
A	369867	C	T	missense_variant	MODERATE	CAGL0A03630g	transcript	c.2726G>A	p.Arg909Lys
A	370826	T	A	missense_variant	MODERATE	CAGL0A03630g	transcript	c.1767A>T	p.Gln589His
A	377614	T	A	missense_variant	MODERATE	CAGL0A03696g	transcript	c.360T>A	p.Asp120Glu
A	383655	C	T	missense_variant	MODERATE	CAGL0A03718g	transcript	c.178G>A	p.Val60Ile
A	387856	C	T	splice_region_variant&stop_retained_variant	LOW	CAGL0A03784g	transcript	c.546G>A	p.Ter182Ter
A	387988	T	C	missense_variant	MODERATE	CAGL0A03784g	transcript	c.414A>G	p.Ile138Met
A	389386	C	G	missense_variant	MODERATE	CAGL0A03806g	transcript	c.529C>G	p.Gln177Glu
A	389521	A	T	missense_variant	MODERATE	CAGL0A03806g	transcript	c.664A>T	p.Ile222Leu
A	389578	T	TCTA	disruptive_inframe_insertion	MODERATE	CAGL0A03806g	transcript	c.725_727dupCTA	p.Thr242dup
A	390088	T	C	missense_variant	MODERATE	CAGL0A03806g	transcript	c.1231T>C	p.Phe411Leu
A	391309	A	G	missense_variant	MODERATE	CAGL0A03828g	transcript	c.623A>G	p.Asn208Ser
A	391413	T	A	missense_variant	MODERATE	CAGL0A03828g	transcript	c.727T>A	p.Phe243Ile
A	391932	A	C	missense_variant	MODERATE	CAGL0A03828g	transcript	c.1246A>C	p.Thr416Pro
A	393057	C	CTGT	disruptive_inframe_insertion	MODERATE	CAGL0A03872g	transcript	c.1397_1398insACA	p.Gln466dup
A	393390	C	CTGCTGAGGTTGCTGCTGT	disruptive_inframe_insertion	MODERATE	CAGL0A03872g	transcript	c.1047_1064dupACAGCAGCAACCTCAGCA	p.Gln355_Gln356insGlnGlnGlnProGlnGln
A	393973	C	T	missense_variant	MODERATE	CAGL0A03872g	transcript	c.482G>A	p.Arg161His
A	394757	G	A	missense_variant	MODERATE	CAGL0A03883g	transcript	c.145G>A	p.Gly49Ser
A	394857	A	AAGC	conservative_inframe_insertion	MODERATE	CAGL0A03883g	transcript	c.246_247insGCA	p.Gln82_Thr83insAla
A	394860	C	CAGTG	frameshift_variant	HIGH	CAGL0A03883g	transcript	c.248_249insAGTG	p.Met84fs
A	394862	A	AAGCCG	frameshift_variant	HIGH	CAGL0A03883g	transcript	c.250_251insAGCCG	p.Met84fs
A	395512	G	T	missense_variant	MODERATE	CAGL0A03905g	transcript	c.556C>A	p.Leu186Met
A	395722	C	T	missense_variant	MODERATE	CAGL0A03905g	transcript	c.346G>A	p.Ala116Thr
A	395934	G	C	missense_variant	MODERATE	CAGL0A03905g	transcript	c.134C>G	p.Ala45Gly
A	395936	A	AGTT	disruptive_inframe_insertion	MODERATE	CAGL0A03905g	transcript	c.131_132insAAC	p.Gly44dup
A	399397	A	C	missense_variant	MODERATE	CAGL0A03949g	transcript	c.178A>C	p.Asn60His
A	400022	T	C	missense_variant	MODERATE	CAGL0A03949g	transcript	c.803T>C	p.Val268Ala
A	401310	C	G	missense_variant	MODERATE	CAGL0A03993g	transcript	c.325C>G	p.Gln109Glu
A	402689	C	T	missense_variant	MODERATE	CAGL0A04015g	transcript	c.908G>A	p.Gly303Glu
A	405033	T	C	missense_variant	MODERATE	CAGL0A04037g	transcript	c.782A>G	p.Asp261Gly
A	405617	A	T	missense_variant	MODERATE	CAGL0A04037g	transcript	c.198T>A	p.Asp66Glu
A	405645	C	T	missense_variant	MODERATE	CAGL0A04037g	transcript	c.170G>A	p.Ser57Asn
A	405646	T	C	missense_variant	MODERATE	CAGL0A04037g	transcript	c.169A>G	p.Ser57Gly
A	408136	A	T	missense_variant	MODERATE	CAGL0A04081g	transcript	c.73A>T	p.Asn25Tyr
A	408352	G	A	missense_variant	MODERATE	CAGL0A04081g	transcript	c.289G>A	p.Val97Ile
A	408443	T	G	missense_variant	MODERATE	CAGL0A04081g	transcript	c.380T>G	p.Val127Gly
A	408632	T	C	missense_variant	MODERATE	CAGL0A04081g	transcript	c.569T>C	p.Val190Ala
A	409046	T	TCTCCCACAGTGC	conservative_inframe_insertion	MODERATE	CAGL0A04081g	transcript	c.994_1005dupGCCTCCCACAGT	p.Ala332_Ser335dup
A	412577	A	C	missense_variant	MODERATE	CAGL0A04147g	transcript	c.273T>G	p.Ile91Met
A	413721	A	G	missense_variant	MODERATE	CAGL0A04169g	transcript	c.1577T>C	p.Ile526Thr
A	414689	T	A	missense_variant	MODERATE	CAGL0A04169g	transcript	c.609A>T	p.Lys203Asn
A	414859	T	C	missense_variant	MODERATE	CAGL0A04169g	transcript	c.439A>G	p.Thr147Ala
A	417025	C	CCAA	conservative_inframe_insertion	MODERATE	CAGL0A04213g	transcript	c.115_117dupACA	p.Thr39dup
A	417046	G	GCAA	disruptive_inframe_insertion	MODERATE	CAGL0A04213g	transcript	c.125_127dupCAA	p.Thr42dup
A	418109	T	C	missense_variant	MODERATE	CAGL0A04213g	transcript	c.1181T>C	p.Val394Ala
A	420903	G	C	missense_variant	MODERATE	CAGL0A04235g	transcript	c.953G>C	p.Arg318Thr
A	422040	T	C	missense_variant	MODERATE	CAGL0A04235g	transcript	c.2090T>C	p.Leu697Ser
A	424049	C	CTGACACCGAGTT	conservative_inframe_insertion	MODERATE	CAGL0A04257g	transcript	c.229_240dupAACTCGGTGTCA	p.Ser80_Asp81insAsnSerValSer
A	425367	A	G	missense_variant	MODERATE	CAGL0A04279g	transcript	c.310A>G	p.Asn104Asp
A	425391	T	C	missense_variant	MODERATE	CAGL0A04279g	transcript	c.334T>C	p.Ser112Pro
A	425710	C	A	missense_variant	MODERATE	CAGL0A04279g	transcript	c.653C>A	p.Thr218Asn
A	426132	A	G	missense_variant	MODERATE	CAGL0A04279g	transcript	c.1075A>G	p.Ile359Val
A	426632	T	C	missense_variant	MODERATE	CAGL0A04301g	transcript	c.1298A>G	p.Asn433Ser
A	426641	C	G	missense_variant	MODERATE	CAGL0A04301g	transcript	c.1289G>C	p.Ser430Thr
A	429296	C	T	missense_variant	MODERATE	CAGL0A04323g	transcript	c.176C>T	p.Ala59Val
A	430217	C	T	missense_variant	MODERATE	CAGL0A04345g	transcript	c.898G>A	p.Ala300Thr
A	430292	G	A	missense_variant	MODERATE	CAGL0A04345g	transcript	c.823C>T	p.His275Tyr
A	431057	C	A	missense_variant	MODERATE	CAGL0A04345g	transcript	c.58G>T	p.Asp20Tyr
A	434990	G	A	missense_variant	MODERATE	CAGL0A04411g	transcript	c.1414G>A	p.Ala472Thr
A	435416	G	A	missense_variant	MODERATE	CAGL0A04411g	transcript	c.1840G>A	p.Val614Ile
A	436201	G	A	missense_variant	MODERATE	CAGL0A04433g	transcript	c.59G>A	p.Arg20Lys
A	438501	C	G	missense_variant	MODERATE	CAGL0A04455g	transcript	c.956C>G	p.Thr319Ser
A	439274	C	A	missense_variant	MODERATE	CAGL0A04455g	transcript	c.1729C>A	p.His577Asn
A	439296	A	G	missense_variant	MODERATE	CAGL0A04455g	transcript	c.1751A>G	p.Asn584Ser
A	442207	A	G	missense_variant	MODERATE	CAGL0A04477g	transcript	c.119A>G	p.Lys40Arg
A	442843	T	C	missense_variant	MODERATE	CAGL0A04477g	transcript	c.755T>C	p.Leu252Pro
A	443002	G	A	missense_variant	MODERATE	CAGL0A04477g	transcript	c.914G>A	p.Arg305His
A	444078	G	A	missense_variant	MODERATE	CAGL0A04477g	transcript	c.1990G>A	p.Asp664Asn
A	444202	G	A	missense_variant	MODERATE	CAGL0A04477g	transcript	c.2114G>A	p.Arg705Lys
A	449299	G	A	missense_variant	MODERATE	CAGL0A04543g	transcript	c.494G>A	p.Gly165Asp
A	449316	C	A	missense_variant	MODERATE	CAGL0A04543g	transcript	c.511C>A	p.Leu171Ile
A	449610	A	G	missense_variant	MODERATE	CAGL0A04543g	transcript	c.805A>G	p.Ile269Val
A	449612	A	G	missense_variant	MODERATE	CAGL0A04543g	transcript	c.807A>G	p.Ile269Met
A	449758	A	G	missense_variant	MODERATE	CAGL0A04543g	transcript	c.953A>G	p.Tyr318Cys
A	452604	G	A	missense_variant	MODERATE	CAGL0A04565g	transcript	c.2030G>A	p.Gly677Glu
A	452606	G	A	missense_variant	MODERATE	CAGL0A04565g	transcript	c.2032G>A	p.Glu678Lys
A	454752	T	C	missense_variant	MODERATE	CAGL0A04587g	transcript	c.602T>C	p.Ile201Thr
A	454923	G	A	missense_variant	MODERATE	CAGL0A04587g	transcript	c.773G>A	p.Arg258Lys
A	455138	C	A	missense_variant	MODERATE	CAGL0A04587g	transcript	c.988C>A	p.Leu330Met
A	457003	T	C	missense_variant	MODERATE	CAGL0A04631g	transcript	c.848T>C	p.Leu283Pro
A	457963	G	A	missense_variant	MODERATE	CAGL0A04653g	transcript	c.1256C>T	p.Thr419Ile
A	464583	C	T	missense_variant	MODERATE	CAGL0A04741g	transcript	c.1330G>A	p.Asp444Asn
A	464955	C	T	missense_variant	MODERATE	CAGL0A04741g	transcript	c.958G>A	p.Asp320Asn
A	468848	G	A	missense_variant	MODERATE	CAGL0A04785g	transcript	c.1611G>A	p.Met537Ile
A	471473	T	C	missense_variant	MODERATE	CAGL0A04829g	transcript	c.779A>G	p.Asn260Ser
B	8805	G	GAT	frameshift_variant&splice_region_variant	HIGH	tRNA-Leu_(CAA)	transcript	c.40_41insAT	p.Thr14fs					EBG00000985144	transcript	EBT00001981181	protein_coding	2019-01-01	c.44_45insAT	p.Ser15fs	45/119	45/119	15/38	WARNING_TRANSCRIPT_INCOMPLETE	LOF=(tRNA-Leu__CAA_	CAGL0B00165r	1	1.00)	(tRNA	EBG00000985144	1	1.00)
B	16645	A	G	missense_variant	MODERATE	CAGL0B00308g	transcript	c.113A>G	p.Asn38Ser
B	17185	A	T	missense_variant	MODERATE	CAGL0B00308g	transcript	c.653A>T	p.Asn218Ile
B	17274	A	G	missense_variant	MODERATE	CAGL0B00308g	transcript	c.742A>G	p.Asn248Asp
B	17484	A	C	missense_variant	MODERATE	CAGL0B00308g	transcript	c.952A>C	p.Asn318His
B	18503	C	T	missense_variant	MODERATE	CAGL0B00330g	transcript	c.2939G>A	p.Arg980Lys
B	20439	A	T	missense_variant	MODERATE	CAGL0B00330g	transcript	c.1003T>A	p.Phe335Ile
B	20801	C	T	missense_variant	MODERATE	CAGL0B00330g	transcript	c.641G>A	p.Ser214Asn
B	21299	G	A	missense_variant	MODERATE	CAGL0B00330g	transcript	c.143C>T	p.Ser48Phe
B	21359	C	T	missense_variant	MODERATE	CAGL0B00330g	transcript	c.83G>A	p.Gly28Asp
B	22770	C	G	missense_variant	MODERATE	CAGL0B00352g	transcript	c.415G>C	p.Val139Leu
B	39173	C	T	missense_variant	MODERATE	CAGL0B00506g	transcript	c.722G>A	p.Arg241Lys
B	39560	C	T	missense_variant	MODERATE	CAGL0B00506g	transcript	c.335G>A	p.Ser112Asn
B	43031	G	A	missense_variant	MODERATE	CAGL0B00528g	transcript	c.355G>A	p.Val119Ile
B	43859	T	C	missense_variant	MODERATE	CAGL0B00528g	transcript	c.1183T>C	p.Ser395Pro
B	45352	A	G	missense_variant	MODERATE	CAGL0B00550g	transcript	c.773T>C	p.Phe258Ser
B	46019	C	T	missense_variant	MODERATE	CAGL0B00550g	transcript	c.106G>A	p.Asp36Asn
B	48927	C	A	stop_gained	HIGH	CAGL0B00572g	transcript	c.580G>T	p.Glu194*
B	49094	CTTT	C	disruptive_inframe_deletion	MODERATE	CAGL0B00572g	transcript	c.410_412delAAA	p.Lys137del
B	49126	T	TC	frameshift_variant	HIGH	CAGL0B00572g	transcript	c.380_381insG	p.Ile128fs
B	49128	T	A	stop_gained	HIGH	CAGL0B00572g	transcript	c.379A>T	p.Lys127*
B	49217	T	TCCC	conservative_inframe_insertion	MODERATE	CAGL0B00572g	transcript	c.287_289dupGGG	p.Gly96dup
B	49355	C	T	stop_gained	HIGH	CAGL0B00572g	transcript	c.152G>A	p.Trp51*
B	49356	A	T	missense_variant	MODERATE	CAGL0B00572g	transcript	c.151T>A	p.Trp51Arg
B	49473	C	T	missense_variant	MODERATE	CAGL0B00572g	transcript	c.34G>A	p.Gly12Arg
B	53088	T	C	missense_variant	MODERATE	CAGL0B00616g	transcript	c.173T>C	p.Ile58Thr
B	53546	A	C	missense_variant	MODERATE	CAGL0B00616g	transcript	c.631A>C	p.Lys211Gln
B	53973	T	C	missense_variant	MODERATE	CAGL0B00616g	transcript	c.1058T>C	p.Ile353Thr
B	53978	C	A	missense_variant	MODERATE	CAGL0B00616g	transcript	c.1063C>A	p.Pro355Thr
B	54778	T	C	missense_variant	MODERATE	CAGL0B00638g	transcript	c.316A>G	p.Asn106Asp
B	54910	G	A	missense_variant	MODERATE	CAGL0B00638g	transcript	c.184C>T	p.His62Tyr
B	54997	T	A	missense_variant	MODERATE	CAGL0B00638g	transcript	c.97A>T	p.Thr33Ser
B	54999	C	T	missense_variant	MODERATE	CAGL0B00638g	transcript	c.95G>A	p.Gly32Asp
B	55067	T	A	missense_variant	MODERATE	CAGL0B00638g	transcript	c.27A>T	p.Glu9Asp
B	56188	C	T	missense_variant	MODERATE	CAGL0B00660g	transcript	c.1494G>A	p.Met498Ile
B	57214	T	A	missense_variant	MODERATE	CAGL0B00660g	transcript	c.468A>T	p.Glu156Asp
B	57236	C	T	missense_variant	MODERATE	CAGL0B00660g	transcript	c.446G>A	p.Ser149Asn
B	57244	T	A	missense_variant	MODERATE	CAGL0B00660g	transcript	c.438A>T	p.Glu146Asp
B	57599	A	T	missense_variant	MODERATE	CAGL0B00660g	transcript	c.83T>A	p.Ile28Asn
B	57678	C	T	missense_variant	MODERATE	CAGL0B00660g	transcript	c.4G>A	p.Ala2Thr
B	58465	C	A	missense_variant	MODERATE	CAGL0B00682g	transcript	c.1176G>T	p.Gln392His
B	58530	C	G	missense_variant	MODERATE	CAGL0B00682g	transcript	c.1111G>C	p.Glu371Gln
B	59313	A	T	missense_variant	MODERATE	CAGL0B00682g	transcript	c.328T>A	p.Leu110Ile
B	64243	T	A	missense_variant	MODERATE	CAGL0B00726g	transcript	c.341T>A	p.Met114Lys
B	65770	A	T	missense_variant	MODERATE	CAGL0B00748g	transcript	c.44A>T	p.Asn15Ile
B	66433	T	A	missense_variant	MODERATE	CAGL0B00748g	transcript	c.707T>A	p.Ile236Asn
B	66538	C	A	missense_variant	MODERATE	CAGL0B00748g	transcript	c.812C>A	p.Thr271Lys
B	66650	T	A	missense_variant	MODERATE	CAGL0B00748g	transcript	c.924T>A	p.Asp308Glu
B	68850	T	A	missense_variant	MODERATE	CAGL0B00770g	transcript	c.1063A>T	p.Ile355Leu
B	70897	A	T	missense_variant	MODERATE	CAGL0B00792g	transcript	c.1301T>A	p.Val434Glu
B	71558	G	A	missense_variant	MODERATE	CAGL0B00792g	transcript	c.640C>T	p.Pro214Ser
B	71925	G	C	missense_variant	MODERATE	CAGL0B00792g	transcript	c.273C>G	p.Asn91Lys
B	72179	T	C	missense_variant	MODERATE	CAGL0B00792g	transcript	c.19A>G	p.Thr7Ala
B	76049	G	C	missense_variant	MODERATE	CAGL0B00858g	transcript	c.120G>C	p.Glu40Asp
B	76516	G	A	missense_variant	MODERATE	CAGL0B00858g	transcript	c.587G>A	p.Ser196Asn
B	77386	C	T	missense_variant	MODERATE	CAGL0B00880g	transcript	c.620G>A	p.Gly207Glu
B	80474	G	T	missense_variant	MODERATE	CAGL0B00902g	transcript	c.322C>A	p.His108Asn
B	80641	G	A	missense_variant	MODERATE	CAGL0B00902g	transcript	c.155C>T	p.Thr52Ile
B	81709	G	A	missense_variant	MODERATE	CAGL0B00924g	transcript	c.1100C>T	p.Ser367Phe
B	84802	A	C	missense_variant	MODERATE	CAGL0B00968g	transcript	c.90A>C	p.Arg30Ser
B	84992	A	G	missense_variant	MODERATE	CAGL0B00968g	transcript	c.280A>G	p.Ile94Val
B	85110	C	T	missense_variant	MODERATE	CAGL0B00968g	transcript	c.398C>T	p.Ala133Val
B	85863	A	G	missense_variant	MODERATE	CAGL0B00968g	transcript	c.1151A>G	p.Glu384Gly
B	85875	G	A	missense_variant	MODERATE	CAGL0B00968g	transcript	c.1163G>A	p.Gly388Asp
B	85884	T	A	missense_variant	MODERATE	CAGL0B00968g	transcript	c.1172T>A	p.Leu391His
B	85904	A	C	missense_variant	MODERATE	CAGL0B00968g	transcript	c.1192A>C	p.Ile398Leu
B	91441	C	G	missense_variant	MODERATE	CAGL0B01012g	transcript	c.112C>G	p.Pro38Ala
B	91464	A	T	missense_variant	MODERATE	CAGL0B01012g	transcript	c.135A>T	p.Gln45His
B	91556	A	C	missense_variant	MODERATE	CAGL0B01012g	transcript	c.227A>C	p.Asn76Thr
B	96613	T	G	missense_variant	MODERATE	CAGL0B01078g	transcript	c.312T>G	p.His104Gln
B	97100	C	A	missense_variant	MODERATE	CAGL0B01078g	transcript	c.799C>A	p.Gln267Lys
B	97195	A	T	missense_variant	MODERATE	CAGL0B01078g	transcript	c.894A>T	p.Gln298His
B	101007	G	A	missense_variant	MODERATE	CAGL0B01122g	transcript	c.536G>A	p.Ser179Asn
B	107493	T	C	missense_variant	MODERATE	CAGL0B01188g	transcript	c.310A>G	p.Thr104Ala
B	107528	G	T	missense_variant	MODERATE	CAGL0B01188g	transcript	c.275C>A	p.Thr92Asn
B	112227	C	G	missense_variant	MODERATE	CAGL0B01232g	transcript	c.53C>G	p.Thr18Ser
B	114236	C	T	missense_variant	MODERATE	CAGL0B01265g	transcript	c.518C>T	p.Pro173Leu
B	116105	A	G	missense_variant	MODERATE	CAGL0B01287g	transcript	c.1274A>G	p.Gln425Arg
B	122416	G	T	missense_variant	MODERATE	CAGL0B01353g	transcript	c.104C>A	p.Ser35Tyr
B	123380	CTTCATCA	C	frameshift_variant	HIGH	CAGL0B01375g	transcript	c.3276_3282delTGATGAA	p.Ser1092fs
B	123391	ATCTTTGCTTCTTCATCT	A	frameshift_variant	HIGH	CAGL0B01375g	transcript	c.3255_3271delAGATGAAGAAGCAAAGA	p.Glu1085fs
B	123899	T	C	missense_variant	MODERATE	CAGL0B01375g	transcript	c.2764A>G	p.Ile922Val
B	124927	C	T	missense_variant	MODERATE	CAGL0B01375g	transcript	c.1736G>A	p.Gly579Glu
B	125024	C	T	missense_variant	MODERATE	CAGL0B01375g	transcript	c.1639G>A	p.Asp547Asn
B	128085	T	G	missense_variant	MODERATE	CAGL0B01397g	transcript	c.712T>G	p.Leu238Val
B	128275	T	C	missense_variant	MODERATE	CAGL0B01397g	transcript	c.902T>C	p.Leu301Pro
B	128363	A	T	missense_variant	MODERATE	CAGL0B01397g	transcript	c.990A>T	p.Glu330Asp
B	128440	G	A	missense_variant	MODERATE	CAGL0B01397g	transcript	c.1067G>A	p.Ser356Asn
B	128462	T	A	missense_variant	MODERATE	CAGL0B01397g	transcript	c.1089T>A	p.Asp363Glu
B	128557	C	T	missense_variant	MODERATE	CAGL0B01397g	transcript	c.1184C>T	p.Thr395Ile
B	128779	C	T	missense_variant	MODERATE	CAGL0B01397g	transcript	c.1406C>T	p.Ala469Val
B	132310	A	G	missense_variant	MODERATE	CAGL0B01463g	transcript	c.499A>G	p.Asn167Asp
B	132881	T	G	missense_variant	MODERATE	CAGL0B01485g	transcript	c.14T>G	p.Ile5Ser
B	132883	AAG	A	frameshift_variant	HIGH	CAGL0B01485g	transcript	c.24_25delGA	p.Lys9fs
B	133183	A	G	missense_variant	MODERATE	CAGL0B01485g	transcript	c.316A>G	p.Ile106Val
B	134626	C	A	missense_variant	MODERATE	CAGL0B01485g	transcript	c.1759C>A	p.His587Asn
B	137470	G	A	missense_variant	MODERATE	CAGL0B01529g	transcript	c.297G>A	p.Met99Ile
B	140476	G	A	missense_variant	MODERATE	CAGL0B01551g	transcript	c.1651G>A	p.Val551Ile
B	142881	A	T	missense_variant	MODERATE	CAGL0B01551g	transcript	c.4056A>T	p.Glu1352Asp
B	145243	G	C	missense_variant	MODERATE	CAGL0B01589g	transcript	c.112G>C	p.Ala38Pro
B	147833	G	A	missense_variant	MODERATE	CAGL0B01595g	transcript	c.1292G>A	p.Ser431Asn
B	155747	C	T	missense_variant	MODERATE	CAGL0B01683g	transcript	c.604G>A	p.Asp202Asn
B	155796	T	G	missense_variant	MODERATE	CAGL0B01683g	transcript	c.555A>C	p.Glu185Asp
B	156166	G	T	missense_variant	MODERATE	CAGL0B01683g	transcript	c.185C>A	p.Ala62Glu
B	156195	A	C	missense_variant	MODERATE	CAGL0B01683g	transcript	c.156T>G	p.Asp52Glu
B	157761	C	A	missense_variant	MODERATE	CAGL0B01705g	transcript	c.517C>A	p.His173Asn
B	158103	A	G	missense_variant	MODERATE	CAGL0B01705g	transcript	c.859A>G	p.Ile287Val
B	158734	T	C	missense_variant	MODERATE	CAGL0B01705g	transcript	c.1490T>C	p.Phe497Ser
B	160242	C	T	missense_variant	MODERATE	CAGL0B01727g	transcript	c.865G>A	p.Asp289Asn
B	160644	G	A	missense_variant	MODERATE	CAGL0B01727g	transcript	c.463C>T	p.Pro155Ser
B	163072	A	G	missense_variant	MODERATE	CAGL0B01771g	transcript	c.10A>G	p.Ser4Gly
B	163813	G	A	missense_variant	MODERATE	CAGL0B01771g	transcript	c.751G>A	p.Glu251Lys
B	164521	A	G	missense_variant	MODERATE	CAGL0B01771g	transcript	c.1459A>G	p.Ile487Val
B	166421	G	T	missense_variant	MODERATE	CAGL0B01815g	transcript	c.100C>A	p.Pro34Thr
B	167034	C	T	missense_variant	MODERATE	CAGL0B01837g	transcript	c.1629G>A	p.Met543Ile
B	167515	A	G	missense_variant	MODERATE	CAGL0B01837g	transcript	c.1148T>C	p.Met383Thr
B	168259	G	A	missense_variant	MODERATE	CAGL0B01837g	transcript	c.404C>T	p.Thr135Ile
B	169070	G	A	missense_variant	MODERATE	CAGL0B01859g	transcript	c.95G>A	p.Arg32Lys
B	169587	A	G	missense_variant	MODERATE	CAGL0B01859g	transcript	c.612A>G	p.Ile204Met
B	169613	T	G	missense_variant	MODERATE	CAGL0B01859g	transcript	c.638T>G	p.Phe213Cys
B	169728	G	C	missense_variant	MODERATE	CAGL0B01859g	transcript	c.753G>C	p.Met251Ile
B	169778	C	T	missense_variant	MODERATE	CAGL0B01859g	transcript	c.803C>T	p.Ser268Leu
B	169969	G	A	missense_variant	MODERATE	CAGL0B01859g	transcript	c.994G>A	p.Val332Ile
B	170328	T	G	missense_variant	MODERATE	CAGL0B01859g	transcript	c.1353T>G	p.His451Gln
B	170731	A	G	missense_variant	MODERATE	CAGL0B01859g	transcript	c.1756A>G	p.Asn586Asp
B	172199	C	G	missense_variant	MODERATE	CAGL0B01875g	transcript	c.83C>G	p.Thr28Arg
B	173009	C	T	missense_variant	MODERATE	CAGL0B01881g	transcript	c.1513G>A	p.Asp505Asn
B	173076	T	A	missense_variant	MODERATE	CAGL0B01881g	transcript	c.1446A>T	p.Glu482Asp
B	178085	T	G	missense_variant	MODERATE	CAGL0B01925g	transcript	c.1770T>G	p.Ile590Met
B	178677	C	A	missense_variant	MODERATE	CAGL0B01925g	transcript	c.2362C>A	p.His788Asn
B	179862	A	C	missense_variant	MODERATE	CAGL0B01947g	transcript	c.840T>G	p.Ile280Met
B	180145	G	T	missense_variant	MODERATE	CAGL0B01947g	transcript	c.557C>A	p.Ser186Tyr
B	180308	A	G	missense_variant	MODERATE	CAGL0B01947g	transcript	c.394T>C	p.Tyr132His
B	180311	A	T	missense_variant	MODERATE	CAGL0B01947g	transcript	c.391T>A	p.Tyr131Asn
B	181643	C	G	missense_variant	MODERATE	CAGL0B01969g	transcript	c.1035G>C	p.Leu345Phe
B	182164	C	T	missense_variant	MODERATE	CAGL0B01969g	transcript	c.514G>A	p.Glu172Lys
B	182233	T	C	missense_variant	MODERATE	CAGL0B01969g	transcript	c.445A>G	p.Thr149Ala
B	183178	T	G	missense_variant	MODERATE	CAGL0B01991g	transcript	c.285T>G	p.Ile95Met
B	183797	G	A	missense_variant	MODERATE	CAGL0B01991g	transcript	c.904G>A	p.Asp302Asn
B	185323	G	C	missense_variant	MODERATE	CAGL0B02013g	transcript	c.1072G>C	p.Glu358Gln
B	190362	A	G	missense_variant	MODERATE	CAGL0B02057g	transcript	c.775T>C	p.Tyr259His
B	191753	T	G	missense_variant	MODERATE	CAGL0B02079g	transcript	c.1858A>C	p.Lys620Gln
B	191765	T	C	missense_variant	MODERATE	CAGL0B02079g	transcript	c.1846A>G	p.Asn616Asp
B	193193	T	C	missense_variant	MODERATE	CAGL0B02079g	transcript	c.418A>G	p.Ile140Val
B	193426	G	A	missense_variant	MODERATE	CAGL0B02079g	transcript	c.185C>T	p.Thr62Ile
B	193543	T	A	missense_variant	MODERATE	CAGL0B02079g	transcript	c.68A>T	p.Lys23Met
B	193572	A	C	missense_variant	MODERATE	CAGL0B02079g	transcript	c.39T>G	p.Asp13Glu
B	194872	C	T	missense_variant	MODERATE	CAGL0B02101g	transcript	c.412C>T	p.Pro138Ser
B	196236	A	T	missense_variant	MODERATE	CAGL0B02123g	transcript	c.550T>A	p.Cys184Ser
B	196556	T	A	missense_variant	MODERATE	CAGL0B02123g	transcript	c.230A>T	p.Lys77Met
B	197323	G	A	non_coding_transcript_exon_variant	MODIFIER	SNR7	transcript	n.104G>A
B	197333	A	G	non_coding_transcript_exon_variant	MODIFIER	SNR7	transcript	n.114A>G
B	197401	C	T	non_coding_transcript_exon_variant	MODIFIER	SNR7	transcript	n.182C>T
B	197599	T	C	non_coding_transcript_exon_variant	MODIFIER	SNR7	transcript	n.380T>C
B	197613	CT	C	non_coding_transcript_exon_variant	MODIFIER	SNR7	transcript	n.400delT	INFO_REALIGN_3_PRIME
B	197627	A	T	non_coding_transcript_exon_variant	MODIFIER	SNR7	transcript	n.408A>T
B	200062	A	C	missense_variant	MODERATE	CAGL0B02145g	transcript	c.1232A>C	p.Gln411Pro
B	202697	T	G	missense_variant	MODERATE	CAGL0B02189g	transcript	c.2921A>C	p.Asn974Thr
B	202698	T	G	missense_variant	MODERATE	CAGL0B02189g	transcript	c.2920A>C	p.Asn974His
B	211211	T	A	missense_variant	MODERATE	CAGL0B02211g	transcript	c.1574A>T	p.Asn525Ile
B	211227	T	C	missense_variant	MODERATE	CAGL0B02211g	transcript	c.1558A>G	p.Arg520Gly
B	211979	T	G	missense_variant	MODERATE	CAGL0B02211g	transcript	c.806A>C	p.Glu269Ala
B	212633	C	G	missense_variant	MODERATE	CAGL0B02211g	transcript	c.152G>C	p.Arg51Pro
B	212782	C	A	start_lost	HIGH	CAGL0B02211g	transcript	c.3G>T	p.Met1?
B	213322	A	G	missense_variant	MODERATE	CAGL0B02233g	transcript	c.143A>G	p.Lys48Arg
B	213358	C	T	missense_variant	MODERATE	CAGL0B02233g	transcript	c.179C>T	p.Ser60Leu
B	213778	G	A	missense_variant	MODERATE	CAGL0B02233g	transcript	c.599G>A	p.Ser200Asn
B	213802	G	A	missense_variant	MODERATE	CAGL0B02233g	transcript	c.623G>A	p.Arg208Lys
B	218478	T	G	missense_variant	MODERATE	CAGL0B02299g	transcript	c.1138T>G	p.Leu380Val
B	218587	T	C	missense_variant	MODERATE	CAGL0B02299g	transcript	c.1247T>C	p.Val416Ala
B	218834	G	T	missense_variant	MODERATE	CAGL0B02299g	transcript	c.1494G>T	p.Lys498Asn
B	220913	A	G	missense_variant	MODERATE	CAGL0B02321g	transcript	c.692A>G	p.Gln231Arg
B	221755	A	G	missense_variant	MODERATE	CAGL0B02321g	transcript	c.1534A>G	p.Lys512Glu
B	223616	G	A	missense_variant	MODERATE	CAGL0B02343g	transcript	c.128C>T	p.Ala43Val
B	224886	A	G	missense_variant	MODERATE	CAGL0B02365g	transcript	c.2930T>C	p.Ile977Thr
B	226292	C	T	missense_variant	MODERATE	CAGL0B02365g	transcript	c.1524G>A	p.Met508Ile
B	226798	C	T	missense_variant	MODERATE	CAGL0B02365g	transcript	c.1018G>A	p.Asp340Asn
B	229405	A	G	missense_variant	MODERATE	CAGL0B02387g	transcript	c.220T>C	p.Tyr74His
B	229600	G	A	missense_variant	MODERATE	CAGL0B02387g	transcript	c.25C>T	p.His9Tyr
B	230621	T	G	missense_variant	MODERATE	CAGL0B02409g	transcript	c.552A>C	p.Glu184Asp
B	230830	G	T	missense_variant	MODERATE	CAGL0B02409g	transcript	c.343C>A	p.His115Asn
B	231006	A	G	missense_variant	MODERATE	CAGL0B02409g	transcript	c.167T>C	p.Leu56Pro
B	231058	C	CATT	conservative_inframe_insertion	MODERATE	CAGL0B02409g	transcript	c.114_115insAAT	p.Ser38_Gly39insAsn
B	231060	C	CCATTGCCATTGCCATTGCCAT	conservative_inframe_insertion	MODERATE	CAGL0B02409g	transcript	c.112_113insATGGCAATGGCAATGGCAATG	p.Ser38delinsAsnGlyAsnGlyAsnGlyAsnGly
B	233403	A	G	missense_variant	MODERATE	CAGL0B02431g	transcript	c.1057A>G	p.Lys353Glu
B	240494	G	C	missense_variant	MODERATE	CAGL0B02519g	transcript	c.9G>C	p.Glu3Asp
B	245708	G	A	missense_variant	MODERATE	CAGL0B02563g	transcript	c.1085G>A	p.Arg362Lys
B	247333	A	G	missense_variant	MODERATE	CAGL0B02585g	transcript	c.538A>G	p.Lys180Glu
B	247426	A	C	missense_variant	MODERATE	CAGL0B02585g	transcript	c.631A>C	p.Asn211His
B	253052	A	G	missense_variant	MODERATE	CAGL0B02629g	transcript	c.2167A>G	p.Thr723Ala
B	253833	T	C	missense_variant	MODERATE	CAGL0B02651g	transcript	c.232A>G	p.Ile78Val
B	255455	T	C	missense_variant	MODERATE	CAGL0B02673g	transcript	c.140T>C	p.Ile47Thr
B	256089	C	G	missense_variant	MODERATE	CAGL0B02673g	transcript	c.774C>G	p.Ile258Met
B	256244	A	G	missense_variant	MODERATE	CAGL0B02673g	transcript	c.929A>G	p.Asp310Gly
B	256385	G	A	missense_variant	MODERATE	CAGL0B02673g	transcript	c.1070G>A	p.Ser357Asn
B	256394	A	C	missense_variant	MODERATE	CAGL0B02673g	transcript	c.1079A>C	p.Gln360Pro
B	256437	G	A	missense_variant	MODERATE	CAGL0B02673g	transcript	c.1122G>A	p.Met374Ile
B	256490	A	G	missense_variant	MODERATE	CAGL0B02673g	transcript	c.1175A>G	p.Lys392Arg
B	257950	T	C	missense_variant	MODERATE	CAGL0B02695g	transcript	c.203A>G	p.Lys68Arg
B	259369	T	C	missense_variant	MODERATE	CAGL0B02717g	transcript	c.1354A>G	p.Thr452Ala
B	264203	T	C	missense_variant	MODERATE	CAGL0B02739g	transcript	c.418A>G	p.Thr140Ala
B	266062	A	C	missense_variant	MODERATE	CAGL0B02761g	transcript	c.92A>C	p.Asn31Thr
B	266331	T	G	missense_variant	MODERATE	CAGL0B02761g	transcript	c.361T>G	p.Leu121Val
B	266334	A	G	missense_variant	MODERATE	CAGL0B02761g	transcript	c.364A>G	p.Ile122Val
B	266394	G	A	missense_variant	MODERATE	CAGL0B02761g	transcript	c.424G>A	p.Gly142Ser
B	266395	G	A	missense_variant	MODERATE	CAGL0B02761g	transcript	c.425G>A	p.Gly142Asp
B	266436	T	G	missense_variant	MODERATE	CAGL0B02761g	transcript	c.466T>G	p.Leu156Val
B	266448	G	A	missense_variant	MODERATE	CAGL0B02761g	transcript	c.478G>A	p.Ala160Thr
B	266491	G	T	missense_variant	MODERATE	CAGL0B02761g	transcript	c.521G>T	p.Gly174Val
B	266510	C	A	missense_variant	MODERATE	CAGL0B02761g	transcript	c.540C>A	p.Asn180Lys
B	266514	T	A	missense_variant	MODERATE	CAGL0B02761g	transcript	c.544T>A	p.Phe182Ile
B	266623	C	T	missense_variant	MODERATE	CAGL0B02761g	transcript	c.653C>T	p.Ser218Phe
B	267033	A	G	missense_variant	MODERATE	CAGL0B02761g	transcript	c.1063A>G	p.Lys355Glu
B	267202	T	C	missense_variant	MODERATE	CAGL0B02761g	transcript	c.1232T>C	p.Leu411Pro
B	267259	G	A	missense_variant	MODERATE	CAGL0B02761g	transcript	c.1289G>A	p.Arg430Lys
B	268602	A	G	missense_variant	MODERATE	CAGL0B02772g	transcript	c.386T>C	p.Met129Thr
B	269698	T	G	missense_variant	MODERATE	CAGL0B02794g	transcript	c.1054A>C	p.Ile352Leu
B	271592	T	C	missense_variant	MODERATE	CAGL0B02816g	transcript	c.2575A>G	p.Thr859Ala
B	271882	A	G	missense_variant	MODERATE	CAGL0B02816g	transcript	c.2285T>C	p.Ile762Thr
B	272018	C	T	missense_variant	MODERATE	CAGL0B02816g	transcript	c.2149G>A	p.Ala717Thr
B	272189	C	T	missense_variant	MODERATE	CAGL0B02816g	transcript	c.1978G>A	p.Ala660Thr
B	273728	G	GCT	frameshift_variant	HIGH	CAGL0B02816g	transcript	c.438_439insAG	p.Gln147fs
B	273734	CTT	C	frameshift_variant	HIGH	CAGL0B02816g	transcript	c.431_432delAA	p.Lys144fs
B	273817	T	C	missense_variant	MODERATE	CAGL0B02816g	transcript	c.350A>G	p.Lys117Arg
B	275052	G	T	missense_variant	MODERATE	CAGL0B02838g	transcript	c.1642C>A	p.His548Asn
B	276692	A	ATGAT	frameshift_variant&start_lost	HIGH	CAGL0B02838g	transcript	c.1_2insATCA	p.Met1fs
B	278122	T	G	missense_variant	MODERATE	CAGL0B02860g	transcript	c.536A>C	p.Asp179Ala
B	280411	A	T	missense_variant	MODERATE	CAGL0B02882g	transcript	c.774T>A	p.Asp258Glu
B	280803	T	A	missense_variant	MODERATE	CAGL0B02882g	transcript	c.382A>T	p.Asn128Tyr
B	280855	C	T	missense_variant	MODERATE	CAGL0B02882g	transcript	c.330G>A	p.Met110Ile
B	280862	T	C	missense_variant	MODERATE	CAGL0B02882g	transcript	c.323A>G	p.Asp108Gly
B	281181	A	G	missense_variant	MODERATE	CAGL0B02882g	transcript	c.4T>C	p.Ser2Pro
B	282328	A	T	missense_variant	MODERATE	CAGL0B02904g	transcript	c.1583T>A	p.Val528Asp
B	282586	A	G	missense_variant	MODERATE	CAGL0B02904g	transcript	c.1325T>C	p.Ile442Thr
B	282676	A	G	missense_variant	MODERATE	CAGL0B02904g	transcript	c.1235T>C	p.Met412Thr
B	282763	T	G	missense_variant	MODERATE	CAGL0B02904g	transcript	c.1148A>C	p.Lys383Thr
B	283241	C	T	missense_variant	MODERATE	CAGL0B02904g	transcript	c.670G>A	p.Glu224Lys
B	283441	G	T	missense_variant	MODERATE	CAGL0B02904g	transcript	c.470C>A	p.Ala157Asp
B	283452	A	C	missense_variant	MODERATE	CAGL0B02904g	transcript	c.459T>G	p.Asp153Glu
B	283588	C	T	missense_variant	MODERATE	CAGL0B02904g	transcript	c.323G>A	p.Ser108Asn
B	283625	A	G	missense_variant	MODERATE	CAGL0B02904g	transcript	c.286T>C	p.Ser96Pro
B	283643	C	T	missense_variant	MODERATE	CAGL0B02904g	transcript	c.268G>A	p.Gly90Ser
B	283693	C	G	missense_variant	MODERATE	CAGL0B02904g	transcript	c.218G>C	p.Gly73Ala
B	283745	T	C	missense_variant	MODERATE	CAGL0B02904g	transcript	c.166A>G	p.Lys56Glu
B	284985	C	A	missense_variant	MODERATE	CAGL0B02926g	transcript	c.1769G>T	p.Arg590Leu
B	285466	A	C	missense_variant	MODERATE	CAGL0B02926g	transcript	c.1288T>G	p.Ser430Ala
B	285504	T	A	missense_variant	MODERATE	CAGL0B02926g	transcript	c.1250A>T	p.Tyr417Phe
B	285913	C	T	missense_variant	MODERATE	CAGL0B02926g	transcript	c.841G>A	p.Asp281Asn
B	286195	G	T	missense_variant	MODERATE	CAGL0B02926g	transcript	c.559C>A	p.Leu187Ile
B	286343	C	A	missense_variant	MODERATE	CAGL0B02926g	transcript	c.411G>T	p.Gln137His
B	286447	C	T	missense_variant	MODERATE	CAGL0B02926g	transcript	c.307G>A	p.Val103Ile
B	286518	C	T	missense_variant	MODERATE	CAGL0B02926g	transcript	c.236G>A	p.Arg79Lys
B	288032	C	T	missense_variant	MODERATE	CAGL0B02948g	transcript	c.1768G>A	p.Gly590Arg
B	288078	C	A	missense_variant	MODERATE	CAGL0B02948g	transcript	c.1722G>T	p.Leu574Phe
B	288269	C	T	missense_variant	MODERATE	CAGL0B02948g	transcript	c.1531G>A	p.Val511Met
B	288814	C	T	missense_variant	MODERATE	CAGL0B02948g	transcript	c.986G>A	p.Arg329Lys
B	289052	T	C	missense_variant	MODERATE	CAGL0B02948g	transcript	c.748A>G	p.Asn250Asp
B	289097	C	A	missense_variant	MODERATE	CAGL0B02948g	transcript	c.703G>T	p.Val235Phe
B	289499	T	C	missense_variant	MODERATE	CAGL0B02948g	transcript	c.301A>G	p.Thr101Ala
B	289544	G	C	missense_variant	MODERATE	CAGL0B02948g	transcript	c.256C>G	p.Gln86Glu
B	289619	A	T	missense_variant	MODERATE	CAGL0B02948g	transcript	c.181T>A	p.Leu61Met
B	289715	T	C	missense_variant	MODERATE	CAGL0B02948g	transcript	c.85A>G	p.Asn29Asp
B	289723	G	A	missense_variant	MODERATE	CAGL0B02948g	transcript	c.77C>T	p.Thr26Ile
B	303520	C	A	missense_variant	MODERATE	CAGL0B03091g	transcript	c.1683G>T	p.Met561Ile
B	304460	G	T	missense_variant	MODERATE	CAGL0B03091g	transcript	c.743C>A	p.Thr248Lys
B	304989	A	T	missense_variant	MODERATE	CAGL0B03091g	transcript	c.214T>A	p.Tyr72Asn
B	307244	C	A	missense_variant	MODERATE	CAGL0B03113g	transcript	c.1342G>T	p.Ala448Ser
B	308057	T	A	missense_variant	MODERATE	CAGL0B03113g	transcript	c.529A>T	p.Ile177Leu
B	310692	T	C	missense_variant	MODERATE	CAGL0B03179g	transcript	c.1908A>G	p.Ile636Met
B	311562	G	C	missense_variant	MODERATE	CAGL0B03179g	transcript	c.1038C>G	p.Asn346Lys
B	319696	A	G	missense_variant	MODERATE	CAGL0B03289g	transcript	c.685A>G	p.Asn229Asp
B	319852	C	A	missense_variant	MODERATE	CAGL0B03289g	transcript	c.841C>A	p.His281Asn
B	320784	A	T	missense_variant	MODERATE	CAGL0B03289g	transcript	c.1773A>T	p.Glu591Asp
B	321007	G	C	missense_variant	MODERATE	CAGL0B03289g	transcript	c.1996G>C	p.Asp666His
B	321624	G	A	splice_region_variant&stop_retained_variant	LOW	CAGL0B03289g	transcript	c.2613G>A	p.Ter871Ter
B	326578	A	T	missense_variant	MODERATE	CAGL0B03355g	transcript	c.636T>A	p.Asp212Glu
B	326715	T	C	missense_variant	MODERATE	CAGL0B03355g	transcript	c.499A>G	p.Ser167Gly
B	326903	T	A	missense_variant	MODERATE	CAGL0B03355g	transcript	c.311A>T	p.His104Leu
B	327826	C	A	missense_variant	MODERATE	CAGL0B03377g	transcript	c.53C>A	p.Ser18Tyr
B	327838	C	G	missense_variant	MODERATE	CAGL0B03377g	transcript	c.65C>G	p.Pro22Arg
B	328086	C	G	missense_variant	MODERATE	CAGL0B03377g	transcript	c.313C>G	p.Gln105Glu
B	328794	C	T	missense_variant	MODERATE	CAGL0B03377g	transcript	c.1021C>T	p.Pro341Ser
B	331537	G	A	missense_variant	MODERATE	CAGL0B03399g	transcript	c.700G>A	p.Val234Ile
B	331627	C	T	missense_variant	MODERATE	CAGL0B03399g	transcript	c.790C>T	p.His264Tyr
B	332746	A	G	missense_variant	MODERATE	CAGL0B03399g	transcript	c.1909A>G	p.Lys637Glu
B	332963	C	T	missense_variant	MODERATE	CAGL0B03399g	transcript	c.2126C>T	p.Ala709Val
B	333769	G	A	missense_variant	MODERATE	CAGL0B03399g	transcript	c.2932G>A	p.Val978Met
B	335518	A	C	missense_variant	MODERATE	CAGL0B03399g	transcript	c.4681A>C	p.Ile1561Leu
B	339178	T	C	missense_variant	MODERATE	CAGL0B03421g	transcript	c.961A>G	p.Asn321Asp
B	343386	C	T	missense_variant	MODERATE	CAGL0B03443g	transcript	c.163G>A	p.Val55Ile
B	344451	T	C	missense_variant	MODERATE	CAGL0B03465g	transcript	c.176A>G	p.Lys59Arg
B	349668	G	T	missense_variant	MODERATE	CAGL0B03509g	transcript	c.1764C>A	p.His588Gln
B	351035	G	T	missense_variant	MODERATE	CAGL0B03509g	transcript	c.397C>A	p.Gln133Lys
B	353053	A	G	missense_variant	MODERATE	CAGL0B03531g	transcript	c.235A>G	p.Ser79Gly
B	353099	T	C	missense_variant	MODERATE	CAGL0B03531g	transcript	c.281T>C	p.Val94Ala
B	353454	C	A	missense_variant	MODERATE	CAGL0B03531g	transcript	c.636C>A	p.Asn212Lys
B	355064	C	A	missense_variant	MODERATE	CAGL0B03553g	transcript	c.700C>A	p.Gln234Lys
B	355425	G	A	missense_variant	MODERATE	CAGL0B03553g	transcript	c.1061G>A	p.Arg354Lys
B	355819	A	T	missense_variant	MODERATE	CAGL0B03553g	transcript	c.1455A>T	p.Gln485His
B	356070	G	A	missense_variant	MODERATE	CAGL0B03553g	transcript	c.1706G>A	p.Arg569Lys
B	356746	A	T	missense_variant	MODERATE	CAGL0B03553g	transcript	c.2382A>T	p.Glu794Asp
B	356749	T	A	missense_variant	MODERATE	CAGL0B03553g	transcript	c.2385T>A	p.Asp795Glu
B	357710	G	A	missense_variant	MODERATE	CAGL0B03575g	transcript	c.1075C>T	p.Pro359Ser
B	357833	C	A	missense_variant	MODERATE	CAGL0B03575g	transcript	c.952G>T	p.Ala318Ser
B	358157	T	C	missense_variant	MODERATE	CAGL0B03575g	transcript	c.628A>G	p.Ser210Gly
B	358278	T	A	missense_variant	MODERATE	CAGL0B03575g	transcript	c.507A>T	p.Glu169Asp
B	358424	G	C	missense_variant	MODERATE	CAGL0B03575g	transcript	c.361C>G	p.Leu121Val
B	359434	T	C	missense_variant	MODERATE	CAGL0B03597g	transcript	c.1207A>G	p.Asn403Asp
B	359611	T	C	missense_variant	MODERATE	CAGL0B03597g	transcript	c.1030A>G	p.Thr344Ala
B	360811	C	T	missense_variant	MODERATE	CAGL0B03611g	transcript	c.142G>A	p.Ala48Thr
B	364773	T	A	missense_variant	MODERATE	CAGL0B03641g	transcript	c.877T>A	p.Ser293Thr
B	365586	A	G	missense_variant	MODERATE	CAGL0B03641g	transcript	c.1690A>G	p.Asn564Asp
B	365665	G	C	missense_variant	MODERATE	CAGL0B03641g	transcript	c.1769G>C	p.Arg590Thr
B	365727	G	C	missense_variant	MODERATE	CAGL0B03641g	transcript	c.1831G>C	p.Glu611Gln
B	366249	T	G	missense_variant	MODERATE	CAGL0B03641g	transcript	c.2353T>G	p.Leu785Val
B	366811	C	T	missense_variant	MODERATE	CAGL0B03641g	transcript	c.2915C>T	p.Pro972Leu
B	368229	G	A	missense_variant	MODERATE	CAGL0B03663g	transcript	c.616G>A	p.Ala206Thr
B	372794	T	C	missense_variant	MODERATE	CAGL0B03707g	transcript	c.1334T>C	p.Val445Ala
B	378218	C	A	missense_variant	MODERATE	CAGL0B03817g	transcript	c.60C>A	p.Asp20Glu
B	378444	G	C	missense_variant	MODERATE	CAGL0B03817g	transcript	c.286G>C	p.Val96Leu
B	378481	A	C	missense_variant	MODERATE	CAGL0B03817g	transcript	c.323A>C	p.Glu108Ala
B	378988	A	G	missense_variant	MODERATE	CAGL0B03817g	transcript	c.830A>G	p.Glu277Gly
B	380465	G	T	missense_variant	MODERATE	CAGL0B03839g	transcript	c.175G>T	p.Ala59Ser
B	381458	C	G	missense_variant	MODERATE	CAGL0B03839g	transcript	c.1168C>G	p.Pro390Ala
B	381750	C	A	missense_variant	MODERATE	CAGL0B03839g	transcript	c.1460C>A	p.Thr487Asn
B	382745	C	T	missense_variant	MODERATE	CAGL0B03861g	transcript	c.592G>A	p.Asp198Asn
B	383732	G	A	missense_variant	MODERATE	CAGL0B03883g	transcript	c.131G>A	p.Ser44Asn
B	384112	C	T	missense_variant	MODERATE	CAGL0B03883g	transcript	c.511C>T	p.Leu171Phe
B	385774	A	T	missense_variant	MODERATE	CAGL0B03905g	transcript	c.583A>T	p.Thr195Ser
B	389519	G	C	missense_variant	MODERATE	CAGL0B03949g	transcript	c.241C>G	p.His81Asp
B	389528	C	T	missense_variant	MODERATE	CAGL0B03949g	transcript	c.232G>A	p.Gly78Ser
B	391462	G	C	missense_variant	MODERATE	CAGL0B03971g	transcript	c.870C>G	p.Phe290Leu
B	396102	C	T	missense_variant	MODERATE	CAGL0B04015g	transcript	c.929G>A	p.Arg310Lys
B	396745	G	A	missense_variant	MODERATE	CAGL0B04015g	transcript	c.286C>T	p.Leu96Phe
B	400356	A	G	missense_variant	MODERATE	CAGL0B04103g	transcript	c.26A>G	p.Lys9Arg
B	406442	A	G	missense_variant	MODERATE	CAGL0B04169g	transcript	c.857T>C	p.Phe286Ser
B	406667	T	C	missense_variant	MODERATE	CAGL0B04169g	transcript	c.632A>G	p.Glu211Gly
B	414093	C	T	missense_variant	MODERATE	CAGL0B04213g	transcript	c.1864C>T	p.Pro622Ser
B	414576	T	A	missense_variant	MODERATE	CAGL0B04213g	transcript	c.2347T>A	p.Ser783Thr
B	416015	A	G	missense_variant	MODERATE	CAGL0B04235g	transcript	c.587T>C	p.Ile196Thr
B	418704	G	C	missense_variant	MODERATE	CAGL0B04279g	transcript	c.1570C>G	p.Gln524Glu
B	419030	TCTCCTC	T	disruptive_inframe_deletion	MODERATE	CAGL0B04279g	transcript	c.1238_1243delGAGGAG	p.Gly413_Gly414del
B	419041	T	A	missense_variant	MODERATE	CAGL0B04279g	transcript	c.1233A>T	p.Glu411Asp
B	419044	T	A	missense_variant	MODERATE	CAGL0B04279g	transcript	c.1230A>T	p.Glu410Asp
B	419135	C	A	missense_variant	MODERATE	CAGL0B04279g	transcript	c.1139G>T	p.Ser380Ile
B	419848	A	C	missense_variant	MODERATE	CAGL0B04279g	transcript	c.426T>G	p.Ile142Met
B	420124	T	A	missense_variant	MODERATE	CAGL0B04279g	transcript	c.150A>T	p.Leu50Phe
B	420218	A	G	missense_variant	MODERATE	CAGL0B04279g	transcript	c.56T>C	p.Val19Ala
B	420931	G	A	missense_variant	MODERATE	CAGL0B04301g	transcript	c.388G>A	p.Val130Ile
B	426588	T	A	missense_variant	MODERATE	CAGL0B04367g	transcript	c.160A>T	p.Thr54Ser
B	428891	C	G	missense_variant	MODERATE	CAGL0B04389g	transcript	c.1298C>G	p.Thr433Ser
B	431456	A	T	missense_variant	MODERATE	CAGL0B04411g	transcript	c.355T>A	p.Ser119Thr
B	431473	G	T	missense_variant	MODERATE	CAGL0B04411g	transcript	c.338C>A	p.Ala113Glu
B	431588	C	T	missense_variant	MODERATE	CAGL0B04411g	transcript	c.223G>A	p.Asp75Asn
B	431684	G	A	missense_variant	MODERATE	CAGL0B04411g	transcript	c.127C>T	p.His43Tyr
B	431767	C	T	missense_variant	MODERATE	CAGL0B04411g	transcript	c.44G>A	p.Arg15Gln
B	435580	T	A	missense_variant	MODERATE	CAGL0B04455g	transcript	c.144T>A	p.Phe48Leu
B	435582	A	G	missense_variant	MODERATE	CAGL0B04455g	transcript	c.146A>G	p.Lys49Arg
B	436121	G	A	missense_variant	MODERATE	CAGL0B04455g	transcript	c.685G>A	p.Val229Ile
B	436242	T	A	missense_variant	MODERATE	CAGL0B04455g	transcript	c.806T>A	p.Phe269Tyr
B	436791	A	T	missense_variant	MODERATE	CAGL0B04455g	transcript	c.1355A>T	p.Asn452Ile
B	436833	C	T	missense_variant	MODERATE	CAGL0B04455g	transcript	c.1397C>T	p.Ser466Leu
B	440135	T	G	missense_variant	MODERATE	CAGL0B04521g	transcript	c.617A>C	p.Asn206Thr
B	441662	A	T	missense_variant	MODERATE	CAGL0B04543g	transcript	c.64A>T	p.Met22Leu
B	443316	T	G	missense_variant	MODERATE	CAGL0B04565g	transcript	c.1000A>C	p.Ile334Leu
B	443924	G	A	missense_variant	MODERATE	CAGL0B04565g	transcript	c.392C>T	p.Thr131Ile
B	445703	T	C	missense_variant	MODERATE	CAGL0B04587g	transcript	c.262A>G	p.Ile88Val
B	447682	T	C	missense_variant	MODERATE	CAGL0B04631g	transcript	c.2827A>G	p.Asn943Asp
B	447898	G	T	missense_variant	MODERATE	CAGL0B04631g	transcript	c.2611C>A	p.Arg871Ser
B	451415	T	C	missense_variant	MODERATE	CAGL0B04675g	transcript	c.1172A>G	p.Asp391Gly
B	452379	A	T	missense_variant	MODERATE	CAGL0B04675g	transcript	c.208T>A	p.Leu70Ile
B	456114	A	T	missense_variant	MODERATE	CAGL0B04741g	transcript	c.882T>A	p.Asn294Lys
B	456257	C	T	missense_variant	MODERATE	CAGL0B04741g	transcript	c.739G>A	p.Gly247Arg
B	457650	C	T	missense_variant	MODERATE	CAGL0B04763g	transcript	c.665G>A	p.Gly222Glu
B	457812	C	T	missense_variant	MODERATE	CAGL0B04763g	transcript	c.503G>A	p.Arg168Lys
B	459679	G	C	missense_variant	MODERATE	CAGL0B04785g	transcript	c.286G>C	p.Val96Leu
B	459730	C	A	missense_variant	MODERATE	CAGL0B04785g	transcript	c.337C>A	p.Leu113Met
B	464460	T	C	missense_variant	MODERATE	CAGL0B04851g	transcript	c.3637A>G	p.Asn1213Asp
B	464543	G	A	missense_variant	MODERATE	CAGL0B04851g	transcript	c.3554C>T	p.Ser1185Leu
B	464784	C	G	missense_variant	MODERATE	CAGL0B04851g	transcript	c.3313G>C	p.Ala1105Pro
B	464858	G	C	missense_variant	MODERATE	CAGL0B04851g	transcript	c.3239C>G	p.Pro1080Arg
B	465111	G	A	missense_variant	MODERATE	CAGL0B04851g	transcript	c.2986C>T	p.Pro996Ser
B	465244	A	T	missense_variant	MODERATE	CAGL0B04851g	transcript	c.2853T>A	p.Asp951Glu
B	466112	C	A	missense_variant	MODERATE	CAGL0B04851g	transcript	c.1985G>T	p.Arg662Met
B	467041	T	C	missense_variant	MODERATE	CAGL0B04851g	transcript	c.1056A>G	p.Ile352Met
B	467706	C	T	missense_variant	MODERATE	CAGL0B04851g	transcript	c.391G>A	p.Val131Met
B	467980	C	A	missense_variant	MODERATE	CAGL0B04851g	transcript	c.117G>T	p.Met39Ile
B	468014	A	G	missense_variant	MODERATE	CAGL0B04851g	transcript	c.83T>C	p.Ile28Thr
B	469416	C	T	missense_variant	MODERATE	CAGL0B04873g	transcript	c.500C>T	p.Thr167Ile
B	475877	C	G	missense_variant	MODERATE	CAGL0B04895g	transcript	c.806C>G	p.Thr269Ser
B	477962	A	T	missense_variant	MODERATE	CAGL0B04917g	transcript	c.1213T>A	p.Ser405Thr
B	478567	T	C	missense_variant	MODERATE	CAGL0B04917g	transcript	c.608A>G	p.His203Arg
B	481533	C	T	missense_variant	MODERATE	CAGL0B04939g	transcript	c.1031G>A	p.Arg344Gln
B	481738	T	C	missense_variant	MODERATE	CAGL0B04939g	transcript	c.826A>G	p.Asn276Asp
B	484347	T	A	missense_variant	MODERATE	CAGL0B04983g	transcript	c.182T>A	p.Phe61Tyr
B	484396	T	A	missense_variant	MODERATE	CAGL0B04983g	transcript	c.231T>A	p.His77Gln
B	490973	C	T	missense_variant	MODERATE	CAGL0B05049g	transcript	c.3788C>T	p.Thr1263Ile
C	2256	T	C	missense_variant	MODERATE	CAGL0C00110g	transcript	c.2029A>G	p.Thr677Ala
C	2449	G	T	missense_variant	MODERATE	CAGL0C00110g	transcript	c.1836C>A	p.Ser612Arg
C	2569	C	CTG	frameshift_variant	HIGH	CAGL0C00110g	transcript	c.1715_1716insCA	p.Phe573fs
C	2570	A	AATTAAAAGCACACTGTTGGAACT	frameshift_variant	HIGH	CAGL0C00110g	transcript	c.1714_1715insAGTTCCAACAGTGTGCTTTTAAT	p.Leu572fs
C	2628	C	T	missense_variant	MODERATE	CAGL0C00110g	transcript	c.1657G>A	p.Asp553Asn
C	3129	G	A	missense_variant	MODERATE	CAGL0C00110g	transcript	c.1156C>T	p.Pro386Ser
C	3281	A	G	missense_variant	MODERATE	CAGL0C00110g	transcript	c.1004T>C	p.Leu335Pro
C	3561	G	A	missense_variant	MODERATE	CAGL0C00110g	transcript	c.724C>T	p.Pro242Ser
C	11814	T	G	missense_variant	MODERATE	CAGL0C00209g	transcript	c.1126A>C	p.Lys376Gln
C	11931	A	G	missense_variant	MODERATE	CAGL0C00209g	transcript	c.1009T>C	p.Ser337Pro
C	12120	T	A	missense_variant	MODERATE	CAGL0C00209g	transcript	c.820A>T	p.Thr274Ser
C	12153	A	C	missense_variant	MODERATE	CAGL0C00209g	transcript	c.787T>G	p.Leu263Val
C	12470	G	A	missense_variant	MODERATE	CAGL0C00209g	transcript	c.470C>T	p.Ser157Phe
C	12548	A	ATAG	conservative_inframe_insertion	MODERATE	CAGL0C00209g	transcript	c.389_391dupCTA	p.Thr130dup
C	15997	G	A	missense_variant	MODERATE	CAGL0C00231g	transcript	c.82G>A	p.Gly28Arg
C	15998	G	A	missense_variant	MODERATE	CAGL0C00231g	transcript	c.83G>A	p.Gly28Glu
C	16911	C	G	missense_variant	MODERATE	CAGL0C00231g	transcript	c.996C>G	p.Ile332Met
C	19349	A	C	missense_variant	MODERATE	CAGL0C00253g	transcript	c.4362T>G	p.Ile1454Met
C	19903	A	T	missense_variant	MODERATE	CAGL0C00253g	transcript	c.3808T>A	p.Ser1270Thr
C	19917	G	A	missense_variant	MODERATE	CAGL0C00253g	transcript	c.3794C>T	p.Ser1265Leu
C	20023	A	T	missense_variant	MODERATE	CAGL0C00253g	transcript	c.3688T>A	p.Ser1230Thr
C	22057	C	T	missense_variant	MODERATE	CAGL0C00253g	transcript	c.1654G>A	p.Val552Ile
C	22099	C	G	missense_variant	MODERATE	CAGL0C00253g	transcript	c.1612G>C	p.Val538Leu
C	22111	C	T	missense_variant	MODERATE	CAGL0C00253g	transcript	c.1600G>A	p.Val534Ile
C	22133	A	C	missense_variant	MODERATE	CAGL0C00253g	transcript	c.1578T>G	p.Asn526Lys
C	22261	T	C	missense_variant	MODERATE	CAGL0C00253g	transcript	c.1450A>G	p.Asn484Asp
C	22276	A	C	missense_variant	MODERATE	CAGL0C00253g	transcript	c.1435T>G	p.Leu479Val
C	22281	G	A	missense_variant	MODERATE	CAGL0C00253g	transcript	c.1430C>T	p.Thr477Ile
C	22918	T	C	missense_variant	MODERATE	CAGL0C00253g	transcript	c.793A>G	p.Thr265Ala
C	23008	T	A	missense_variant	MODERATE	CAGL0C00253g	transcript	c.703A>T	p.Thr235Ser
C	23034	T	C	missense_variant	MODERATE	CAGL0C00253g	transcript	c.677A>G	p.Asn226Ser
C	23035	T	A	missense_variant	MODERATE	CAGL0C00253g	transcript	c.676A>T	p.Asn226Tyr
C	23038	T	C	missense_variant	MODERATE	CAGL0C00253g	transcript	c.673A>G	p.Thr225Ala
C	23068	A	T	missense_variant	MODERATE	CAGL0C00253g	transcript	c.643T>A	p.Ser215Thr
C	23122	T	C	missense_variant	MODERATE	CAGL0C00253g	transcript	c.589A>G	p.Ile197Val
C	23159	T	G	missense_variant	MODERATE	CAGL0C00253g	transcript	c.552A>C	p.Leu184Phe
C	23164	A	T	missense_variant	MODERATE	CAGL0C00253g	transcript	c.547T>A	p.Ser183Thr
C	23174	C	G	missense_variant	MODERATE	CAGL0C00253g	transcript	c.537G>C	p.Leu179Phe
C	23176	A	C	missense_variant	MODERATE	CAGL0C00253g	transcript	c.535T>G	p.Leu179Val
C	23179	C	T	missense_variant	MODERATE	CAGL0C00253g	transcript	c.532G>A	p.Val178Ile
C	23269	G	A	missense_variant	MODERATE	CAGL0C00253g	transcript	c.442C>T	p.Leu148Phe
C	23271	G	A	missense_variant	MODERATE	CAGL0C00253g	transcript	c.440C>T	p.Thr147Met
C	23274	G	A	missense_variant	MODERATE	CAGL0C00253g	transcript	c.437C>T	p.Ala146Val
C	23277	G	C	missense_variant	MODERATE	CAGL0C00253g	transcript	c.434C>G	p.Thr145Ser
C	23299	C	G	missense_variant	MODERATE	CAGL0C00253g	transcript	c.412G>C	p.Val138Leu
C	23303	T	G	missense_variant	MODERATE	CAGL0C00253g	transcript	c.408A>C	p.Leu136Phe
C	23340	G	A	missense_variant	MODERATE	CAGL0C00253g	transcript	c.371C>T	p.Ser124Leu
C	23347	T	A	missense_variant	MODERATE	CAGL0C00253g	transcript	c.364A>T	p.Ile122Leu
C	23354	T	C	missense_variant	MODERATE	CAGL0C00253g	transcript	c.357A>G	p.Ile119Met
C	23356	T	C	missense_variant	MODERATE	CAGL0C00253g	transcript	c.355A>G	p.Ile119Val
C	23371	T	TC	frameshift_variant	HIGH	CAGL0C00253g	transcript	c.339_340insG	p.Ser114fs
C	23374	TC	T	frameshift_variant	HIGH	CAGL0C00253g	transcript	c.336delG	p.Thr113fs
C	23392	T	C	missense_variant	MODERATE	CAGL0C00253g	transcript	c.319A>G	p.Ile107Val
C	23403	C	G	missense_variant	MODERATE	CAGL0C00253g	transcript	c.308G>C	p.Gly103Ala
C	23409	T	G	missense_variant	MODERATE	CAGL0C00253g	transcript	c.302A>C	p.Asn101Thr
C	23416	G	T	missense_variant	MODERATE	CAGL0C00253g	transcript	c.295C>A	p.Gln99Lys
C	23448	A	C	missense_variant	MODERATE	CAGL0C00253g	transcript	c.263T>G	p.Ile88Arg
C	23461	G	A	missense_variant	MODERATE	CAGL0C00253g	transcript	c.250C>T	p.Pro84Ser
C	23464	T	G	missense_variant	MODERATE	CAGL0C00253g	transcript	c.247A>C	p.Ile83Leu
C	23470	T	A	missense_variant	MODERATE	CAGL0C00253g	transcript	c.241A>T	p.Ile81Leu
C	23487	T	C	missense_variant	MODERATE	CAGL0C00253g	transcript	c.224A>G	p.His75Arg
C	23488	G	C	missense_variant	MODERATE	CAGL0C00253g	transcript	c.223C>G	p.His75Asp
C	23518	C	T	missense_variant	MODERATE	CAGL0C00253g	transcript	c.193G>A	p.Ala65Thr
C	23544	ACC	A	frameshift_variant	HIGH	CAGL0C00253g	transcript	c.165_166delGG	p.Lys55fs
C	23549	T	TTA	frameshift_variant	HIGH	CAGL0C00253g	transcript	c.161_162insTA	p.Val56fs
C	23563	A	T	missense_variant	MODERATE	CAGL0C00253g	transcript	c.148T>A	p.Ser50Thr
C	23698	A	AATATCG	conservative_inframe_insertion	MODERATE	CAGL0C00253g	transcript	c.12_13insCGATAT	p.Gly4_Leu5insArgTyr
C	23700	C	G	missense_variant	MODERATE	CAGL0C00253g	transcript	c.11G>C	p.Gly4Ala
C	23702	AT	A	frameshift_variant	HIGH	CAGL0C00253g	transcript	c.8delA	p.Tyr3fs
C	23705	A	ATT	frameshift_variant	HIGH	CAGL0C00253g	transcript	c.4_5dupAA	p.Asn2fs
C	31517	A	G	missense_variant	MODERATE	CAGL0C00297g	transcript	c.2048A>G	p.Glu683Gly
C	31522	A	T	missense_variant	MODERATE	CAGL0C00297g	transcript	c.2053A>T	p.Thr685Ser
C	32451	C	T	missense_variant	MODERATE	CAGL0C00319g	transcript	c.1627G>A	p.Glu543Lys
C	32498	A	C	missense_variant	MODERATE	CAGL0C00319g	transcript	c.1580T>G	p.Val527Gly
C	32924	A	T	missense_variant	MODERATE	CAGL0C00319g	transcript	c.1154T>A	p.Ile385Asn
C	32934	C	G	missense_variant	MODERATE	CAGL0C00319g	transcript	c.1144G>C	p.Gly382Arg
C	32943	C	T	missense_variant	MODERATE	CAGL0C00319g	transcript	c.1135G>A	p.Val379Ile
C	32964	C	A	missense_variant	MODERATE	CAGL0C00319g	transcript	c.1114G>T	p.Ala372Ser
C	32974	T	A	missense_variant	MODERATE	CAGL0C00319g	transcript	c.1104A>T	p.Lys368Asn
C	33004	C	A	missense_variant	MODERATE	CAGL0C00319g	transcript	c.1074G>T	p.Gln358His
C	33006	G	A	stop_gained	HIGH	CAGL0C00319g	transcript	c.1072C>T	p.Gln358*
C	33011	T	C	missense_variant	MODERATE	CAGL0C00319g	transcript	c.1067A>G	p.Asp356Gly
C	33012	C	T	missense_variant	MODERATE	CAGL0C00319g	transcript	c.1066G>A	p.Asp356Asn
C	33017	T	C	missense_variant	MODERATE	CAGL0C00319g	transcript	c.1061A>G	p.Lys354Arg
C	33018	T	C	missense_variant	MODERATE	CAGL0C00319g	transcript	c.1060A>G	p.Lys354Glu
C	33254	G	A	missense_variant	MODERATE	CAGL0C00319g	transcript	c.824C>T	p.Thr275Ile
C	33756	T	C	missense_variant	MODERATE	CAGL0C00319g	transcript	c.322A>G	p.Ile108Val
C	33927	T	A	missense_variant	MODERATE	CAGL0C00319g	transcript	c.151A>T	p.Ile51Phe
C	33928	G	T	missense_variant	MODERATE	CAGL0C00319g	transcript	c.150C>A	p.Phe50Leu
C	33930	A	G	missense_variant	MODERATE	CAGL0C00319g	transcript	c.148T>C	p.Phe50Leu
C	33932	C	T	missense_variant	MODERATE	CAGL0C00319g	transcript	c.146G>A	p.Ser49Asn
C	33935	A	C	missense_variant	MODERATE	CAGL0C00319g	transcript	c.143T>G	p.Phe48Cys
C	33942	A	C	missense_variant	MODERATE	CAGL0C00319g	transcript	c.136T>G	p.Ser46Ala
C	33945	A	G	missense_variant	MODERATE	CAGL0C00319g	transcript	c.133T>C	p.Phe45Leu
C	33953	C	T	missense_variant	MODERATE	CAGL0C00319g	transcript	c.125G>A	p.Gly42Asp
C	33962	G	C	missense_variant	MODERATE	CAGL0C00319g	transcript	c.116C>G	p.Thr39Ser
C	33966	T	C	missense_variant	MODERATE	CAGL0C00319g	transcript	c.112A>G	p.Asn38Asp
C	33972	A	T	missense_variant	MODERATE	CAGL0C00319g	transcript	c.106T>A	p.Phe36Ile
C	33975	C	CAAA	conservative_inframe_insertion	MODERATE	CAGL0C00319g	transcript	c.102_103insTTT	p.Ile34dup
C	33981	A	T	missense_variant	MODERATE	CAGL0C00319g	transcript	c.97T>A	p.Phe33Ile
C	33993	G	GC	frameshift_variant	HIGH	CAGL0C00319g	transcript	c.84_85insG	p.Leu29fs
C	33995	AC	A	frameshift_variant	HIGH	CAGL0C00319g	transcript	c.82delG	p.Val28fs
C	34008	T	G	missense_variant	MODERATE	CAGL0C00319g	transcript	c.70A>C	p.Lys24Gln
C	34010	C	G	missense_variant	MODERATE	CAGL0C00319g	transcript	c.68G>C	p.Gly23Ala
C	34011	C	G	missense_variant	MODERATE	CAGL0C00319g	transcript	c.67G>C	p.Gly23Arg
C	37383	T	C	missense_variant	MODERATE	CAGL0C00385g	transcript	c.131T>C	p.Ile44Thr
C	37764	A	G	missense_variant	MODERATE	CAGL0C00385g	transcript	c.512A>G	p.Asn171Ser
C	38487	A	G	missense_variant	MODERATE	CAGL0C00385g	transcript	c.1235A>G	p.Lys412Arg
C	39057	T	C	missense_variant	MODERATE	CAGL0C00385g	transcript	c.1805T>C	p.Leu602Pro
C	39371	A	T	missense_variant	MODERATE	CAGL0C00385g	transcript	c.2119A>T	p.Thr707Ser
C	39416	G	A	missense_variant	MODERATE	CAGL0C00385g	transcript	c.2164G>A	p.Asp722Asn
C	39455	G	A	missense_variant	MODERATE	CAGL0C00385g	transcript	c.2203G>A	p.Val735Ile
C	39486	T	C	missense_variant	MODERATE	CAGL0C00385g	transcript	c.2234T>C	p.Val745Ala
C	39494	C	T	missense_variant	MODERATE	CAGL0C00385g	transcript	c.2242C>T	p.Pro748Ser
C	39521	A	C	missense_variant	MODERATE	CAGL0C00385g	transcript	c.2269A>C	p.Ser757Arg
C	39585	G	A	missense_variant	MODERATE	CAGL0C00385g	transcript	c.2333G>A	p.Ser778Asn
C	39660	C	T	missense_variant	MODERATE	CAGL0C00385g	transcript	c.2408C>T	p.Ala803Val
C	39791	G	C	missense_variant	MODERATE	CAGL0C00385g	transcript	c.2539G>C	p.Ala847Pro
C	41181	G	A	missense_variant	MODERATE	CAGL0C00407g	transcript	c.367G>A	p.Ala123Thr
C	41317	G	A	missense_variant	MODERATE	CAGL0C00407g	transcript	c.503G>A	p.Gly168Asp
C	41409	A	T	missense_variant	MODERATE	CAGL0C00407g	transcript	c.595A>T	p.Ile199Phe
C	41637	C	G	missense_variant	MODERATE	CAGL0C00407g	transcript	c.823C>G	p.Pro275Ala
C	41904	T	C	missense_variant	MODERATE	CAGL0C00407g	transcript	c.1090T>C	p.Ser364Pro
C	43350	G	A	missense_variant	MODERATE	CAGL0C00429g	transcript	c.265G>A	p.Val89Ile
C	43534	A	G	missense_variant	MODERATE	CAGL0C00429g	transcript	c.449A>G	p.Asn150Ser
C	44610	A	C	missense_variant	MODERATE	CAGL0C00451g	transcript	c.103T>G	p.Ser35Ala
C	45222	C	T	splice_region_variant&stop_retained_variant	LOW	CAGL0C00473g	transcript	c.7139G>A	p.Ter2380Ter
C	47739	C	A	missense_variant	MODERATE	CAGL0C00473g	transcript	c.4622G>T	p.Ser1541Ile
C	50689	C	A	missense_variant	MODERATE	CAGL0C00473g	transcript	c.1672G>T	p.Val558Phe
C	51685	T	C	missense_variant	MODERATE	CAGL0C00473g	transcript	c.676A>G	p.Thr226Ala
C	51888	C	A	missense_variant	MODERATE	CAGL0C00473g	transcript	c.473G>T	p.Cys158Phe
C	52042	T	C	missense_variant	MODERATE	CAGL0C00473g	transcript	c.319A>G	p.Thr107Ala
C	52063	T	A	missense_variant	MODERATE	CAGL0C00473g	transcript	c.298A>T	p.Ile100Phe
C	52292	T	A	missense_variant	MODERATE	CAGL0C00473g	transcript	c.69A>T	p.Arg23Ser
C	54196	A	G	missense_variant	MODERATE	CAGL0C00517g	transcript	c.43A>G	p.Thr15Ala
C	54499	T	G	missense_variant	MODERATE	CAGL0C00517g	transcript	c.346T>G	p.Ser116Ala
C	54887	G	A	missense_variant	MODERATE	CAGL0C00517g	transcript	c.734G>A	p.Arg245Lys
C	56102	C	G	missense_variant	MODERATE	CAGL0C00517g	transcript	c.1949C>G	p.Thr650Ser
C	56568	G	T	missense_variant	MODERATE	CAGL0C00517g	transcript	c.2415G>T	p.Glu805Asp
C	56588	AAGAGAAAGAGAT	A	disruptive_inframe_deletion	MODERATE	CAGL0C00517g	transcript	c.2447_2458delTAGAGAAAGAGA	p.Ile816_Glu819del
C	56678	G	A	missense_variant	MODERATE	CAGL0C00517g	transcript	c.2525G>A	p.Cys842Tyr
C	59353	G	A	missense_variant	MODERATE	CAGL0C00539g	transcript	c.1633G>A	p.Val545Ile
C	59858	G	A	missense_variant	MODERATE	CAGL0C00561g	transcript	c.2036C>T	p.Ser679Leu
C	60277	C	A	missense_variant	MODERATE	CAGL0C00561g	transcript	c.1617G>T	p.Leu539Phe
C	60737	T	C	missense_variant	MODERATE	CAGL0C00561g	transcript	c.1157A>G	p.Lys386Arg
C	61038	C	T	missense_variant	MODERATE	CAGL0C00561g	transcript	c.856G>A	p.Gly286Ser
C	61074	G	C	missense_variant	MODERATE	CAGL0C00561g	transcript	c.820C>G	p.Gln274Glu
C	61356	G	T	missense_variant	MODERATE	CAGL0C00561g	transcript	c.538C>A	p.Leu180Ile
C	61560	G	A	missense_variant	MODERATE	CAGL0C00561g	transcript	c.334C>T	p.Pro112Ser
C	61664	A	G	missense_variant	MODERATE	CAGL0C00561g	transcript	c.230T>C	p.Ile77Thr
C	61885	T	A	missense_variant	MODERATE	CAGL0C00561g	transcript	c.9A>T	p.Gln3His
C	62722	A	C	missense_variant	MODERATE	CAGL0C00583g	transcript	c.499A>C	p.Asn167His
C	62911	G	T	missense_variant	MODERATE	CAGL0C00583g	transcript	c.688G>T	p.Ala230Ser
C	63029	C	T	missense_variant	MODERATE	CAGL0C00583g	transcript	c.806C>T	p.Ser269Leu
C	63148	A	G	missense_variant	MODERATE	CAGL0C00583g	transcript	c.925A>G	p.Thr309Ala
C	66096	T	A	missense_variant	MODERATE	CAGL0C00627g	transcript	c.708T>A	p.Asp236Glu
C	66121	A	G	missense_variant	MODERATE	CAGL0C00627g	transcript	c.733A>G	p.Ser245Gly
C	66445	A	G	missense_variant	MODERATE	CAGL0C00627g	transcript	c.1057A>G	p.Lys353Glu
C	70185	A	T	missense_variant	MODERATE	CAGL0C00671g	transcript	c.790A>T	p.Thr264Ser
C	70222	G	A	missense_variant	MODERATE	CAGL0C00671g	transcript	c.827G>A	p.Arg276Lys
C	70431	G	A	missense_variant	MODERATE	CAGL0C00671g	transcript	c.1036G>A	p.Ala346Thr
C	70491	G	A	missense_variant	MODERATE	CAGL0C00671g	transcript	c.1096G>A	p.Asp366Asn
C	70959	T	G	missense_variant	MODERATE	CAGL0C00671g	transcript	c.1564T>G	p.Ser522Ala
C	71065	G	A	missense_variant	MODERATE	CAGL0C00671g	transcript	c.1670G>A	p.Ser557Asn
C	71153	A	G	missense_variant	MODERATE	CAGL0C00671g	transcript	c.1758A>G	p.Ile586Met
C	71403	T	A	missense_variant	MODERATE	CAGL0C00671g	transcript	c.2008T>A	p.Ser670Thr
C	71655	A	G	missense_variant	MODERATE	CAGL0C00671g	transcript	c.2260A>G	p.Thr754Ala
C	72553	T	C	missense_variant	MODERATE	CAGL0C00693g	transcript	c.167T>C	p.Val56Ala
C	72557	TGGGAGC	T	disruptive_inframe_deletion	MODERATE	CAGL0C00693g	transcript	c.188_193delGCGGGA	p.Ser63_Gly64del
C	73065	G	A	missense_variant	MODERATE	CAGL0C00693g	transcript	c.679G>A	p.Val227Ile
C	74405	T	G	missense_variant	MODERATE	CAGL0C00715g	transcript	c.263A>C	p.Asn88Thr
C	75552	T	C	missense_variant	MODERATE	CAGL0C00737g	transcript	c.1927A>G	p.Ser643Gly
C	76214	G	T	missense_variant	MODERATE	CAGL0C00737g	transcript	c.1265C>A	p.Thr422Asn
C	78905	T	C	missense_variant	MODERATE	CAGL0C00759g	transcript	c.1531A>G	p.Ile511Val
C	79538	T	C	missense_variant	MODERATE	CAGL0C00759g	transcript	c.898A>G	p.Thr300Ala
C	79827	T	C	missense_variant	MODERATE	CAGL0C00759g	transcript	c.609A>G	p.Ile203Met
C	79837	C	G	missense_variant	MODERATE	CAGL0C00759g	transcript	c.599G>C	p.Gly200Ala
C	79873	G	T	missense_variant	MODERATE	CAGL0C00759g	transcript	c.563C>A	p.Ala188Glu
C	80335	A	G	missense_variant	MODERATE	CAGL0C00759g	transcript	c.101T>C	p.Val34Ala
C	81413	G	T	start_lost	HIGH	CAGL0C00781g	transcript	c.3G>T	p.Met1?
C	81510	A	G	missense_variant	MODERATE	CAGL0C00781g	transcript	c.100A>G	p.Arg34Gly
C	81527	T	G	missense_variant	MODERATE	CAGL0C00781g	transcript	c.117T>G	p.Asp39Glu
C	81576	C	G	missense_variant	MODERATE	CAGL0C00781g	transcript	c.166C>G	p.Gln56Glu
C	81593	A	T	missense_variant	MODERATE	CAGL0C00781g	transcript	c.183A>T	p.Gln61His
C	81604	A	T	missense_variant	MODERATE	CAGL0C00781g	transcript	c.194A>T	p.His65Leu
C	81607	C	T	missense_variant	MODERATE	CAGL0C00781g	transcript	c.197C>T	p.Ser66Leu
C	81610	T	C	missense_variant	MODERATE	CAGL0C00781g	transcript	c.200T>C	p.Val67Ala
C	81614	T	A	missense_variant	MODERATE	CAGL0C00781g	transcript	c.204T>A	p.Ser68Arg
C	81660	G	T	missense_variant	MODERATE	CAGL0C00781g	transcript	c.250G>T	p.Gly84Trp
C	81687	G	A	missense_variant	MODERATE	CAGL0C00781g	transcript	c.277G>A	p.Gly93Ser
C	81722	C	CCA	frameshift_variant	HIGH	CAGL0C00781g	transcript	c.313_314insAC	p.Arg105fs
C	81724	G	GCAGCCCA	frameshift_variant	HIGH	CAGL0C00781g	transcript	c.315_316insAGCCCAC	p.Ala106fs
C	81742	A	T	missense_variant	MODERATE	CAGL0C00781g	transcript	c.332A>T	p.His111Leu
C	81746	C	A	missense_variant	MODERATE	CAGL0C00781g	transcript	c.336C>A	p.Asp112Glu
C	81776	A	AG	frameshift_variant	HIGH	CAGL0C00781g	transcript	c.366_367insG	p.Pro123fs
C	81777	C	CACACACACCACCAACAG	frameshift_variant	HIGH	CAGL0C00781g	transcript	c.367_368insACACACACCACCAACAG	p.Pro123fs
C	81787	T	C	missense_variant	MODERATE	CAGL0C00781g	transcript	c.377T>C	p.Val126Ala
C	81795	A	G	missense_variant	MODERATE	CAGL0C00781g	transcript	c.385A>G	p.Thr129Ala
C	81824	G	C	missense_variant	MODERATE	CAGL0C00781g	transcript	c.414G>C	p.Gln138His
C	81899	C	A	stop_gained	HIGH	CAGL0C00781g	transcript	c.489C>A	p.Cys163*
C	81957	AC	A	frameshift_variant	HIGH	CAGL0C00781g	transcript	c.548delC	p.Thr183fs
C	81973	C	G	missense_variant	MODERATE	CAGL0C00781g	transcript	c.563C>G	p.Ala188Gly
C	81978	G	A	missense_variant	MODERATE	CAGL0C00781g	transcript	c.568G>A	p.Glu190Lys
C	81985	A	G	missense_variant	MODERATE	CAGL0C00781g	transcript	c.575A>G	p.Lys192Arg
C	82003	T	A	missense_variant	MODERATE	CAGL0C00781g	transcript	c.593T>A	p.Leu198Gln
C	82011	A	G	missense_variant	MODERATE	CAGL0C00781g	transcript	c.601A>G	p.Met201Val
C	82065	C	T	missense_variant	MODERATE	CAGL0C00781g	transcript	c.655C>T	p.Pro219Ser
C	82080	C	G	missense_variant	MODERATE	CAGL0C00781g	transcript	c.670C>G	p.Gln224Glu
C	86133	A	T	missense_variant	MODERATE	CAGL0C00847g	transcript	c.4A>T	p.Ile2Phe
C	86170	A	G	missense_variant	MODERATE	CAGL0C00847g	transcript	c.41A>G	p.Tyr14Cys
C	86242	C	A	missense_variant	MODERATE	CAGL0C00847g	transcript	c.113C>A	p.Ala38Glu
C	87118	T	C	missense_variant	MODERATE	CAGL0C00847g	transcript	c.989T>C	p.Leu330Pro
C	87146	TCCAAAG	T	conservative_inframe_deletion	MODERATE	CAGL0C00847g	transcript	c.1021_1026delAAGCCA	p.Lys341_Pro342del
C	87837	G	A	missense_variant	MODERATE	CAGL0C00847g	transcript	c.1708G>A	p.Ala570Thr
C	88073	T	A	missense_variant	MODERATE	CAGL0C00847g	transcript	c.1944T>A	p.Asn648Lys
C	88200	G	A	missense_variant	MODERATE	CAGL0C00847g	transcript	c.2071G>A	p.Glu691Lys
C	88345	C	A	missense_variant	MODERATE	CAGL0C00847g	transcript	c.2216C>A	p.Ser739Tyr
C	88347	C	T	missense_variant	MODERATE	CAGL0C00847g	transcript	c.2218C>T	p.Pro740Ser
C	88462	C	T	missense_variant	MODERATE	CAGL0C00847g	transcript	c.2333C>T	p.Ala778Val
C	96947	A	T	missense_variant	MODERATE	CAGL0C00968g	transcript	c.34A>T	p.Thr12Ser
C	96961	C	G	missense_variant	MODERATE	CAGL0C00968g	transcript	c.48C>G	p.Ser16Arg
C	96968	T	G	missense_variant	MODERATE	CAGL0C00968g	transcript	c.55T>G	p.Ser19Ala
C	96972	G	A	missense_variant	MODERATE	CAGL0C00968g	transcript	c.59G>A	p.Gly20Asp
C	96981	G	A	missense_variant	MODERATE	CAGL0C00968g	transcript	c.68G>A	p.Ser23Asn
C	96984	G	T	missense_variant	MODERATE	CAGL0C00968g	transcript	c.71G>T	p.Gly24Val
C	96988	G	T	missense_variant	MODERATE	CAGL0C00968g	transcript	c.75G>T	p.Lys25Asn
C	96992	G	A	missense_variant	MODERATE	CAGL0C00968g	transcript	c.79G>A	p.Asp27Asn
C	97001	T	G	missense_variant	MODERATE	CAGL0C00968g	transcript	c.88T>G	p.Ser30Ala
C	97010	C	A	missense_variant	MODERATE	CAGL0C00968g	transcript	c.97C>A	p.His33Asn
C	97046	T	A	missense_variant	MODERATE	CAGL0C00968g	transcript	c.133T>A	p.Leu45Met
C	97049	T	G	missense_variant	MODERATE	CAGL0C00968g	transcript	c.136T>G	p.Tyr46Asp
C	97050	A	T	missense_variant	MODERATE	CAGL0C00968g	transcript	c.137A>T	p.Tyr46Phe
C	97062	C	A	missense_variant	MODERATE	CAGL0C00968g	transcript	c.149C>A	p.Thr50Lys
C	97076	G	A	missense_variant	MODERATE	CAGL0C00968g	transcript	c.163G>A	p.Ala55Thr
C	97102	TAC	T	frameshift_variant	HIGH	CAGL0C00968g	transcript	c.190_191delAC	p.Thr64fs
C	97105	T	TTG	frameshift_variant	HIGH	CAGL0C00968g	transcript	c.193_194insGT	p.Tyr65fs
C	97117	C	A	missense_variant	MODERATE	CAGL0C00968g	transcript	c.204C>A	p.Phe68Leu
C	97118	G	T	missense_variant	MODERATE	CAGL0C00968g	transcript	c.205G>T	p.Val69Leu
C	97122	C	G	missense_variant	MODERATE	CAGL0C00968g	transcript	c.209C>G	p.Ala70Gly
C	97125	T	C	missense_variant	MODERATE	CAGL0C00968g	transcript	c.212T>C	p.Ile71Thr
C	97329	A	T	missense_variant	MODERATE	CAGL0C00968g	transcript	c.416A>T	p.Tyr139Phe
C	97330	T	A	stop_gained	HIGH	CAGL0C00968g	transcript	c.417T>A	p.Tyr139*
C	97340	ACCT	A	disruptive_inframe_deletion	MODERATE	CAGL0C00968g	transcript	c.428_430delCCT	p.Thr143_Tyr144delinsAsn
C	97346	T	TGG	frameshift_variant	HIGH	CAGL0C00968g	transcript	c.433_434insGG	p.Phe145fs
C	97347	T	TGG	frameshift_variant	HIGH	CAGL0C00968g	transcript	c.434_435insGG	p.Phe145fs
C	97350	AG	A	frameshift_variant	HIGH	CAGL0C00968g	transcript	c.438delG	p.Asn147fs
C	97371	A	T	missense_variant	MODERATE	CAGL0C00968g	transcript	c.458A>T	p.Tyr153Phe
C	97397	A	G	missense_variant	MODERATE	CAGL0C00968g	transcript	c.484A>G	p.Ser162Gly
C	97399	C	G	missense_variant	MODERATE	CAGL0C00968g	transcript	c.486C>G	p.Ser162Arg
C	97400	C	A	missense_variant	MODERATE	CAGL0C00968g	transcript	c.487C>A	p.Gln163Lys
C	97409	T	G	missense_variant	MODERATE	CAGL0C00968g	transcript	c.496T>G	p.Leu166Val
C	97412	G	A	missense_variant	MODERATE	CAGL0C00968g	transcript	c.499G>A	p.Val167Ile
C	97415	G	A	missense_variant	MODERATE	CAGL0C00968g	transcript	c.502G>A	p.Asp168Asn
C	97424	G	A	missense_variant	MODERATE	CAGL0C00968g	transcript	c.511G>A	p.Val171Ile
C	97431	A	T	missense_variant	MODERATE	CAGL0C00968g	transcript	c.518A>T	p.Tyr173Phe
C	97435	A	C	missense_variant	MODERATE	CAGL0C00968g	transcript	c.522A>C	p.Glu174Asp
C	97451	AC	A	frameshift_variant	HIGH	CAGL0C00968g	transcript	c.539delC	p.Thr180fs
C	97453	ATGG	A	conservative_inframe_deletion	MODERATE	CAGL0C00968g	transcript	c.541_543delTGG	p.Trp181del
C	97462	T	TTTTC	frameshift_variant	HIGH	CAGL0C00968g	transcript	c.549_550insTTTC	p.Asp184fs
C	97465	C	G	missense_variant	MODERATE	CAGL0C00968g	transcript	c.552C>G	p.Asp184Glu
C	97469	A	C	missense_variant	MODERATE	CAGL0C00968g	transcript	c.556A>C	p.Ser186Arg
C	97475	A	G	missense_variant	MODERATE	CAGL0C00968g	transcript	c.562A>G	p.Ser188Gly
C	97481	A	C	missense_variant	MODERATE	CAGL0C00968g	transcript	c.568A>C	p.Met190Leu
C	97516	A	AAC	frameshift_variant	HIGH	CAGL0C00968g	transcript	c.603_604insAC	p.Phe202fs
C	97518	TTA	T	frameshift_variant	HIGH	CAGL0C00968g	transcript	c.606_607delTA	p.Phe202fs
C	97522	C	CT	frameshift_variant	HIGH	CAGL0C00968g	transcript	c.611dupT	p.Arg205fs
C	97525	C	A	missense_variant	MODERATE	CAGL0C00968g	transcript	c.612C>A	p.Phe204Leu
C	97527	GC	G	frameshift_variant	HIGH	CAGL0C00968g	transcript	c.615delC	p.Pro207fs
C	97532	C	G	missense_variant	MODERATE	CAGL0C00968g	transcript	c.619C>G	p.Pro207Ala
C	97550	G	T	missense_variant	MODERATE	CAGL0C00968g	transcript	c.637G>T	p.Val213Leu
C	97599	A	ATG	frameshift_variant	HIGH	CAGL0C00968g	transcript	c.686_687insTG	p.Ser230fs
C	97600	C	A	missense_variant	MODERATE	CAGL0C00968g	transcript	c.687C>A	p.Asp229Glu
C	97601	TCC	T	frameshift_variant	HIGH	CAGL0C00968g	transcript	c.689_690delCC	p.Ser230fs
C	97615	A	T	missense_variant	MODERATE	CAGL0C00968g	transcript	c.702A>T	p.Lys234Asn
C	97622	A	T	missense_variant	MODERATE	CAGL0C00968g	transcript	c.709A>T	p.Asn237Tyr
C	97667	A	G	missense_variant	MODERATE	CAGL0C00968g	transcript	c.754A>G	p.Ser252Gly
C	97677	T	A	missense_variant	MODERATE	CAGL0C00968g	transcript	c.764T>A	p.Leu255Gln
C	97679	A	G	missense_variant	MODERATE	CAGL0C00968g	transcript	c.766A>G	p.Asn256Asp
C	97680	A	G	missense_variant	MODERATE	CAGL0C00968g	transcript	c.767A>G	p.Asn256Ser
C	97733	G	A	missense_variant	MODERATE	CAGL0C00968g	transcript	c.820G>A	p.Asp274Asn
C	97735	TAA	T	frameshift_variant	HIGH	CAGL0C00968g	transcript	c.823_824delAA	p.Asn275fs
C	97739	AG	A	frameshift_variant	HIGH	CAGL0C00968g	transcript	c.827delG	p.Ser276fs
C	97743	A	ATCTAT	frameshift_variant	HIGH	CAGL0C00968g	transcript	c.830_831insTCTAT	p.Gln277fs
C	97745	TTA	T	frameshift_variant	HIGH	CAGL0C00968g	transcript	c.833_834delTA	p.Leu278fs
C	97750	A	ATTC	disruptive_inframe_insertion	MODERATE	CAGL0C00968g	transcript	c.840_842dupCTT	p.Phe280dup
C	97758	G	C	missense_variant	MODERATE	CAGL0C00968g	transcript	c.845G>C	p.Arg282Pro
C	97764	C	T	missense_variant	MODERATE	CAGL0C00968g	transcript	c.851C>T	p.Ala284Val
C	97781	A	C	missense_variant	MODERATE	CAGL0C00968g	transcript	c.868A>C	p.Lys290Gln
C	97784	A	G	missense_variant	MODERATE	CAGL0C00968g	transcript	c.871A>G	p.Ile291Val
C	97846	C	G	missense_variant	MODERATE	CAGL0C00968g	transcript	c.933C>G	p.Asn311Lys
C	97847	T	C	missense_variant	MODERATE	CAGL0C00968g	transcript	c.934T>C	p.Ser312Pro
C	97851	A	G	missense_variant	MODERATE	CAGL0C00968g	transcript	c.938A>G	p.Asp313Gly
C	97857	C	T	missense_variant	MODERATE	CAGL0C00968g	transcript	c.944C>T	p.Ser315Leu
C	97871	G	A	missense_variant	MODERATE	CAGL0C00968g	transcript	c.958G>A	p.Asp320Asn
C	97877	A	G	missense_variant	MODERATE	CAGL0C00968g	transcript	c.964A>G	p.Lys322Glu
C	97880	A	T	missense_variant	MODERATE	CAGL0C00968g	transcript	c.967A>T	p.Thr323Ser
C	97941	C	A	missense_variant	MODERATE	CAGL0C00968g	transcript	c.1028C>A	p.Ala343Glu
C	97946	T	C	missense_variant	MODERATE	CAGL0C00968g	transcript	c.1033T>C	p.Tyr345His
C	97952	C	T	missense_variant	MODERATE	CAGL0C00968g	transcript	c.1039C>T	p.Leu347Phe
C	97953	T	A	missense_variant	MODERATE	CAGL0C00968g	transcript	c.1040T>A	p.Leu347His
C	97960	TC	T	frameshift_variant	HIGH	CAGL0C00968g	transcript	c.1048delC	p.His350fs
C	97963	C	A	missense_variant	MODERATE	CAGL0C00968g	transcript	c.1050C>A	p.His350Gln
C	97964	TTC	T	frameshift_variant	HIGH	CAGL0C00968g	transcript	c.1052_1053delTC	p.Phe351fs
C	97971	G	GA	frameshift_variant	HIGH	CAGL0C00968g	transcript	c.1058_1059insA	p.Ser353fs
C	97972	C	CAG	frameshift_variant	HIGH	CAGL0C00968g	transcript	c.1059_1060insAG	p.Val354fs
C	98031	G	A	missense_variant	MODERATE	CAGL0C00968g	transcript	c.1118G>A	p.Arg373His
C	98090	G	A	missense_variant	MODERATE	CAGL0C00968g	transcript	c.1177G>A	p.Val393Ile
C	98144	A	T	missense_variant	MODERATE	CAGL0C00968g	transcript	c.1231A>T	p.Ile411Phe
C	98145	T	A	missense_variant	MODERATE	CAGL0C00968g	transcript	c.1232T>A	p.Ile411Asn
C	98154	A	G	missense_variant	MODERATE	CAGL0C00968g	transcript	c.1241A>G	p.Asp414Gly
C	98827	C	G	missense_variant	MODERATE	CAGL0C00968g	transcript	c.1914C>G	p.Asn638Lys
C	99116	C	G	missense_variant	MODERATE	CAGL0C00968g	transcript	c.2203C>G	p.Pro735Ala
C	99306	C	A	missense_variant	MODERATE	CAGL0C00968g	transcript	c.2393C>A	p.Thr798Asn
C	114868	A	G	missense_variant	MODERATE	CAGL0C01133g	transcript	c.64A>G	p.Ser22Gly
C	114875	T	A	missense_variant	MODERATE	CAGL0C01133g	transcript	c.71T>A	p.Val24Asp
C	114881	G	C	missense_variant	MODERATE	CAGL0C01133g	transcript	c.77G>C	p.Ser26Thr
C	114885	C	A	missense_variant	MODERATE	CAGL0C01133g	transcript	c.81C>A	p.Asp27Glu
C	114916	G	T	missense_variant	MODERATE	CAGL0C01133g	transcript	c.112G>T	p.Val38Leu
C	114921	T	TAAA	conservative_inframe_insertion	MODERATE	CAGL0C01133g	transcript	c.117_118insAAA	p.Pro39_Asp40insLys
C	114924	TGCC	T	disruptive_inframe_deletion	MODERATE	CAGL0C01133g	transcript	c.122_124delCCG	p.Ala41del
C	114942	C	A	missense_variant	MODERATE	CAGL0C01133g	transcript	c.138C>A	p.Asn46Lys
C	114950	G	C	missense_variant	MODERATE	CAGL0C01133g	transcript	c.146G>C	p.Gly49Ala
C	114970	G	T	missense_variant	MODERATE	CAGL0C01133g	transcript	c.166G>T	p.Val56Phe
C	115015	G	A	missense_variant	MODERATE	CAGL0C01133g	transcript	c.211G>A	p.Ala71Thr
C	115016	C	A	missense_variant	MODERATE	CAGL0C01133g	transcript	c.212C>A	p.Ala71Asp
C	115019	G	A	missense_variant	MODERATE	CAGL0C01133g	transcript	c.215G>A	p.Gly72Asp
C	115023	C	G	missense_variant	MODERATE	CAGL0C01133g	transcript	c.219C>G	p.His73Gln
C	115120	T	A	missense_variant	MODERATE	CAGL0C01133g	transcript	c.316T>A	p.Ser106Thr
C	115150	A	G	missense_variant	MODERATE	CAGL0C01133g	transcript	c.346A>G	p.Thr116Ala
C	115156	C	A	missense_variant	MODERATE	CAGL0C01133g	transcript	c.352C>A	p.Arg118Ser
C	115157	G	A	missense_variant	MODERATE	CAGL0C01133g	transcript	c.353G>A	p.Arg118His
C	115165	G	T	missense_variant	MODERATE	CAGL0C01133g	transcript	c.361G>T	p.Val121Phe
C	115166	T	A	missense_variant	MODERATE	CAGL0C01133g	transcript	c.362T>A	p.Val121Asp
C	115167	C	CA	frameshift_variant	HIGH	CAGL0C01133g	transcript	c.363_364insA	p.Phe122fs
C	115170	T	TA	frameshift_variant	HIGH	CAGL0C01133g	transcript	c.366_367insA	p.Ser123fs
C	115173	C	CGT	frameshift_variant	HIGH	CAGL0C01133g	transcript	c.369_370insGT	p.Thr124fs
C	115174	A	ATGTT	frameshift_variant	HIGH	CAGL0C01133g	transcript	c.370_371insTGTT	p.Thr124fs
C	115177	C	T	missense_variant	MODERATE	CAGL0C01133g	transcript	c.373C>T	p.Pro125Ser
C	115178	C	G	missense_variant	MODERATE	CAGL0C01133g	transcript	c.374C>G	p.Pro125Arg
C	115180	GTTAAACAA	G	frameshift_variant	HIGH	CAGL0C01133g	transcript	c.377_384delTTAAACAA	p.Val126fs
C	115187	A	T	missense_variant	MODERATE	CAGL0C01133g	transcript	c.383A>T	p.Gln128Leu
C	115219	A	C	missense_variant	MODERATE	CAGL0C01133g	transcript	c.415A>C	p.Ile139Leu
C	115222	G	A	missense_variant	MODERATE	CAGL0C01133g	transcript	c.418G>A	p.Asp140Asn
C	115224	T	TA	frameshift_variant	HIGH	CAGL0C01133g	transcript	c.420_421insA	p.Val141fs
C	115226	TTG	T	frameshift_variant	HIGH	CAGL0C01133g	transcript	c.423_424delTG	p.Glu142fs
C	115229	A	C	missense_variant	MODERATE	CAGL0C01133g	transcript	c.425A>C	p.Glu142Ala
C	115232	A	AC	frameshift_variant	HIGH	CAGL0C01133g	transcript	c.428_429insC	p.Glu143fs
C	115238	A	G	missense_variant	MODERATE	CAGL0C01133g	transcript	c.434A>G	p.Lys145Arg
C	115246	G	A	missense_variant	MODERATE	CAGL0C01133g	transcript	c.442G>A	p.Asp148Asn
C	115260	G	T	missense_variant	MODERATE	CAGL0C01133g	transcript	c.456G>T	p.Leu152Phe
C	115299	T	A	missense_variant	MODERATE	CAGL0C01133g	transcript	c.495T>A	p.Phe165Leu
C	115300	A	T	missense_variant	MODERATE	CAGL0C01133g	transcript	c.496A>T	p.Thr166Ser
C	115312	T	A	missense_variant	MODERATE	CAGL0C01133g	transcript	c.508T>A	p.Ser170Thr
C	115342	A	C	missense_variant	MODERATE	CAGL0C01133g	transcript	c.538A>C	p.Ile180Leu
C	115354	G	C	missense_variant	MODERATE	CAGL0C01133g	transcript	c.550G>C	p.Asp184His
C	115356	T	A	missense_variant	MODERATE	CAGL0C01133g	transcript	c.552T>A	p.Asp184Glu
C	115369	T	A	missense_variant	MODERATE	CAGL0C01133g	transcript	c.565T>A	p.Ser189Thr
C	115370	C	A	missense_variant	MODERATE	CAGL0C01133g	transcript	c.566C>A	p.Ser189Tyr
C	115386	A	C	missense_variant	MODERATE	CAGL0C01133g	transcript	c.582A>C	p.Leu194Phe
C	115397	G	A	missense_variant	MODERATE	CAGL0C01133g	transcript	c.593G>A	p.Ser198Asn
C	115409	C	T	missense_variant	MODERATE	CAGL0C01133g	transcript	c.605C>T	p.Thr202Ile
C	115414	T	C	missense_variant	MODERATE	CAGL0C01133g	transcript	c.610T>C	p.Phe204Leu
C	115423	G	A	missense_variant	MODERATE	CAGL0C01133g	transcript	c.619G>A	p.Ala207Thr
C	115429	T	A	missense_variant	MODERATE	CAGL0C01133g	transcript	c.625T>A	p.Trp209Arg
C	115430	G	A	stop_gained	HIGH	CAGL0C01133g	transcript	c.626G>A	p.Trp209*
C	115438	C	G	missense_variant	MODERATE	CAGL0C01133g	transcript	c.634C>G	p.Gln212Glu
C	115450	A	T	missense_variant	MODERATE	CAGL0C01133g	transcript	c.646A>T	p.Asn216Tyr
C	115451	A	C	missense_variant	MODERATE	CAGL0C01133g	transcript	c.647A>C	p.Asn216Thr
C	115453	A	T	missense_variant	MODERATE	CAGL0C01133g	transcript	c.649A>T	p.Thr217Ser
C	115454	C	T	missense_variant	MODERATE	CAGL0C01133g	transcript	c.650C>T	p.Thr217Ile
C	115504	G	C	missense_variant	MODERATE	CAGL0C01133g	transcript	c.700G>C	p.Val234Leu
C	115514	G	A	missense_variant	MODERATE	CAGL0C01133g	transcript	c.710G>A	p.Arg237His
C	115518	C	CTT	frameshift_variant	HIGH	CAGL0C01133g	transcript	c.714_715insTT	p.Leu239fs
C	115521	GTA	G	frameshift_variant	HIGH	CAGL0C01133g	transcript	c.719_720delAT	p.Tyr240fs
C	115524	T	G	stop_gained	HIGH	CAGL0C01133g	transcript	c.720T>G	p.Tyr240*
C	115529	A	C	missense_variant	MODERATE	CAGL0C01133g	transcript	c.725A>C	p.Tyr242Ser
C	115580	C	A	missense_variant	MODERATE	CAGL0C01133g	transcript	c.776C>A	p.Ala259Asp
C	115634	A	G	missense_variant	MODERATE	CAGL0C01133g	transcript	c.830A>G	p.Asn277Ser
C	115669	G	A	missense_variant	MODERATE	CAGL0C01133g	transcript	c.865G>A	p.Asp289Asn
C	115690	A	G	missense_variant	MODERATE	CAGL0C01133g	transcript	c.886A>G	p.Thr296Ala
C	115694	G	A	missense_variant	MODERATE	CAGL0C01133g	transcript	c.890G>A	p.Arg297Lys
C	115702	G	A	missense_variant	MODERATE	CAGL0C01133g	transcript	c.898G>A	p.Gly300Ser
C	115708	G	C	missense_variant	MODERATE	CAGL0C01133g	transcript	c.904G>C	p.Val302Leu
C	115723	C	G	missense_variant	MODERATE	CAGL0C01133g	transcript	c.919C>G	p.Gln307Glu
C	115742	A	G	missense_variant	MODERATE	CAGL0C01133g	transcript	c.938A>G	p.Lys313Arg
C	115787	C	T	missense_variant	MODERATE	CAGL0C01133g	transcript	c.983C>T	p.Ala328Val
C	115796	GGA	G	frameshift_variant	HIGH	CAGL0C01133g	transcript	c.993_994delGA	p.Asn332fs
C	115799	A	ACT	frameshift_variant	HIGH	CAGL0C01133g	transcript	c.995_996insCT	p.Cys333fs
C	115805	CAA	C	frameshift_variant	HIGH	CAGL0C01133g	transcript	c.1002_1003delAA	p.Ile335fs
C	115808	T	TCA	frameshift_variant	HIGH	CAGL0C01133g	transcript	c.1004_1005insCA	p.Arg336fs
C	115811	G	C	missense_variant	MODERATE	CAGL0C01133g	transcript	c.1007G>C	p.Arg336Pro
C	115813	T	A	missense_variant	MODERATE	CAGL0C01133g	transcript	c.1009T>A	p.Ser337Thr
C	115816	G	A	missense_variant	MODERATE	CAGL0C01133g	transcript	c.1012G>A	p.Asp338Asn
C	115838	G	A	missense_variant	MODERATE	CAGL0C01133g	transcript	c.1034G>A	p.Ser345Asn
C	115871	A	AAGTAG	frameshift_variant	HIGH	CAGL0C01133g	transcript	c.1067_1068insAGTAG	p.Ile357fs
C	115872	GATCAT	G	frameshift_variant	HIGH	CAGL0C01133g	transcript	c.1069_1073delATCAT	p.Ile357fs
C	115885	A	T	missense_variant	MODERATE	CAGL0C01133g	transcript	c.1081A>T	p.Asn361Tyr
C	115886	A	T	missense_variant	MODERATE	CAGL0C01133g	transcript	c.1082A>T	p.Asn361Ile
C	115891	G	C	missense_variant	MODERATE	CAGL0C01133g	transcript	c.1087G>C	p.Glu363Gln
C	115897	T	A	missense_variant	MODERATE	CAGL0C01133g	transcript	c.1093T>A	p.Ser365Thr
C	115898	C	A	missense_variant	MODERATE	CAGL0C01133g	transcript	c.1094C>A	p.Ser365Tyr
C	115903	C	T	missense_variant	MODERATE	CAGL0C01133g	transcript	c.1099C>T	p.His367Tyr
C	115910	C	A	missense_variant	MODERATE	CAGL0C01133g	transcript	c.1106C>A	p.Thr369Lys
C	115913	A	G	missense_variant	MODERATE	CAGL0C01133g	transcript	c.1109A>G	p.Asn370Ser
C	115987	A	G	missense_variant	MODERATE	CAGL0C01133g	transcript	c.1183A>G	p.Ile395Val
C	116489	C	A	missense_variant	MODERATE	CAGL0C01133g	transcript	c.1685C>A	p.Ala562Glu
C	116537	T	C	missense_variant	MODERATE	CAGL0C01133g	transcript	c.1733T>C	p.Leu578Pro
C	116565	T	G	missense_variant	MODERATE	CAGL0C01133g	transcript	c.1761T>G	p.Asp587Glu
C	116573	G	GC	frameshift_variant	HIGH	CAGL0C01133g	transcript	c.1769_1770insC	p.Ser591fs
C	116574	A	AGT	frameshift_variant	HIGH	CAGL0C01133g	transcript	c.1770_1771insGT	p.Ser591fs
C	116577	CTCG	C	conservative_inframe_deletion	MODERATE	CAGL0C01133g	transcript	c.1774_1776delTCG	p.Ser592del
C	116702	A	G	missense_variant	MODERATE	CAGL0C01133g	transcript	c.1898A>G	p.Asp633Gly
C	116712	C	G	missense_variant	MODERATE	CAGL0C01133g	transcript	c.1908C>G	p.Asp636Glu
C	117038	G	T	missense_variant	MODERATE	CAGL0C01133g	transcript	c.2234G>T	p.Gly745Val
C	117074	C	G	missense_variant	MODERATE	CAGL0C01133g	transcript	c.2270C>G	p.Ala757Gly
C	117086	C	G	missense_variant	MODERATE	CAGL0C01133g	transcript	c.2282C>G	p.Ala761Gly
C	117134	G	A	missense_variant	MODERATE	CAGL0C01133g	transcript	c.2330G>A	p.Ser777Asn
C	117154	A	G	missense_variant	MODERATE	CAGL0C01133g	transcript	c.2350A>G	p.Asn784Asp
C	117160	A	G	missense_variant	MODERATE	CAGL0C01133g	transcript	c.2356A>G	p.Ser786Gly
C	119124	C	T	missense_variant	MODERATE	CAGL0C01155g	transcript	c.118C>T	p.Pro40Ser
C	119151	A	T	missense_variant	MODERATE	CAGL0C01155g	transcript	c.145A>T	p.Thr49Ser
C	119167	T	C	missense_variant	MODERATE	CAGL0C01155g	transcript	c.161T>C	p.Ile54Thr
C	119217	C	A	missense_variant	MODERATE	CAGL0C01155g	transcript	c.211C>A	p.Leu71Ile
C	119304	G	A	missense_variant	MODERATE	CAGL0C01155g	transcript	c.298G>A	p.Val100Ile
C	119351	A	AGC	frameshift_variant	HIGH	CAGL0C01155g	transcript	c.345_346insGC	p.Ile116fs
C	119352	ATC	A	frameshift_variant	HIGH	CAGL0C01155g	transcript	c.347_348delTC	p.Ile116fs
C	119372	A	T	missense_variant	MODERATE	CAGL0C01155g	transcript	c.366A>T	p.Lys122Asn
C	119601	C	T	missense_variant	MODERATE	CAGL0C01155g	transcript	c.595C>T	p.Leu199Phe
C	119606	T	A	missense_variant	MODERATE	CAGL0C01155g	transcript	c.600T>A	p.Asp200Glu
C	119941	A	T	missense_variant	MODERATE	CAGL0C01155g	transcript	c.935A>T	p.Lys312Ile
C	121308	T	A	missense_variant	MODERATE	CAGL0C01177g	transcript	c.701T>A	p.Val234Glu
C	123746	T	A	missense_variant	MODERATE	CAGL0C01199g	transcript	c.967A>T	p.Asn323Tyr
C	123802	T	C	missense_variant	MODERATE	CAGL0C01199g	transcript	c.911A>G	p.Asn304Ser
C	123910	G	GGCTGCT	conservative_inframe_insertion	MODERATE	CAGL0C01199g	transcript	c.797_802dupAGCAGC	p.Gln266_Gln267dup
C	129038	A	C	missense_variant	MODERATE	CAGL0C01243g	transcript	c.410A>C	p.Glu137Ala
C	130237	C	T	missense_variant	MODERATE	CAGL0C01265g	transcript	c.4153G>A	p.Ala1385Thr
C	130294	A	G	missense_variant	MODERATE	CAGL0C01265g	transcript	c.4096T>C	p.Tyr1366His
C	130398	C	T	missense_variant	MODERATE	CAGL0C01265g	transcript	c.3992G>A	p.Ser1331Asn
C	130632	G	A	missense_variant	MODERATE	CAGL0C01265g	transcript	c.3758C>T	p.Thr1253Ile
C	130648	T	C	missense_variant	MODERATE	CAGL0C01265g	transcript	c.3742A>G	p.Lys1248Glu
C	130881	A	T	missense_variant	MODERATE	CAGL0C01265g	transcript	c.3509T>A	p.Val1170Asp
C	130892	G	T	stop_gained	HIGH	CAGL0C01265g	transcript	c.3498C>A	p.Cys1166*
C	130894	A	C	missense_variant	MODERATE	CAGL0C01265g	transcript	c.3496T>G	p.Cys1166Gly
C	130899	A	T	missense_variant	MODERATE	CAGL0C01265g	transcript	c.3491T>A	p.Leu1164His
C	130936	A	G	missense_variant	MODERATE	CAGL0C01265g	transcript	c.3454T>C	p.Ser1152Pro
C	131030	A	T	missense_variant	MODERATE	CAGL0C01265g	transcript	c.3360T>A	p.Asp1120Glu
C	131076	T	G	missense_variant	MODERATE	CAGL0C01265g	transcript	c.3314A>C	p.Asn1105Thr
C	131306	CTTATTATTA	C	disruptive_inframe_deletion	MODERATE	CAGL0C01265g	transcript	c.3075_3083delTAATAATAA	p.Asn1025_Asn1027del
C	131373	C	T	missense_variant	MODERATE	CAGL0C01265g	transcript	c.3017G>A	p.Arg1006Lys
C	131386	G	T	missense_variant	MODERATE	CAGL0C01265g	transcript	c.3004C>A	p.His1002Asn
C	131689	T	C	missense_variant	MODERATE	CAGL0C01265g	transcript	c.2701A>G	p.Lys901Glu
C	131739	T	A	missense_variant	MODERATE	CAGL0C01265g	transcript	c.2651A>T	p.Lys884Met
C	131950	T	C	missense_variant	MODERATE	CAGL0C01265g	transcript	c.2440A>G	p.Lys814Glu
C	131999	G	C	missense_variant	MODERATE	CAGL0C01265g	transcript	c.2391C>G	p.Asp797Glu
C	132007	C	T	missense_variant	MODERATE	CAGL0C01265g	transcript	c.2383G>A	p.Val795Ile
C	132016	A	C	missense_variant	MODERATE	CAGL0C01265g	transcript	c.2374T>G	p.Phe792Val
C	132594	A	G	missense_variant	MODERATE	CAGL0C01265g	transcript	c.1796T>C	p.Ile599Thr
C	132722	A	T	missense_variant	MODERATE	CAGL0C01265g	transcript	c.1668T>A	p.Asn556Lys
C	132757	T	C	missense_variant	MODERATE	CAGL0C01265g	transcript	c.1633A>G	p.Ile545Val
C	133088	T	A	missense_variant	MODERATE	CAGL0C01265g	transcript	c.1302A>T	p.Glu434Asp
C	133131	A	G	missense_variant	MODERATE	CAGL0C01265g	transcript	c.1259T>C	p.Ile420Thr
C	133137	T	C	missense_variant	MODERATE	CAGL0C01265g	transcript	c.1253A>G	p.Glu418Gly
C	133177	C	T	missense_variant	MODERATE	CAGL0C01265g	transcript	c.1213G>A	p.Glu405Lys
C	133629	T	C	missense_variant	MODERATE	CAGL0C01265g	transcript	c.761A>G	p.Lys254Arg
C	133983	G	A	missense_variant	MODERATE	CAGL0C01265g	transcript	c.407C>T	p.Thr136Ile
C	134296	T	C	missense_variant	MODERATE	CAGL0C01265g	transcript	c.94A>G	p.Thr32Ala
C	135476	T	C	missense_variant	MODERATE	CAGL0C01287g	transcript	c.319A>G	p.Ser107Gly
C	135781	T	C	missense_variant	MODERATE	CAGL0C01287g	transcript	c.14A>G	p.Glu5Gly
C	136444	C	G	missense_variant	MODERATE	CAGL0C01309g	transcript	c.175C>G	p.Gln59Glu
C	137864	G	A	missense_variant	MODERATE	CAGL0C01309g	transcript	c.1595G>A	p.Ser532Asn
C	138572	T	A	missense_variant	MODERATE	CAGL0C01309g	transcript	c.2303T>A	p.Leu768His
C	138585	C	A	missense_variant	MODERATE	CAGL0C01309g	transcript	c.2316C>A	p.Asp772Glu
C	138645	T	A	missense_variant	MODERATE	CAGL0C01309g	transcript	c.2376T>A	p.Asn792Lys
C	138987	C	A	missense_variant	MODERATE	CAGL0C01309g	transcript	c.2718C>A	p.Asp906Glu
C	140109	C	T	missense_variant	MODERATE	CAGL0C01325g	transcript	c.50C>T	p.Ala17Val
C	142005	T	A	missense_variant	MODERATE	CAGL0C01331g	transcript	c.731T>A	p.Ile244Asn
C	142105	T	G	missense_variant	MODERATE	CAGL0C01331g	transcript	c.831T>G	p.His277Gln
C	145138	G	T	missense_variant	MODERATE	CAGL0C01353g	transcript	c.131C>A	p.Pro44Gln
C	148289	T	A	missense_variant	MODERATE	CAGL0C01375g	transcript	c.1819T>A	p.Leu607Met
C	148991	C	T	missense_variant	MODERATE	CAGL0C01397g	transcript	c.2187G>A	p.Met729Ile
C	150853	T	C	missense_variant	MODERATE	CAGL0C01397g	transcript	c.325A>G	p.Thr109Ala
C	156971	T	C	missense_variant	MODERATE	CAGL0C01441g	transcript	c.2977A>G	p.Ile993Val
C	157137	C	G	missense_variant	MODERATE	CAGL0C01441g	transcript	c.2811G>C	p.Leu937Phe
C	157268	T	C	missense_variant	MODERATE	CAGL0C01441g	transcript	c.2680A>G	p.Ile894Val
C	157270	C	T	missense_variant	MODERATE	CAGL0C01441g	transcript	c.2678G>A	p.Arg893Lys
C	157287	C	A	missense_variant	MODERATE	CAGL0C01441g	transcript	c.2661G>T	p.Glu887Asp
C	159743	T	G	missense_variant	MODERATE	CAGL0C01441g	transcript	c.205A>C	p.Ile69Leu
C	160762	A	C	missense_variant	MODERATE	CAGL0C01463g	transcript	c.1740T>G	p.Asn580Lys
C	161163	T	A	missense_variant	MODERATE	CAGL0C01463g	transcript	c.1339A>T	p.Asn447Tyr
C	161184	T	A	missense_variant	MODERATE	CAGL0C01463g	transcript	c.1318A>T	p.Thr440Ser
C	161246	G	C	missense_variant	MODERATE	CAGL0C01463g	transcript	c.1256C>G	p.Ala419Gly
C	161450	C	T	missense_variant	MODERATE	CAGL0C01463g	transcript	c.1052G>A	p.Ser351Asn
C	161757	T	G	missense_variant	MODERATE	CAGL0C01463g	transcript	c.745A>C	p.Asn249His
C	161829	G	C	missense_variant	MODERATE	CAGL0C01463g	transcript	c.673C>G	p.Pro225Ala
C	163771	T	A	missense_variant	MODERATE	CAGL0C01485g	transcript	c.843A>T	p.Lys281Asn
C	165423	AACTAGTACC	A	disruptive_inframe_deletion	MODERATE	CAGL0C01507g	transcript	c.198_206delTACCACTAG	p.Ser66_Thr68del
C	168329	G	T	missense_variant	MODERATE	CAGL0C01529g	transcript	c.528G>T	p.Gln176His
C	169438	A	T	missense_variant	MODERATE	CAGL0C01551g	transcript	c.460T>A	p.Ser154Thr
C	169698	GTGGT	G	frameshift_variant	HIGH	CAGL0C01551g	transcript	c.196_199delACCA	p.Thr66fs
C	169703	C	CT	frameshift_variant	HIGH	CAGL0C01551g	transcript	c.194_195insA	p.Thr66fs
C	169707	GTACTT	G	frameshift_variant	HIGH	CAGL0C01551g	transcript	c.186_190delAAGTA	p.Ser63fs
C	169714	TA	T	frameshift_variant	HIGH	CAGL0C01551g	transcript	c.183delT	p.Thr62fs
C	169790	A	AGTTGTT	disruptive_inframe_insertion	MODERATE	CAGL0C01551g	transcript	c.107_108insAACAAC	p.Thr36_Asn37insThrThr
C	172848	A	G	missense_variant	MODERATE	CAGL0C01595g	transcript	c.469A>G	p.Thr157Ala
C	173045	T	A	missense_variant	MODERATE	CAGL0C01595g	transcript	c.666T>A	p.Asp222Glu
C	173388	G	A	missense_variant	MODERATE	CAGL0C01595g	transcript	c.1009G>A	p.Val337Ile
C	174781	C	T	missense_variant	MODERATE	CAGL0C01617g	transcript	c.164C>T	p.Thr55Ile
C	175092	G	A	missense_variant	MODERATE	CAGL0C01617g	transcript	c.475G>A	p.Val159Ile
C	176255	A	G	missense_variant	MODERATE	CAGL0C01639g	transcript	c.509A>G	p.Lys170Arg
C	177480	T	A	missense_variant	MODERATE	CAGL0C01661g	transcript	c.932A>T	p.Gln311Leu
C	177555	C	T	missense_variant	MODERATE	CAGL0C01661g	transcript	c.857G>A	p.Arg286His
C	177897	C	G	missense_variant	MODERATE	CAGL0C01661g	transcript	c.515G>C	p.Trp172Ser
C	178720	T	C	missense_variant	MODERATE	CAGL0C01683g	transcript	c.26T>C	p.Leu9Pro
C	179572	G	A	missense_variant	MODERATE	CAGL0C01683g	transcript	c.878G>A	p.Arg293His
C	181866	G	A	missense_variant	MODERATE	CAGL0C01683g	transcript	c.3172G>A	p.Ala1058Thr
C	182427	C	T	missense_variant	MODERATE	CAGL0C01705g	transcript	c.373G>A	p.Val125Ile
C	185448	T	C	missense_variant	MODERATE	CAGL0C01749g	transcript	c.676A>G	p.Asn226Asp
C	185540	G	C	missense_variant	MODERATE	CAGL0C01749g	transcript	c.584C>G	p.Ala195Gly
C	185834	C	T	missense_variant	MODERATE	CAGL0C01749g	transcript	c.290G>A	p.Ser97Asn
C	187612	G	A	missense_variant	MODERATE	CAGL0C01771g	transcript	c.583G>A	p.Val195Ile
C	192075	T	A	missense_variant	MODERATE	CAGL0C01837g	transcript	c.411A>T	p.Leu137Phe
C	192273	T	G	missense_variant	MODERATE	CAGL0C01837g	transcript	c.213A>C	p.Lys71Asn
C	192274	T	A	missense_variant	MODERATE	CAGL0C01837g	transcript	c.212A>T	p.Lys71Ile
C	192317	A	C	missense_variant	MODERATE	CAGL0C01837g	transcript	c.169T>G	p.Leu57Val
C	192431	C	G	missense_variant	MODERATE	CAGL0C01837g	transcript	c.55G>C	p.Asp19His
C	192469	C	T	missense_variant	MODERATE	CAGL0C01837g	transcript	c.17G>A	p.Arg6Gln
C	193736	G	C	missense_variant	MODERATE	CAGL0C01859g	transcript	c.1278C>G	p.Cys426Trp
C	194154	T	C	missense_variant	MODERATE	CAGL0C01859g	transcript	c.860A>G	p.Tyr287Cys
C	194352	T	A	missense_variant	MODERATE	CAGL0C01859g	transcript	c.662A>T	p.Gln221Leu
C	194359	C	T	missense_variant	MODERATE	CAGL0C01859g	transcript	c.655G>A	p.Val219Ile
C	194395	T	C	missense_variant	MODERATE	CAGL0C01859g	transcript	c.619A>G	p.Arg207Gly
C	194415	T	C	missense_variant	MODERATE	CAGL0C01859g	transcript	c.599A>G	p.Lys200Arg
C	194470	C	A	missense_variant	MODERATE	CAGL0C01859g	transcript	c.544G>T	p.Val182Phe
C	194485	T	C	missense_variant	MODERATE	CAGL0C01859g	transcript	c.529A>G	p.Asn177Asp
C	194490	T	A	missense_variant	MODERATE	CAGL0C01859g	transcript	c.524A>T	p.Gln175Leu
C	194499	A	T	missense_variant	MODERATE	CAGL0C01859g	transcript	c.515T>A	p.Val172Asp
C	194520	T	A	missense_variant	MODERATE	CAGL0C01859g	transcript	c.494A>T	p.Tyr165Phe
C	194553	T	C	missense_variant	MODERATE	CAGL0C01859g	transcript	c.461A>G	p.Asp154Gly
C	194685	T	A	missense_variant	MODERATE	CAGL0C01859g	transcript	c.329A>T	p.Tyr110Phe
C	194704	G	A	missense_variant	MODERATE	CAGL0C01859g	transcript	c.310C>T	p.His104Tyr
C	194707	C	T	missense_variant	MODERATE	CAGL0C01859g	transcript	c.307G>A	p.Asp103Asn
C	194709	TTGTGGTCAA	T	disruptive_inframe_deletion	MODERATE	CAGL0C01859g	transcript	c.296_304delTTGACCACA	p.Leu99_Asn102delinsHis
C	194751	T	G	missense_variant	MODERATE	CAGL0C01859g	transcript	c.263A>C	p.Asp88Ala
C	194793	C	T	stop_gained	HIGH	CAGL0C01859g	transcript	c.221G>A	p.Trp74*
C	196028	T	TTGTGTCTCTGTGTCTC	frameshift_variant	HIGH	CAGL0C01859g	transcript	c.139_140insGAGACACAGAGACACA	p.Lys47fs
C	196154	C	G	missense_variant	MODERATE	CAGL0C01859g	transcript	c.14G>C	p.Cys5Ser
C	196614	GGTGCTGCTA	G	disruptive_inframe_deletion	MODERATE	CAGL0C01881g	transcript	c.318_326delTGCTGCTAG	p.Ala107_Ser109del
C	196791	A	G	missense_variant	MODERATE	CAGL0C01881g	transcript	c.493A>G	p.Met165Val
C	196840	ATGGCCATGCCAGCCATAC	A	disruptive_inframe_deletion	MODERATE	CAGL0C01881g	transcript	c.552_569delCAGCCATACTGGCCATGC	p.Ser185_Ala190del
C	196872	T	C	missense_variant	MODERATE	CAGL0C01881g	transcript	c.574T>C	p.Tyr192His
C	197113	A	G	missense_variant	MODERATE	CAGL0C01881g	transcript	c.815A>G	p.Asn272Ser
C	197252	C	G	missense_variant	MODERATE	CAGL0C01881g	transcript	c.954C>G	p.Asp318Glu
C	197328	T	G	missense_variant	MODERATE	CAGL0C01881g	transcript	c.1030T>G	p.Ser344Ala
C	198027	T	G	missense_variant	MODERATE	CAGL0C01881g	transcript	c.1729T>G	p.Ser577Ala
C	200501	C	T	missense_variant	MODERATE	CAGL0C01903g	transcript	c.1296G>A	p.Met432Ile
C	200986	A	G	missense_variant	MODERATE	CAGL0C01903g	transcript	c.811T>C	p.Ser271Pro
C	201043	T	A	missense_variant	MODERATE	CAGL0C01903g	transcript	c.754A>T	p.Ile252Phe
C	203633	A	T	missense_variant	MODERATE	CAGL0C01925g	transcript	c.490T>A	p.Ser164Thr
C	203650	C	T	missense_variant	MODERATE	CAGL0C01925g	transcript	c.473G>A	p.Arg158Lys
C	203959	T	C	missense_variant	MODERATE	CAGL0C01925g	transcript	c.164A>G	p.His55Arg
C	208228	G	C	missense_variant	MODERATE	CAGL0C01969g	transcript	c.284C>G	p.Thr95Ser
C	208274	C	T	missense_variant	MODERATE	CAGL0C01969g	transcript	c.238G>A	p.Gly80Ser
C	208842	G	A	missense_variant	MODERATE	CAGL0C01991g	transcript	c.50G>A	p.Arg17Lys
C	210786	G	C	missense_variant	MODERATE	CAGL0C02013g	transcript	c.134C>G	p.Ala45Gly
C	210790	C	G	missense_variant	MODERATE	CAGL0C02013g	transcript	c.130G>C	p.Val44Leu
C	214567	T	A	missense_variant	MODERATE	CAGL0C02079g	transcript	c.736T>A	p.Phe246Ile
C	214568	T	G	missense_variant	MODERATE	CAGL0C02079g	transcript	c.737T>G	p.Phe246Cys
C	216925	C	T	missense_variant	MODERATE	CAGL0C02145g	transcript	c.2314G>A	p.Glu772Lys
C	217816	A	T	missense_variant	MODERATE	CAGL0C02145g	transcript	c.1423T>A	p.Phe475Ile
C	218848	C	A	missense_variant	MODERATE	CAGL0C02145g	transcript	c.391G>T	p.Ala131Ser
C	219082	T	A	missense_variant	MODERATE	CAGL0C02145g	transcript	c.157A>T	p.Ile53Leu
C	220631	T	G	missense_variant	MODERATE	CAGL0C02167g	transcript	c.13T>G	p.Leu5Val
C	221128	C	A	missense_variant	MODERATE	CAGL0C02167g	transcript	c.510C>A	p.Asp170Glu
C	221967	A	G	missense_variant	MODERATE	CAGL0C02167g	transcript	c.1349A>G	p.Lys450Arg
C	226105	T	A	missense_variant	MODERATE	CAGL0C02211g	transcript	c.1094T>A	p.Leu365His
C	228248	C	T	missense_variant	MODERATE	CAGL0C02255g	transcript	c.1708G>A	p.Val570Ile
C	228481	T	C	missense_variant	MODERATE	CAGL0C02255g	transcript	c.1475A>G	p.Lys492Arg
C	228762	C	A	missense_variant	MODERATE	CAGL0C02255g	transcript	c.1194G>T	p.Leu398Phe
C	229247	T	C	missense_variant	MODERATE	CAGL0C02255g	transcript	c.709A>G	p.Ile237Val
C	229401	T	C	missense_variant	MODERATE	CAGL0C02255g	transcript	c.555A>G	p.Ile185Met
C	229447	G	A	missense_variant	MODERATE	CAGL0C02255g	transcript	c.509C>T	p.Thr170Ile
C	229454	T	C	missense_variant	MODERATE	CAGL0C02255g	transcript	c.502A>G	p.Asn168Asp
C	229469	T	C	missense_variant	MODERATE	CAGL0C02255g	transcript	c.487A>G	p.Asn163Asp
C	229499	A	G	missense_variant	MODERATE	CAGL0C02255g	transcript	c.457T>C	p.Tyr153His
C	231070	A	G	missense_variant	MODERATE	CAGL0C02277g	transcript	c.1898T>C	p.Val633Ala
C	235090	A	C	missense_variant	MODERATE	CAGL0C02321g	transcript	c.643T>G	p.Tyr215Asp
C	235600	A	C	missense_variant	MODERATE	CAGL0C02321g	transcript	c.133T>G	p.Ser45Ala
C	235731	AT	A	frameshift_variant&start_lost	HIGH	CAGL0C02321g	transcript	c.1delA	p.Met1fs
C	236112	A	G	start_lost	HIGH	CAGL0C02343g	transcript	c.1A>G	p.Met1?
C	236114	G	A	start_lost	HIGH	CAGL0C02343g	transcript	c.3G>A	p.Met1?
C	236157	A	AT	frameshift_variant	HIGH	CAGL0C02343g	transcript	c.50dupT	p.Asn18fs
C	236188	T	TTCC	disruptive_inframe_insertion	MODERATE	CAGL0C02343g	transcript	c.77_78insTCC	p.Leu26dup
C	236223	C	T	missense_variant	MODERATE	CAGL0C02343g	transcript	c.112C>T	p.Pro38Ser
C	236226	CCCCCCT	C	conservative_inframe_deletion	MODERATE	CAGL0C02343g	transcript	c.121_126delTCCCCC	p.Ser41_Pro42del
C	236311	C	T	missense_variant	MODERATE	CAGL0C02343g	transcript	c.200C>T	p.Ser67Phe
C	236328	AGTGCTAC	A	frameshift_variant	HIGH	CAGL0C02343g	transcript	c.218_224delGTGCTAC	p.Ser73fs
C	236367	G	A	missense_variant	MODERATE	CAGL0C02343g	transcript	c.256G>A	p.Asp86Asn
C	236386	T	A	stop_gained	HIGH	CAGL0C02343g	transcript	c.275T>A	p.Leu92*
C	236819	C	T	missense_variant	MODERATE	CAGL0C02343g	transcript	c.310C>T	p.Pro104Ser
C	236822	A	C	missense_variant	MODERATE	CAGL0C02343g	transcript	c.313A>C	p.Thr105Pro
C	236838	C	CA	frameshift_variant	HIGH	CAGL0C02343g	transcript	c.331dupA	p.Met111fs
C	239084	T	A	missense_variant	MODERATE	CAGL0C02365g	transcript	c.39A>T	p.Lys13Asn
C	239618	A	C	missense_variant	MODERATE	CAGL0C02387g	transcript	c.466T>G	p.Tyr156Asp
C	239738	T	C	missense_variant	MODERATE	CAGL0C02387g	transcript	c.346A>G	p.Asn116Asp
C	240791	T	C	missense_variant	MODERATE	CAGL0C02409g	transcript	c.143T>C	p.Val48Ala
C	241307	C	T	missense_variant	MODERATE	CAGL0C02409g	transcript	c.659C>T	p.Ala220Val
C	241539	T	A	missense_variant	MODERATE	CAGL0C02409g	transcript	c.891T>A	p.Ser297Arg
C	241585	A	G	missense_variant	MODERATE	CAGL0C02409g	transcript	c.937A>G	p.Thr313Ala
C	242036	T	C	missense_variant	MODERATE	CAGL0C02409g	transcript	c.1388T>C	p.Ile463Thr
C	242259	C	A	missense_variant	MODERATE	CAGL0C02409g	transcript	c.1611C>A	p.Ser537Arg
C	242391	T	G	missense_variant	MODERATE	CAGL0C02409g	transcript	c.1743T>G	p.Phe581Leu
C	242438	C	T	missense_variant	MODERATE	CAGL0C02409g	transcript	c.1790C>T	p.Ala597Val
C	242509	G	A	missense_variant	MODERATE	CAGL0C02409g	transcript	c.1861G>A	p.Val621Met
C	242665	G	A	missense_variant	MODERATE	CAGL0C02409g	transcript	c.2017G>A	p.Glu673Lys
C	242829	A	G	missense_variant	MODERATE	CAGL0C02409g	transcript	c.2181A>G	p.Ile727Met
C	244367	C	G	missense_variant	MODERATE	CAGL0C02431g	transcript	c.2215G>C	p.Ala739Pro
C	244399	A	G	missense_variant	MODERATE	CAGL0C02431g	transcript	c.2183T>C	p.Ile728Thr
C	244955	A	T	missense_variant	MODERATE	CAGL0C02431g	transcript	c.1627T>A	p.Ser543Thr
C	245496	T	G	missense_variant	MODERATE	CAGL0C02431g	transcript	c.1086A>C	p.Lys362Asn
C	245609	C	G	missense_variant	MODERATE	CAGL0C02431g	transcript	c.973G>C	p.Asp325His
C	245636	G	C	missense_variant	MODERATE	CAGL0C02431g	transcript	c.946C>G	p.Pro316Ala
C	245672	T	C	missense_variant	MODERATE	CAGL0C02431g	transcript	c.910A>G	p.Ile304Val
C	246206	A	T	missense_variant	MODERATE	CAGL0C02431g	transcript	c.376T>A	p.Ser126Thr
C	246247	T	C	missense_variant	MODERATE	CAGL0C02431g	transcript	c.335A>G	p.Asp112Gly
C	246264	G	T	missense_variant	MODERATE	CAGL0C02431g	transcript	c.318C>A	p.Asp106Glu
C	248669	C	T	missense_variant	MODERATE	CAGL0C02475g	transcript	c.175G>A	p.Ala59Thr
C	248693	C	T	missense_variant	MODERATE	CAGL0C02475g	transcript	c.151G>A	p.Ala51Thr
C	249591	T	C	missense_variant	MODERATE	CAGL0C02497g	transcript	c.446T>C	p.Ile149Thr
C	253414	A	C	missense_variant	MODERATE	CAGL0C02519g	transcript	c.364A>C	p.Thr122Pro
C	253933	T	G	missense_variant	MODERATE	CAGL0C02519g	transcript	c.883T>G	p.Ser295Ala
C	255983	G	GGTAAAGAGGAAA	disruptive_inframe_insertion	MODERATE	CAGL0C02541g	transcript	c.171_182dupGGAAAGTAAAGA	p.Glu61_Ala62insGluSerLysGlu
C	256013	G	GCAGAAGATAAATCAGAGGATAAAT	disruptive_inframe_insertion	MODERATE	CAGL0C02541g	transcript	c.209_210insGGATAAATCAGAAGATAAATCAGA	p.Glu70_Asp71insAspLysSerGluAspLysSerGlu
C	256138	C	A	missense_variant	MODERATE	CAGL0C02541g	transcript	c.318C>A	p.Asn106Lys
C	256872	C	T	missense_variant	MODERATE	CAGL0C02541g	transcript	c.1052C>T	p.Ala351Val
C	259748	T	A	missense_variant	MODERATE	CAGL0C02563g	transcript	c.635T>A	p.Val212Glu
C	260663	A	T	missense_variant	MODERATE	CAGL0C02563g	transcript	c.1550A>T	p.Lys517Ile
C	260797	A	G	missense_variant	MODERATE	CAGL0C02563g	transcript	c.1684A>G	p.Thr562Ala
C	260825	G	A	missense_variant	MODERATE	CAGL0C02563g	transcript	c.1712G>A	p.Gly571Asp
C	261644	A	G	missense_variant	MODERATE	CAGL0C02563g	transcript	c.2531A>G	p.Lys844Arg
C	262313	G	A	missense_variant	MODERATE	CAGL0C02563g	transcript	c.3200G>A	p.Gly1067Asp
C	262629	T	A	missense_variant	MODERATE	CAGL0C02563g	transcript	c.3516T>A	p.Asp1172Glu
C	263613	A	G	missense_variant	MODERATE	CAGL0C02585g	transcript	c.344A>G	p.Gln115Arg
C	263644	A	T	missense_variant	MODERATE	CAGL0C02585g	transcript	c.375A>T	p.Lys125Asn
C	263904	T	C	missense_variant	MODERATE	CAGL0C02585g	transcript	c.635T>C	p.Leu212Ser
C	265873	T	A	missense_variant	MODERATE	CAGL0C02607g	transcript	c.22T>A	p.Trp8Arg
C	265960	G	C	missense_variant	MODERATE	CAGL0C02607g	transcript	c.109G>C	p.Glu37Gln
C	267392	C	A	missense_variant	MODERATE	CAGL0C02607g	transcript	c.1541C>A	p.Thr514Asn
C	269181	A	T	missense_variant	MODERATE	CAGL0C02629g	transcript	c.871T>A	p.Leu291Ile
C	269258	G	T	missense_variant	MODERATE	CAGL0C02629g	transcript	c.794C>A	p.Pro265His
C	269264	G	A	missense_variant	MODERATE	CAGL0C02629g	transcript	c.788C>T	p.Ser263Leu
C	269528	G	C	missense_variant	MODERATE	CAGL0C02629g	transcript	c.524C>G	p.Thr175Ser
C	270014	T	C	missense_variant	MODERATE	CAGL0C02629g	transcript	c.38A>G	p.Tyr13Cys
C	271229	T	C	missense_variant	MODERATE	CAGL0C02651g	transcript	c.157A>G	p.Asn53Asp
C	273935	T	G	missense_variant	MODERATE	CAGL0C02695g	transcript	c.1147A>C	p.Asn383His
C	273956	T	A	missense_variant	MODERATE	CAGL0C02695g	transcript	c.1126A>T	p.Asn376Tyr
C	274720	A	T	missense_variant	MODERATE	CAGL0C02695g	transcript	c.362T>A	p.Phe121Tyr
C	274841	C	T	missense_variant	MODERATE	CAGL0C02695g	transcript	c.241G>A	p.Val81Ile
C	275042	A	C	missense_variant	MODERATE	CAGL0C02695g	transcript	c.40T>G	p.Ser14Ala
C	276732	T	A	missense_variant	MODERATE	CAGL0C02739g	transcript	c.70T>A	p.Leu24Met
C	278702	T	C	missense_variant	MODERATE	CAGL0C02783g	transcript	c.847A>G	p.Thr283Ala
C	278801	G	A	missense_variant	MODERATE	CAGL0C02783g	transcript	c.748C>T	p.His250Tyr
C	278926	A	C	missense_variant	MODERATE	CAGL0C02783g	transcript	c.623T>G	p.Met208Arg
C	278965	C	T	missense_variant	MODERATE	CAGL0C02783g	transcript	c.584G>A	p.Ser195Asn
C	279205	G	A	missense_variant	MODERATE	CAGL0C02783g	transcript	c.344C>T	p.Ala115Val
C	281149	G	A	splice_region_variant&stop_retained_variant	LOW	CAGL0C02805g	transcript	c.1043G>A	p.Ter348Ter
C	282306	G	A	missense_variant	MODERATE	CAGL0C02827g	transcript	c.110G>A	p.Cys37Tyr
C	282341	A	G	missense_variant	MODERATE	CAGL0C02827g	transcript	c.145A>G	p.Thr49Ala
C	282488	G	A	missense_variant	MODERATE	CAGL0C02827g	transcript	c.292G>A	p.Ala98Thr
C	282608	C	G	missense_variant	MODERATE	CAGL0C02827g	transcript	c.412C>G	p.Gln138Glu
C	285086	A	C	missense_variant	MODERATE	CAGL0C02871g	transcript	c.654A>C	p.Lys218Asn
C	290547	G	C	missense_variant	MODERATE	CAGL0C02937g	transcript	c.259G>C	p.Asp87His
C	290838	A	G	missense_variant	MODERATE	CAGL0C02937g	transcript	c.550A>G	p.Ile184Val
C	291021	G	A	missense_variant	MODERATE	CAGL0C02937g	transcript	c.733G>A	p.Ala245Thr
C	292932	A	T	missense_variant	MODERATE	CAGL0C02959g	transcript	c.1518T>A	p.Ser506Arg
C	293507	A	C	missense_variant	MODERATE	CAGL0C02959g	transcript	c.943T>G	p.Leu315Val
C	293980	T	C	missense_variant	MODERATE	CAGL0C02959g	transcript	c.470A>G	p.Asp157Gly
C	294307	T	C	missense_variant	MODERATE	CAGL0C02959g	transcript	c.143A>G	p.Lys48Arg
C	295353	C	G	missense_variant	MODERATE	CAGL0C02981g	transcript	c.349C>G	p.Arg117Gly
C	298582	G	A	missense_variant	MODERATE	CAGL0C03025g	transcript	c.431G>A	p.Arg144Lys
C	298704	G	A	missense_variant	MODERATE	CAGL0C03025g	transcript	c.553G>A	p.Asp185Asn
C	298718	G	T	missense_variant	MODERATE	CAGL0C03025g	transcript	c.567G>T	p.Glu189Asp
C	299004	A	G	missense_variant	MODERATE	CAGL0C03025g	transcript	c.853A>G	p.Asn285Asp
C	299143	A	G	missense_variant	MODERATE	CAGL0C03025g	transcript	c.992A>G	p.Lys331Arg
C	299149	C	T	missense_variant	MODERATE	CAGL0C03025g	transcript	c.998C>T	p.Ala333Val
C	301994	G	T	missense_variant	MODERATE	CAGL0C03047g	transcript	c.1896G>T	p.Met632Ile
C	307551	C	T	missense_variant	MODERATE	CAGL0C03135g	transcript	c.2194G>A	p.Val732Ile
C	307881	T	C	missense_variant	MODERATE	CAGL0C03135g	transcript	c.1864A>G	p.Ile622Val
C	312505	T	A	missense_variant	MODERATE	CAGL0C03201g	transcript	c.702T>A	p.Asp234Glu
C	313943	G	A	missense_variant	MODERATE	CAGL0C03201g	transcript	c.2140G>A	p.Gly714Ser
C	314375	G	A	missense_variant	MODERATE	CAGL0C03201g	transcript	c.2572G>A	p.Ala858Thr
C	315886	C	A	missense_variant	MODERATE	CAGL0C03201g	transcript	c.4083C>A	p.Asn1361Lys
C	316193	A	G	missense_variant	MODERATE	CAGL0C03201g	transcript	c.4390A>G	p.Thr1464Ala
C	317166	T	G	missense_variant	MODERATE	CAGL0C03201g	transcript	c.5363T>G	p.Val1788Gly
C	318748	T	G	missense_variant	MODERATE	CAGL0C03201g	transcript	c.6945T>G	p.Asp2315Glu
C	320000	A	G	missense_variant	MODERATE	CAGL0C03201g	transcript	c.8197A>G	p.Ile2733Val
C	323274	T	G	missense_variant	MODERATE	CAGL0C03245g	transcript	c.203T>G	p.Leu68Arg
C	323333	G	A	missense_variant	MODERATE	CAGL0C03245g	transcript	c.262G>A	p.Ala88Thr
C	324845	C	A	missense_variant	MODERATE	CAGL0C03267g	transcript	c.946G>T	p.Ala316Ser
C	328823	T	C	missense_variant	MODERATE	CAGL0C03289g	transcript	c.25T>C	p.Cys9Arg
C	329324	C	T	missense_variant	MODERATE	CAGL0C03289g	transcript	c.526C>T	p.His176Tyr
C	331022	G	C	missense_variant	MODERATE	CAGL0C03289g	transcript	c.2224G>C	p.Ala742Pro
C	331695	G	T	missense_variant	MODERATE	CAGL0C03289g	transcript	c.2897G>T	p.Arg966Met
C	334194	G	C	missense_variant	MODERATE	CAGL0C03311g	transcript	c.250C>G	p.Gln84Glu
C	334240	C	A	missense_variant	MODERATE	CAGL0C03311g	transcript	c.204G>T	p.Glu68Asp
C	334350	C	G	missense_variant	MODERATE	CAGL0C03311g	transcript	c.94G>C	p.Asp32His
C	334434	T	C	missense_variant	MODERATE	CAGL0C03311g	transcript	c.10A>G	p.Thr4Ala
C	335415	C	G	missense_variant	MODERATE	CAGL0C03333g	transcript	c.44C>G	p.Thr15Ser
C	335724	C	G	missense_variant	MODERATE	CAGL0C03333g	transcript	c.353C>G	p.Thr118Ser
C	335841	A	C	missense_variant	MODERATE	CAGL0C03333g	transcript	c.470A>C	p.Glu157Ala
C	336087	G	C	missense_variant	MODERATE	CAGL0C03333g	transcript	c.716G>C	p.Arg239Thr
C	336705	A	G	missense_variant	MODERATE	CAGL0C03333g	transcript	c.1334A>G	p.Tyr445Cys
C	336708	A	G	missense_variant	MODERATE	CAGL0C03333g	transcript	c.1337A>G	p.Lys446Arg
C	336795	A	T	missense_variant	MODERATE	CAGL0C03333g	transcript	c.1424A>T	p.Tyr475Phe
C	338133	A	G	missense_variant	MODERATE	CAGL0C03355g	transcript	c.211A>G	p.Asn71Asp
C	338134	A	G	missense_variant	MODERATE	CAGL0C03355g	transcript	c.212A>G	p.Asn71Ser
C	338145	C	A	missense_variant	MODERATE	CAGL0C03355g	transcript	c.223C>A	p.Gln75Lys
C	338148	A	C	missense_variant	MODERATE	CAGL0C03355g	transcript	c.226A>C	p.Thr76Pro
C	341961	G	A	missense_variant	MODERATE	CAGL0C03399g	transcript	c.207G>A	p.Met69Ile
C	342105	A	ACAG	disruptive_inframe_insertion	MODERATE	CAGL0C03399g	transcript	c.353_354insGCA	p.Gln118dup
C	342129	G	GCAA	disruptive_inframe_insertion	MODERATE	CAGL0C03399g	transcript	c.377_378insACA	p.Gln126dup
C	342144	ACAGCAG	A	disruptive_inframe_deletion	MODERATE	CAGL0C03399g	transcript	c.393_398delGCAGCA	p.Gln132_Gln133del
C	342185	GTCAGCAGAA	G	conservative_inframe_deletion	MODERATE	CAGL0C03399g	transcript	c.448_456delAATCAGCAG	p.Asn150_Gln152del
C	344561	C	G	missense_variant	MODERATE	CAGL0C03421g	transcript	c.748C>G	p.Pro250Ala
C	345773	A	G	non_coding_transcript_exon_variant	MODIFIER	snR49	transcript	n.125A>G
C	345843	T	A	non_coding_transcript_exon_variant	MODIFIER	snR49	transcript	n.195T>A
C	346862	G	T	missense_variant	MODERATE	CAGL0C03443g	transcript	c.330G>T	p.Glu110Asp
C	349220	T	C	splice_region_variant&stop_retained_variant	LOW	CAGL0C03487g	transcript	c.1166A>G	p.Ter389Ter
C	349521	T	C	missense_variant	MODERATE	CAGL0C03487g	transcript	c.865A>G	p.Asn289Asp
C	352641	A	C	missense_variant	MODERATE	CAGL0C03509g	transcript	c.893T>G	p.Val298Gly
C	353184	A	G	missense_variant	MODERATE	CAGL0C03509g	transcript	c.350T>C	p.Val117Ala
C	353305	G	C	missense_variant	MODERATE	CAGL0C03509g	transcript	c.229C>G	p.Pro77Ala
C	355501	C	T	missense_variant	MODERATE	CAGL0C03553g	transcript	c.535G>A	p.Gly179Ser
C	355567	T	C	missense_variant	MODERATE	CAGL0C03553g	transcript	c.469A>G	p.Lys157Glu
C	356712	T	A	missense_variant	MODERATE	CAGL0C03575g	transcript	c.1498A>T	p.Thr500Ser
C	356829	T	C	missense_variant	MODERATE	CAGL0C03575g	transcript	c.1381A>G	p.Thr461Ala
C	357549	T	C	missense_variant	MODERATE	CAGL0C03575g	transcript	c.661A>G	p.Thr221Ala
C	357873	A	G	missense_variant	MODERATE	CAGL0C03575g	transcript	c.337T>C	p.Ser113Pro
C	358160	A	G	missense_variant	MODERATE	CAGL0C03575g	transcript	c.50T>C	p.Val17Ala
C	358178	A	G	missense_variant	MODERATE	CAGL0C03575g	transcript	c.32T>C	p.Val11Ala
C	359494	G	A	missense_variant	MODERATE	CAGL0C03597g	transcript	c.980C>T	p.Ala327Val
C	359990	T	TTGG	conservative_inframe_insertion	MODERATE	CAGL0C03597g	transcript	c.483_484insCCA	p.Pro161dup
C	359991	A	AGTTGCCTTT	disruptive_inframe_insertion	MODERATE	CAGL0C03597g	transcript	c.482_483insAAAGGCAAC	p.Pro161_Lys162insLysAlaThr
C	361155	G	A	missense_variant	MODERATE	CAGL0C03608g	transcript	c.475G>A	p.Ala159Thr
C	361533	T	C	missense_variant	MODERATE	CAGL0C03608g	transcript	c.853T>C	p.Ser285Pro
C	364155	A	C	missense_variant	MODERATE	CAGL0C03630g	transcript	c.208T>G	p.Ser70Ala
C	364358	G	T	missense_variant	MODERATE	CAGL0C03630g	transcript	c.5C>A	p.Thr2Lys
C	374660	G	A	missense_variant	MODERATE	CAGL0C03762g	transcript	c.539G>A	p.Ser180Asn
C	377526	C	T	missense_variant	MODERATE	CAGL0C03828g	transcript	c.362C>T	p.Ala121Val
C	377563	T	G	missense_variant	MODERATE	CAGL0C03828g	transcript	c.399T>G	p.His133Gln
C	377585	T	A	missense_variant	MODERATE	CAGL0C03828g	transcript	c.421T>A	p.Ser141Thr
C	377688	T	A	missense_variant	MODERATE	CAGL0C03828g	transcript	c.524T>A	p.Phe175Tyr
C	381630	G	C	missense_variant	MODERATE	CAGL0C03894g	transcript	c.1768C>G	p.Pro590Ala
C	382148	A	C	missense_variant	MODERATE	CAGL0C03894g	transcript	c.1250T>G	p.Val417Gly
C	382608	T	C	missense_variant	MODERATE	CAGL0C03894g	transcript	c.790A>G	p.Ser264Gly
C	382733	C	T	missense_variant	MODERATE	CAGL0C03894g	transcript	c.665G>A	p.Gly222Glu
C	383287	C	A	missense_variant	MODERATE	CAGL0C03894g	transcript	c.111G>T	p.Lys37Asn
C	383996	T	G	missense_variant	MODERATE	CAGL0C03916g	transcript	c.1880A>C	p.Asn627Thr
C	384450	C	T	missense_variant	MODERATE	CAGL0C03916g	transcript	c.1426G>A	p.Ala476Thr
C	384620	A	T	missense_variant	MODERATE	CAGL0C03916g	transcript	c.1256T>A	p.Phe419Tyr
C	384817	G	T	missense_variant	MODERATE	CAGL0C03916g	transcript	c.1059C>A	p.Asp353Glu
C	384938	T	C	missense_variant	MODERATE	CAGL0C03916g	transcript	c.938A>G	p.Asp313Gly
C	385785	C	T	missense_variant	MODERATE	CAGL0C03916g	transcript	c.91G>A	p.Ala31Thr
C	386767	T	G	missense_variant	MODERATE	CAGL0C03938g	transcript	c.1820A>C	p.Asp607Ala
C	388124	T	A	missense_variant	MODERATE	CAGL0C03938g	transcript	c.463A>T	p.Thr155Ser
C	388225	C	T	missense_variant	MODERATE	CAGL0C03938g	transcript	c.362G>A	p.Arg121Lys
C	388279	T	C	missense_variant	MODERATE	CAGL0C03938g	transcript	c.308A>G	p.Lys103Arg
C	388321	G	T	missense_variant	MODERATE	CAGL0C03938g	transcript	c.266C>A	p.Ala89Glu
C	388332	T	A	missense_variant	MODERATE	CAGL0C03938g	transcript	c.255A>T	p.Lys85Asn
C	389428	A	G	missense_variant	MODERATE	CAGL0C03960g	transcript	c.1694T>C	p.Ile565Thr
C	389471	TCG	T	frameshift_variant	HIGH	CAGL0C03960g	transcript	c.1649_1650delCG	p.Ala550fs
C	389475	A	AAG	frameshift_variant	HIGH	CAGL0C03960g	transcript	c.1646_1647insCT	p.Ala550fs
C	389479	G	T	missense_variant	MODERATE	CAGL0C03960g	transcript	c.1643C>A	p.Ala548Asp
C	389483	C	A	missense_variant	MODERATE	CAGL0C03960g	transcript	c.1639G>T	p.Val547Leu
C	389525	A	T	missense_variant	MODERATE	CAGL0C03960g	transcript	c.1597T>A	p.Phe533Ile
C	389537	C	CACAG	frameshift_variant	HIGH	CAGL0C03960g	transcript	c.1584_1585insCTGT	p.Ala529fs
C	389538	TTTATC	T	frameshift_variant	HIGH	CAGL0C03960g	transcript	c.1579_1583delGATAA	p.Asp527fs
C	389546	G	GA	frameshift_variant	HIGH	CAGL0C03960g	transcript	c.1575_1576insT	p.Leu526fs
C	389557	T	A	missense_variant	MODERATE	CAGL0C03960g	transcript	c.1565A>T	p.Lys522Met
C	389645	G	A	missense_variant	MODERATE	CAGL0C03960g	transcript	c.1477C>T	p.Pro493Ser
C	389657	T	G	missense_variant	MODERATE	CAGL0C03960g	transcript	c.1465A>C	p.Ile489Leu
C	389677	C	T	missense_variant	MODERATE	CAGL0C03960g	transcript	c.1445G>A	p.Arg482Lys
C	389716	A	G	missense_variant	MODERATE	CAGL0C03960g	transcript	c.1406T>C	p.Val469Ala
C	389747	G	A	missense_variant	MODERATE	CAGL0C03960g	transcript	c.1375C>T	p.His459Tyr
C	389834	C	G	missense_variant	MODERATE	CAGL0C03960g	transcript	c.1288G>C	p.Val430Leu
C	389849	C	T	missense_variant	MODERATE	CAGL0C03960g	transcript	c.1273G>A	p.Val425Ile
C	389851	T	G	missense_variant	MODERATE	CAGL0C03960g	transcript	c.1271A>C	p.Asn424Thr
C	389897	A	G	missense_variant	MODERATE	CAGL0C03960g	transcript	c.1225T>C	p.Ser409Pro
C	389909	C	T	missense_variant	MODERATE	CAGL0C03960g	transcript	c.1213G>A	p.Ala405Thr
C	389960	T	C	missense_variant	MODERATE	CAGL0C03960g	transcript	c.1162A>G	p.Lys388Glu
C	390177	A	T	missense_variant	MODERATE	CAGL0C03960g	transcript	c.945T>A	p.Ser315Arg
C	390179	T	C	missense_variant	MODERATE	CAGL0C03960g	transcript	c.943A>G	p.Ser315Gly
C	390183	T	TGA	frameshift_variant	HIGH	CAGL0C03960g	transcript	c.938_939insTC	p.Arg313fs
C	390186	TTTG	T	disruptive_inframe_deletion	MODERATE	CAGL0C03960g	transcript	c.933_935delCAA	p.Lys312del
C	390190	AT	A	frameshift_variant	HIGH	CAGL0C03960g	transcript	c.931delA	p.Ile311fs
C	390193	T	TTC	frameshift_variant	HIGH	CAGL0C03960g	transcript	c.927_928dupGA	p.Asn310fs
C	390212	G	A	missense_variant	MODERATE	CAGL0C03960g	transcript	c.910C>T	p.Pro304Ser
C	390233	T	C	missense_variant	MODERATE	CAGL0C03960g	transcript	c.889A>G	p.Asn297Asp
C	390239	C	A	missense_variant	MODERATE	CAGL0C03960g	transcript	c.883G>T	p.Val295Phe
C	390700	C	G	missense_variant	MODERATE	CAGL0C03960g	transcript	c.422G>C	p.Cys141Ser
C	390725	T	C	missense_variant	MODERATE	CAGL0C03960g	transcript	c.397A>G	p.Thr133Ala
C	390727	G	A	missense_variant	MODERATE	CAGL0C03960g	transcript	c.395C>T	p.Ala132Val
C	390776	T	C	missense_variant	MODERATE	CAGL0C03960g	transcript	c.346A>G	p.Thr116Ala
C	390824	T	A	missense_variant	MODERATE	CAGL0C03960g	transcript	c.298A>T	p.Asn100Tyr
C	390864	A	ATC	frameshift_variant	HIGH	CAGL0C03960g	transcript	c.257_258insGA	p.Phe87fs
C	390865	CGG	C	frameshift_variant	HIGH	CAGL0C03960g	transcript	c.255_256delCC	p.Arg86fs
C	390874	C	T	missense_variant	MODERATE	CAGL0C03960g	transcript	c.248G>A	p.Gly83Glu
C	390875	C	T	missense_variant	MODERATE	CAGL0C03960g	transcript	c.247G>A	p.Gly83Arg
C	390876	A	T	missense_variant	MODERATE	CAGL0C03960g	transcript	c.246T>A	p.Asp82Glu
C	390889	T	G	missense_variant	MODERATE	CAGL0C03960g	transcript	c.233A>C	p.Gln78Pro
C	390890	G	A	stop_gained	HIGH	CAGL0C03960g	transcript	c.232C>T	p.Gln78*
C	390896	C	T	missense_variant	MODERATE	CAGL0C03960g	transcript	c.226G>A	p.Asp76Asn
C	390898	C	T	missense_variant	MODERATE	CAGL0C03960g	transcript	c.224G>A	p.Arg75Lys
C	390907	T	G	missense_variant	MODERATE	CAGL0C03960g	transcript	c.215A>C	p.Asn72Thr
C	390922	T	C	missense_variant	MODERATE	CAGL0C03960g	transcript	c.200A>G	p.Asn67Ser
C	390926	A	T	missense_variant	MODERATE	CAGL0C03960g	transcript	c.196T>A	p.Ser66Thr
C	390948	A	C	missense_variant	MODERATE	CAGL0C03960g	transcript	c.174T>G	p.His58Gln
C	390958	C	T	missense_variant	MODERATE	CAGL0C03960g	transcript	c.164G>A	p.Arg55Gln
C	390982	T	A	missense_variant	MODERATE	CAGL0C03960g	transcript	c.140A>T	p.Tyr47Phe
C	391015	G	T	missense_variant	MODERATE	CAGL0C03960g	transcript	c.107C>A	p.Pro36Gln
C	391018	T	C	missense_variant	MODERATE	CAGL0C03960g	transcript	c.104A>G	p.Glu35Gly
C	391033	C	T	missense_variant	MODERATE	CAGL0C03960g	transcript	c.89G>A	p.Arg30Lys
C	391057	G	A	missense_variant	MODERATE	CAGL0C03960g	transcript	c.65C>T	p.Thr22Ile
C	391061	A	T	missense_variant	MODERATE	CAGL0C03960g	transcript	c.61T>A	p.Phe21Ile
C	392132	G	T	missense_variant	MODERATE	CAGL0C03982g	transcript	c.1667C>A	p.Ala556Asp
C	392185	A	T	missense_variant	MODERATE	CAGL0C03982g	transcript	c.1614T>A	p.Asn538Lys
C	392344	A	T	missense_variant	MODERATE	CAGL0C03982g	transcript	c.1455T>A	p.Asp485Glu
C	392551	T	A	missense_variant	MODERATE	CAGL0C03982g	transcript	c.1248A>T	p.Arg416Ser
C	392573	A	G	missense_variant	MODERATE	CAGL0C03982g	transcript	c.1226T>C	p.Ile409Thr
C	392586	A	G	missense_variant	MODERATE	CAGL0C03982g	transcript	c.1213T>C	p.Ser405Pro
C	392637	C	A	missense_variant	MODERATE	CAGL0C03982g	transcript	c.1162G>T	p.Val388Leu
C	392757	G	T	missense_variant	MODERATE	CAGL0C03982g	transcript	c.1042C>A	p.His348Asn
C	392766	C	T	missense_variant	MODERATE	CAGL0C03982g	transcript	c.1033G>A	p.Glu345Lys
C	393476	T	G	missense_variant	MODERATE	CAGL0C03982g	transcript	c.323A>C	p.Gln108Pro
C	393477	G	T	missense_variant	MODERATE	CAGL0C03982g	transcript	c.322C>A	p.Gln108Lys
C	393518	T	G	missense_variant	MODERATE	CAGL0C03982g	transcript	c.281A>C	p.Tyr94Ser
C	393553	A	T	missense_variant	MODERATE	CAGL0C03982g	transcript	c.246T>A	p.Asp82Glu
C	393559	A	T	missense_variant	MODERATE	CAGL0C03982g	transcript	c.240T>A	p.Asp80Glu
C	393640	A	C	missense_variant	MODERATE	CAGL0C03982g	transcript	c.159T>G	p.Asn53Lys
C	393677	C	T	missense_variant	MODERATE	CAGL0C03982g	transcript	c.122G>A	p.Ser41Asn
C	393695	T	A	missense_variant	MODERATE	CAGL0C03982g	transcript	c.104A>T	p.Gln35Leu
C	393715	C	T	missense_variant	MODERATE	CAGL0C03982g	transcript	c.84G>A	p.Met28Ile
C	393729	A	C	missense_variant	MODERATE	CAGL0C03982g	transcript	c.70T>G	p.Leu24Val
C	395181	C	G	missense_variant	MODERATE	CAGL0C04004g	transcript	c.1332G>C	p.Leu444Phe
C	397401	A	G	missense_variant	MODERATE	CAGL0C04026g	transcript	c.1813T>C	p.Ser605Pro
C	398140	T	A	missense_variant	MODERATE	CAGL0C04026g	transcript	c.1074A>T	p.Glu358Asp
C	398903	A	G	missense_variant	MODERATE	CAGL0C04026g	transcript	c.311T>C	p.Leu104Ser
C	404192	C	T	missense_variant	MODERATE	CAGL0C04092g	transcript	c.191G>A	p.Gly64Asp
C	407935	C	A	missense_variant	MODERATE	CAGL0C04169g	transcript	c.671C>A	p.Thr224Lys
C	408028	A	C	missense_variant	MODERATE	CAGL0C04169g	transcript	c.764A>C	p.Asn255Thr
C	408684	A	G	missense_variant	MODERATE	CAGL0C04169g	transcript	c.1420A>G	p.Thr474Ala
C	408702	A	G	missense_variant	MODERATE	CAGL0C04169g	transcript	c.1438A>G	p.Thr480Ala
C	419273	T	C	missense_variant	MODERATE	CAGL0C04323g	transcript	c.11T>C	p.Leu4Pro
C	420823	T	C	missense_variant	MODERATE	CAGL0C04323g	transcript	c.1561T>C	p.Tyr521His
C	420893	T	A	missense_variant	MODERATE	CAGL0C04323g	transcript	c.1631T>A	p.Phe544Tyr
C	427870	G	C	missense_variant	MODERATE	CAGL0C04433g	transcript	c.788C>G	p.Ala263Gly
C	427909	T	G	missense_variant	MODERATE	CAGL0C04433g	transcript	c.749A>C	p.Glu250Ala
C	428043	A	C	missense_variant	MODERATE	CAGL0C04433g	transcript	c.615T>G	p.His205Gln
C	431776	A	G	missense_variant	MODERATE	CAGL0C04477g	transcript	c.885A>G	p.Ile295Met
C	434335	A	G	missense_variant	MODERATE	CAGL0C04543g	transcript	c.199A>G	p.Asn67Asp
C	434918	A	G	missense_variant	MODERATE	CAGL0C04543g	transcript	c.782A>G	p.Lys261Arg
C	434931	T	G	missense_variant	MODERATE	CAGL0C04543g	transcript	c.795T>G	p.Asp265Glu
C	435396	A	T	missense_variant	MODERATE	CAGL0C04565g	transcript	c.24A>T	p.Arg8Ser
C	440498	T	C	missense_variant	MODERATE	CAGL0C04631g	transcript	c.643A>G	p.Thr215Ala
C	441801	G	A	missense_variant	MODERATE	CAGL0C04697g	transcript	c.34G>A	p.Gly12Ser
C	444936	A	C	stop_lost&splice_region_variant	HIGH	CAGL0C04763g	transcript	c.946T>G	p.Ter316Gluext*?
C	444939	C	T	missense_variant	MODERATE	CAGL0C04763g	transcript	c.943G>A	p.Asp315Asn
C	445298	T	C	missense_variant	MODERATE	CAGL0C04763g	transcript	c.584A>G	p.Tyr195Cys
C	447340	A	T	missense_variant	MODERATE	CAGL0C04785g	transcript	c.535T>A	p.Leu179Met
C	447441	TCGCGCACAGAAC	T	disruptive_inframe_deletion	MODERATE	CAGL0C04785g	transcript	c.422_433delGTTCTGTGCGCG	p.Gly141_Arg144del
C	447495	T	C	missense_variant	MODERATE	CAGL0C04785g	transcript	c.380A>G	p.Gln127Arg
C	447497	C	G	missense_variant	MODERATE	CAGL0C04785g	transcript	c.378G>C	p.Glu126Asp
C	447644	C	G	missense_variant	MODERATE	CAGL0C04785g	transcript	c.231G>C	p.Glu77Asp
C	451360	A	T	missense_variant	MODERATE	CAGL0C04829g	transcript	c.130T>A	p.Tyr44Asn
C	451399	G	T	missense_variant	MODERATE	CAGL0C04829g	transcript	c.91C>A	p.Pro31Thr
C	452043	G	T	missense_variant	MODERATE	CAGL0C04851g	transcript	c.655C>A	p.Leu219Met
C	452187	T	A	missense_variant	MODERATE	CAGL0C04851g	transcript	c.511A>T	p.Thr171Ser
C	452347	T	C	missense_variant	MODERATE	CAGL0C04851g	transcript	c.351A>G	p.Ile117Met
C	452360	T	C	missense_variant	MODERATE	CAGL0C04851g	transcript	c.338A>G	p.Asn113Ser
C	454362	T	C	missense_variant	MODERATE	CAGL0C04895g	transcript	c.1999A>G	p.Ser667Gly
C	456025	T	C	missense_variant	MODERATE	CAGL0C04895g	transcript	c.336A>G	p.Ile112Met
C	456143	A	T	missense_variant	MODERATE	CAGL0C04895g	transcript	c.218T>A	p.Val73Glu
C	458802	G	A	missense_variant	MODERATE	CAGL0C04917g	transcript	c.1297G>A	p.Asp433Asn
C	459007	G	A	missense_variant	MODERATE	CAGL0C04917g	transcript	c.1502G>A	p.Ser501Asn
C	463655	G	C	missense_variant	MODERATE	CAGL0C04961g	transcript	c.1448C>G	p.Ser483Trp
C	464162	T	G	missense_variant	MODERATE	CAGL0C04961g	transcript	c.941A>C	p.Asn314Thr
C	464361	A	T	missense_variant	MODERATE	CAGL0C04961g	transcript	c.742T>A	p.Ser248Thr
C	464501	A	G	missense_variant	MODERATE	CAGL0C04961g	transcript	c.602T>C	p.Val201Ala
C	464507	C	T	missense_variant	MODERATE	CAGL0C04961g	transcript	c.596G>A	p.Ser199Asn
C	464521	A	T	missense_variant	MODERATE	CAGL0C04961g	transcript	c.582T>A	p.His194Gln
C	464532	A	G	missense_variant	MODERATE	CAGL0C04961g	transcript	c.571T>C	p.Trp191Arg
C	464585	G	C	missense_variant	MODERATE	CAGL0C04961g	transcript	c.518C>G	p.Ser173Cys
C	465033	A	G	missense_variant	MODERATE	CAGL0C04961g	transcript	c.70T>C	p.Phe24Leu
C	467904	T	C	missense_variant	MODERATE	CAGL0C05005g	transcript	c.2953A>G	p.Ile985Val
C	468139	T	C	missense_variant	MODERATE	CAGL0C05005g	transcript	c.2718A>G	p.Ile906Met
C	468409	T	G	missense_variant	MODERATE	CAGL0C05005g	transcript	c.2448A>C	p.Lys816Asn
C	469677	A	T	missense_variant	MODERATE	CAGL0C05005g	transcript	c.1180T>A	p.Phe394Ile
C	469738	T	G	missense_variant	MODERATE	CAGL0C05005g	transcript	c.1119A>C	p.Glu373Asp
C	469755	CATTTCCTTGATTTCCTTG	C	conservative_inframe_deletion	MODERATE	CAGL0C05005g	transcript	c.1084_1101delCAAGGAAATCAAGGAAAT	p.Gln362_Asn367del
C	469848	A	G	missense_variant	MODERATE	CAGL0C05005g	transcript	c.1009T>C	p.Phe337Leu
C	470403	A	C	missense_variant	MODERATE	CAGL0C05005g	transcript	c.454T>G	p.Ser152Ala
C	473289	G	T	missense_variant	MODERATE	CAGL0C05027g	transcript	c.189G>T	p.Glu63Asp
C	481227	A	T	missense_variant	MODERATE	CAGL0C05071g	transcript	c.1111A>T	p.Met371Leu
C	483882	G	C	missense_variant	MODERATE	CAGL0C05093g	transcript	c.339C>G	p.Ile113Met
C	498644	C	G	missense_variant	MODERATE	CAGL0C05225g	transcript	c.308C>G	p.Ser103Trp
C	499457	G	C	missense_variant	MODERATE	CAGL0C05225g	transcript	c.1121G>C	p.Gly374Ala
C	501812	C	T	missense_variant	MODERATE	CAGL0C05247g	transcript	c.337C>T	p.His113Tyr
C	502115	A	C	missense_variant	MODERATE	CAGL0C05247g	transcript	c.640A>C	p.Lys214Gln
C	502251	A	G	missense_variant	MODERATE	CAGL0C05247g	transcript	c.776A>G	p.Asn259Ser
C	504326	G	C	missense_variant	MODERATE	CAGL0C05291g	transcript	c.111G>C	p.Gln37His
C	506694	A	T	missense_variant	MODERATE	CAGL0C05313g	transcript	c.425A>T	p.Lys142Met
C	508328	G	A	missense_variant	MODERATE	CAGL0C05313g	transcript	c.2059G>A	p.Ala687Thr
C	508478	G	C	missense_variant	MODERATE	CAGL0C05313g	transcript	c.2209G>C	p.Ala737Pro
C	508527	T	C	missense_variant	MODERATE	CAGL0C05313g	transcript	c.2258T>C	p.Val753Ala
C	508599	G	A	missense_variant	MODERATE	CAGL0C05313g	transcript	c.2330G>A	p.Gly777Asp
C	510679	T	A	missense_variant	MODERATE	CAGL0C05357g	transcript	c.209T>A	p.Met70Lys
C	511936	A	G	missense_variant	MODERATE	CAGL0C05357g	transcript	c.1466A>G	p.Lys489Arg
C	518267	C	T	missense_variant	MODERATE	CAGL0C05445g	transcript	c.382C>T	p.His128Tyr
C	518333	G	A	missense_variant	MODERATE	CAGL0C05445g	transcript	c.448G>A	p.Val150Met
C	519411	G	A	missense_variant	MODERATE	CAGL0C05445g	transcript	c.1526G>A	p.Arg509Gln
C	521012	T	A	missense_variant	MODERATE	CAGL0C05445g	transcript	c.3127T>A	p.Tyr1043Asn
C	522605	C	A	missense_variant	MODERATE	CAGL0C05467g	transcript	c.1163G>T	p.Cys388Phe
C	522704	C	T	missense_variant	MODERATE	CAGL0C05467g	transcript	c.1064G>A	p.Arg355Lys
C	522886	A	C	missense_variant	MODERATE	CAGL0C05467g	transcript	c.882T>G	p.Ile294Met
C	523470	G	C	missense_variant	MODERATE	CAGL0C05467g	transcript	c.298C>G	p.Gln100Glu
C	523578	T	C	missense_variant	MODERATE	CAGL0C05467g	transcript	c.190A>G	p.Asn64Asp
C	523587	C	G	missense_variant	MODERATE	CAGL0C05467g	transcript	c.181G>C	p.Glu61Gln
C	523653	T	G	missense_variant	MODERATE	CAGL0C05467g	transcript	c.115A>C	p.Lys39Gln
C	529271	G	A	missense_variant	MODERATE	CAGL0C05489g	transcript	c.673G>A	p.Gly225Ser
C	532858	T	C	missense_variant	MODERATE	CAGL0C05533g	transcript	c.715A>G	p.Ile239Val
C	534440	C	T	missense_variant	MODERATE	CAGL0C05555g	transcript	c.43C>T	p.His15Tyr
C	535038	A	G	missense_variant	MODERATE	CAGL0C05555g	transcript	c.641A>G	p.Asn214Ser
C	535734	A	C	missense_variant	MODERATE	CAGL0C05555g	transcript	c.1337A>C	p.Gln446Pro
C	536774	C	G	missense_variant	MODERATE	CAGL0C05577g	transcript	c.356C>G	p.Ser119Cys
C	537647	T	C	missense_variant	MODERATE	CAGL0C05577g	transcript	c.1229T>C	p.Leu410Ser
C	537714	G	A	missense_variant	MODERATE	CAGL0C05577g	transcript	c.1296G>A	p.Met432Ile
C	537937	T	C	missense_variant	MODERATE	CAGL0C05577g	transcript	c.1519T>C	p.Ser507Pro
C	538483	A	T	missense_variant	MODERATE	CAGL0C05599g	transcript	c.3077T>A	p.Val1026Glu
C	539749	T	C	missense_variant	MODERATE	CAGL0C05599g	transcript	c.1811A>G	p.Asn604Ser
C	540136	A	T	missense_variant	MODERATE	CAGL0C05599g	transcript	c.1424T>A	p.Met475Lys
C	541261	C	G	missense_variant	MODERATE	CAGL0C05599g	transcript	c.299G>C	p.Gly100Ala
C	541556	C	T	missense_variant	MODERATE	CAGL0C05599g	transcript	c.4G>A	p.Val2Ile
D	30574	T	G	missense_variant	MODERATE	CAGL0D00242g	transcript	c.307T>G	p.Leu103Val
D	30811	A	G	missense_variant	MODERATE	CAGL0D00242g	transcript	c.544A>G	p.Ile182Val
D	31371	G	GA	frameshift_variant	HIGH	CAGL0D00242g	transcript	c.1111dupA	p.Arg371fs
D	37832	A	G	missense_variant	MODERATE	CAGL0D00286g	transcript	c.250A>G	p.Thr84Ala
D	38273	A	G	missense_variant	MODERATE	CAGL0D00286g	transcript	c.691A>G	p.Asn231Asp
D	39542	C	A	missense_variant	MODERATE	CAGL0D00286g	transcript	c.1960C>A	p.Pro654Thr
D	41577	A	C	missense_variant	MODERATE	CAGL0D00330g	transcript	c.142A>C	p.Ile48Leu
D	42639	C	A	missense_variant	MODERATE	CAGL0D00330g	transcript	c.1204C>A	p.His402Asn
D	42645	G	GAACTATCT	frameshift_variant	HIGH	CAGL0D00330g	transcript	c.1211_1212insACTATCTA	p.Gly407fs
D	42649	T	A	stop_gained	HIGH	CAGL0D00330g	transcript	c.1214T>A	p.Leu405*
D	42650	A	ACAATTCT	frameshift_variant	HIGH	CAGL0D00330g	transcript	c.1215_1216insCAATTCT	p.Ser406fs
D	42986	C	T	missense_variant	MODERATE	CAGL0D00352g	transcript	c.2546G>A	p.Ser849Asn
D	45854	T	G	missense_variant	MODERATE	CAGL0D00374g	transcript	c.80T>G	p.Ile27Arg
D	45892	A	G	missense_variant	MODERATE	CAGL0D00374g	transcript	c.118A>G	p.Lys40Glu
D	45935	A	G	missense_variant	MODERATE	CAGL0D00374g	transcript	c.161A>G	p.Glu54Gly
D	45963	T	G	stop_gained	HIGH	CAGL0D00374g	transcript	c.189T>G	p.Tyr63*
D	45979	T	A	missense_variant	MODERATE	CAGL0D00374g	transcript	c.205T>A	p.Ser69Thr
D	46063	A	T	missense_variant	MODERATE	CAGL0D00374g	transcript	c.289A>T	p.Asn97Tyr
D	46071	A	T	missense_variant	MODERATE	CAGL0D00374g	transcript	c.297A>T	p.Arg99Ser
D	46075	A	T	missense_variant	MODERATE	CAGL0D00374g	transcript	c.301A>T	p.Asn101Tyr
D	46476	G	A	missense_variant	MODERATE	CAGL0D00396g	transcript	c.83C>T	p.Pro28Leu
D	46482	A	T	missense_variant	MODERATE	CAGL0D00396g	transcript	c.77T>A	p.Ile26Lys
D	47887	C	T	missense_variant	MODERATE	CAGL0D00418g	transcript	c.2125G>A	p.Val709Ile
D	48243	G	A	missense_variant	MODERATE	CAGL0D00418g	transcript	c.1769C>T	p.Ala590Val
D	48245	T	C	missense_variant	MODERATE	CAGL0D00418g	transcript	c.1767A>G	p.Ile589Met
D	55434	G	A	missense_variant	MODERATE	CAGL0D00462g	transcript	c.130G>A	p.Ala44Thr
D	55716	A	G	missense_variant	MODERATE	CAGL0D00462g	transcript	c.412A>G	p.Thr138Ala
D	55759	C	A	missense_variant	MODERATE	CAGL0D00462g	transcript	c.455C>A	p.Ala152Asp
D	56572	G	A	missense_variant	MODERATE	CAGL0D00462g	transcript	c.1268G>A	p.Arg423Lys
D	56953	C	T	missense_variant	MODERATE	CAGL0D00462g	transcript	c.1649C>T	p.Ala550Val
D	59320	A	G	missense_variant	MODERATE	CAGL0D00484g	transcript	c.169A>G	p.Asn57Asp
D	60142	T	G	missense_variant	MODERATE	CAGL0D00484g	transcript	c.991T>G	p.Ser331Ala
D	64513	T	A	missense_variant	MODERATE	CAGL0D00528g	transcript	c.110T>A	p.Leu37Gln
D	73870	C	T	missense_variant	MODERATE	CAGL0D00572g	transcript	c.2214G>A	p.Met738Ile
D	77670	A	ATCCTTG	disruptive_inframe_insertion	MODERATE	CAGL0D00594g	transcript	c.105_110dupCAAGGA	p.Asp37_Lys38insLysAsp
D	80176	A	G	non_coding_transcript_exon_variant	MODIFIER	snR63	transcript	n.90A>G
D	80243	C	T	non_coding_transcript_exon_variant	MODIFIER	snR63	transcript	n.157C>T
D	81154	T	A	missense_variant	MODERATE	CAGL0D00638g	transcript	c.1875A>T	p.Glu625Asp
D	82379	A	G	missense_variant	MODERATE	CAGL0D00638g	transcript	c.650T>C	p.Val217Ala
D	82664	C	T	missense_variant	MODERATE	CAGL0D00638g	transcript	c.365G>A	p.Ser122Asn
D	82734	T	G	missense_variant	MODERATE	CAGL0D00638g	transcript	c.295A>C	p.Asn99His
D	82773	T	A	missense_variant	MODERATE	CAGL0D00638g	transcript	c.256A>T	p.Asn86Tyr
D	88010	A	T	missense_variant	MODERATE	CAGL0D00660g	transcript	c.2457A>T	p.Lys819Asn
D	88014	G	A	missense_variant	MODERATE	CAGL0D00660g	transcript	c.2461G>A	p.Asp821Asn
D	88686	A	T	missense_variant	MODERATE	CAGL0D00660g	transcript	c.3133A>T	p.Thr1045Ser
D	89940	C	T	missense_variant	MODERATE	CAGL0D00682g	transcript	c.886G>A	p.Val296Ile
D	92160	G	T	missense_variant	MODERATE	CAGL0D00704g	transcript	c.466C>A	p.Pro156Thr
D	93507	C	T	missense_variant	MODERATE	CAGL0D00726g	transcript	c.389G>A	p.Arg130Lys
D	93829	G	C	missense_variant	MODERATE	CAGL0D00726g	transcript	c.67C>G	p.His23Asp
D	93864	G	A	missense_variant	MODERATE	CAGL0D00726g	transcript	c.32C>T	p.Thr11Met
D	96196	A	C	missense_variant	MODERATE	CAGL0D00770g	transcript	c.482A>C	p.Gln161Pro
D	96446	T	G	missense_variant	MODERATE	CAGL0D00770g	transcript	c.732T>G	p.Asp244Glu
D	97671	A	T	missense_variant	MODERATE	CAGL0D00792g	transcript	c.543T>A	p.Asp181Glu
D	98096	A	T	missense_variant	MODERATE	CAGL0D00792g	transcript	c.118T>A	p.Leu40Met
D	101488	T	C	missense_variant	MODERATE	CAGL0D00836g	transcript	c.68A>G	p.Asn23Ser
D	104903	A	T	missense_variant	MODERATE	CAGL0D00880g	transcript	c.1061A>T	p.Tyr354Phe
D	106832	A	G	missense_variant	MODERATE	CAGL0D00902g	transcript	c.377T>C	p.Leu126Pro
D	108860	T	A	missense_variant	MODERATE	CAGL0D00924g	transcript	c.520T>A	p.Ser174Thr
D	109607	C	A	missense_variant	MODERATE	CAGL0D00924g	transcript	c.1267C>A	p.Leu423Ile
D	111427	T	A	missense_variant	MODERATE	CAGL0D00924g	transcript	c.3087T>A	p.Asn1029Lys
D	111990	T	C	missense_variant	MODERATE	CAGL0D00924g	transcript	c.3650T>C	p.Leu1217Ser
D	111991	G	C	missense_variant	MODERATE	CAGL0D00924g	transcript	c.3651G>C	p.Leu1217Phe
D	112262	G	A	missense_variant	MODERATE	CAGL0D00924g	transcript	c.3922G>A	p.Asp1308Asn
D	112445	A	G	missense_variant	MODERATE	CAGL0D00924g	transcript	c.4105A>G	p.Thr1369Ala
D	112545	T	A	missense_variant	MODERATE	CAGL0D00924g	transcript	c.4205T>A	p.Ile1402Lys
D	113078	C	T	missense_variant	MODERATE	CAGL0D00924g	transcript	c.4738C>T	p.His1580Tyr
D	114232	T	TGATGAC	disruptive_inframe_insertion	MODERATE	CAGL0D00924g	transcript	c.5925_5930dupTGACGA	p.Asp1976_Asp1977dup
D	114910	AC	A	frameshift_variant	HIGH	CAGL0D00946g	transcript	c.892delG	p.Val298fs
D	117710	A	T	missense_variant	MODERATE	CAGL0D00990g	transcript	c.564A>T	p.Lys188Asn
D	119430	A	G	missense_variant	MODERATE	CAGL0D01012g	transcript	c.553A>G	p.Thr185Ala
D	119696	G	T	missense_variant	MODERATE	CAGL0D01012g	transcript	c.819G>T	p.Glu273Asp
D	120479	T	A	missense_variant	MODERATE	CAGL0D01012g	transcript	c.1602T>A	p.Asp534Glu
D	121110	A	T	missense_variant	MODERATE	CAGL0D01012g	transcript	c.2233A>T	p.Ser745Cys
D	121171	G	A	missense_variant	MODERATE	CAGL0D01012g	transcript	c.2294G>A	p.Ser765Asn
D	124941	C	T	missense_variant	MODERATE	CAGL0D01056g	transcript	c.380G>A	p.Gly127Glu
D	129310	G	T	missense_variant	MODERATE	CAGL0D01100g	transcript	c.2404C>A	p.Leu802Met
D	132360	G	A	missense_variant	MODERATE	CAGL0D01122g	transcript	c.414G>A	p.Met138Ile
D	132694	A	G	missense_variant	MODERATE	CAGL0D01122g	transcript	c.748A>G	p.Ile250Val
D	133330	G	T	missense_variant	MODERATE	CAGL0D01122g	transcript	c.1384G>T	p.Ala462Ser
D	133339	A	C	missense_variant	MODERATE	CAGL0D01122g	transcript	c.1393A>C	p.Lys465Gln
D	134785	T	A	missense_variant	MODERATE	CAGL0D01166g	transcript	c.657A>T	p.Gln219His
D	138425	C	G	missense_variant	MODERATE	CAGL0D01210g	transcript	c.472C>G	p.Gln158Glu
D	138438	G	A	missense_variant	MODERATE	CAGL0D01210g	transcript	c.485G>A	p.Gly162Asp
D	138521	C	A	missense_variant	MODERATE	CAGL0D01210g	transcript	c.568C>A	p.Leu190Ile
D	139615	A	T	missense_variant	MODERATE	CAGL0D01232g	transcript	c.346T>A	p.Tyr116Asn
D	140435	C	G	missense_variant	MODERATE	CAGL0D01254g	transcript	c.81C>G	p.Asp27Glu
D	140494	T	G	missense_variant	MODERATE	CAGL0D01254g	transcript	c.140T>G	p.Leu47Trp
D	140500	A	T	missense_variant	MODERATE	CAGL0D01254g	transcript	c.146A>T	p.Gln49Leu
D	140526	G	GCAC	disruptive_inframe_insertion	MODERATE	CAGL0D01254g	transcript	c.173_175dupCAC	p.Ala58_Leu59insPro
D	140573	G	T	missense_variant	MODERATE	CAGL0D01254g	transcript	c.219G>T	p.Met73Ile
D	140606	C	G	missense_variant	MODERATE	CAGL0D01254g	transcript	c.252C>G	p.Cys84Trp
D	140616	G	A	missense_variant	MODERATE	CAGL0D01254g	transcript	c.262G>A	p.Gly88Arg
D	140622	A	G	missense_variant	MODERATE	CAGL0D01254g	transcript	c.268A>G	p.Lys90Glu
D	140628	G	A	missense_variant	MODERATE	CAGL0D01254g	transcript	c.274G>A	p.Glu92Lys
D	140646	G	A	missense_variant	MODERATE	CAGL0D01254g	transcript	c.292G>A	p.Glu98Lys
D	140711	A	T	missense_variant	MODERATE	CAGL0D01254g	transcript	c.357A>T	p.Lys119Asn
D	140875	C	G	missense_variant	MODERATE	CAGL0D01254g	transcript	c.521C>G	p.Thr174Ser
D	140882	C	G	missense_variant	MODERATE	CAGL0D01254g	transcript	c.528C>G	p.Asn176Lys
D	140894	AGGACAGTGTCAG	A	conservative_inframe_deletion	MODERATE	CAGL0D01254g	transcript	c.547_558delTGTCAGGGACAG	p.Cys183_Gln186del
D	143097	A	T	missense_variant	MODERATE	CAGL0D01276g	transcript	c.480A>T	p.Glu160Asp
D	143193	T	A	missense_variant	MODERATE	CAGL0D01276g	transcript	c.576T>A	p.Asp192Glu
D	143199	A	C	missense_variant	MODERATE	CAGL0D01276g	transcript	c.582A>C	p.Glu194Asp
D	143217	AGAC	A	disruptive_inframe_deletion	MODERATE	CAGL0D01276g	transcript	c.606_608delCGA	p.Asp202del
D	143246	C	T	missense_variant	MODERATE	CAGL0D01276g	transcript	c.629C>T	p.Ala210Val
D	143263	T	C	missense_variant	MODERATE	CAGL0D01276g	transcript	c.646T>C	p.Tyr216His
D	143296	A	G	missense_variant	MODERATE	CAGL0D01276g	transcript	c.679A>G	p.Lys227Glu
D	143798	T	C	missense_variant	MODERATE	CAGL0D01276g	transcript	c.1181T>C	p.Met394Thr
D	149632	T	C	missense_variant	MODERATE	CAGL0D01342g	transcript	c.1577A>G	p.Lys526Arg
D	150343	A	T	missense_variant	MODERATE	CAGL0D01342g	transcript	c.866T>A	p.Ile289Asn
D	152094	G	GTGCTAA	disruptive_inframe_insertion	MODERATE	CAGL0D01364g	transcript	c.68_73dupATGCTA	p.Asn23_Ala24dup
D	154337	A	G	missense_variant	MODERATE	CAGL0D01364g	transcript	c.2305A>G	p.Lys769Glu
D	154712	G	C	missense_variant	MODERATE	CAGL0D01364g	transcript	c.2680G>C	p.Ala894Pro
D	154896	C	T	missense_variant	MODERATE	CAGL0D01364g	transcript	c.2864C>T	p.Ala955Val
D	155075	G	A	missense_variant	MODERATE	CAGL0D01364g	transcript	c.3043G>A	p.Glu1015Lys
D	156220	T	C	missense_variant	MODERATE	CAGL0D01386g	transcript	c.1240A>G	p.Thr414Ala
D	156556	C	G	missense_variant	MODERATE	CAGL0D01386g	transcript	c.904G>C	p.Glu302Gln
D	156777	C	A	missense_variant	MODERATE	CAGL0D01386g	transcript	c.683G>T	p.Arg228Leu
D	156861	C	T	missense_variant	MODERATE	CAGL0D01386g	transcript	c.599G>A	p.Ser200Asn
D	157166	G	C	missense_variant	MODERATE	CAGL0D01386g	transcript	c.294C>G	p.Asp98Glu
D	162356	T	C	missense_variant	MODERATE	CAGL0D01474g	transcript	c.1125A>G	p.Ile375Met
D	162909	G	A	missense_variant	MODERATE	CAGL0D01474g	transcript	c.572C>T	p.Thr191Ile
D	163197	T	A	missense_variant	MODERATE	CAGL0D01474g	transcript	c.284A>T	p.Asn95Ile
D	165453	T	C	missense_variant	MODERATE	CAGL0D01518g	transcript	c.191A>G	p.His64Arg
D	169067	T	C	splice_region_variant&stop_retained_variant	LOW	CAGL0D01606g	transcript	c.917A>G	p.Ter306Ter
D	175377	T	A	missense_variant	MODERATE	CAGL0D01672g	transcript	c.1006A>T	p.Thr336Ser
D	175643	C	G	missense_variant	MODERATE	CAGL0D01672g	transcript	c.740G>C	p.Gly247Ala
D	177393	T	G	missense_variant	MODERATE	CAGL0D01694g	transcript	c.887A>C	p.Lys296Thr
D	177946	T	C	missense_variant	MODERATE	CAGL0D01694g	transcript	c.334A>G	p.Lys112Glu
D	180616	C	T	missense_variant	MODERATE	CAGL0D01738g	transcript	c.664G>A	p.Val222Ile
D	185338	C	T	missense_variant	MODERATE	CAGL0D01782g	transcript	c.2183C>T	p.Thr728Met
D	186913	T	C	missense_variant	MODERATE	CAGL0D01782g	transcript	c.3758T>C	p.Leu1253Pro
D	188422	G	C	missense_variant	MODERATE	CAGL0D01804g	transcript	c.128G>C	p.Gly43Ala
D	189195	A	G	missense_variant	MODERATE	CAGL0D01804g	transcript	c.901A>G	p.Lys301Glu
D	189937	G	A	missense_variant	MODERATE	CAGL0D01826g	transcript	c.5G>A	p.Ser2Asn
D	193912	C	T	missense_variant	MODERATE	CAGL0D01826g	transcript	c.3980C>T	p.Ala1327Val
D	209079	A	G	splice_region_variant&stop_retained_variant	LOW	CAGL0D02002g	transcript	c.1661A>G	p.Ter554Ter
D	211815	T	C	missense_variant	MODERATE	CAGL0D02068g	transcript	c.1564A>G	p.Ser522Gly
D	212003	G	A	missense_variant	MODERATE	CAGL0D02068g	transcript	c.1376C>T	p.Ser459Phe
D	212142	C	T	missense_variant	MODERATE	CAGL0D02068g	transcript	c.1237G>A	p.Asp413Asn
D	218078	T	C	missense_variant	MODERATE	CAGL0D02112g	transcript	c.412A>G	p.Ser138Gly
D	219073	C	G	missense_variant	MODERATE	CAGL0D02134g	transcript	c.1405G>C	p.Val469Leu
D	219690	T	A	missense_variant	MODERATE	CAGL0D02134g	transcript	c.788A>T	p.Glu263Val
D	220452	C	T	missense_variant	MODERATE	CAGL0D02134g	transcript	c.26G>A	p.Ser9Asn
D	220464	A	G	missense_variant	MODERATE	CAGL0D02134g	transcript	c.14T>C	p.Val5Ala
D	225116	C	A	missense_variant	MODERATE	CAGL0D02200g	transcript	c.176C>A	p.Thr59Asn
D	225136	A	T	missense_variant	MODERATE	CAGL0D02200g	transcript	c.196A>T	p.Ser66Cys
D	226202	G	A	missense_variant	MODERATE	CAGL0D02200g	transcript	c.1262G>A	p.Ser421Asn
D	226722	A	T	missense_variant	MODERATE	CAGL0D02200g	transcript	c.1782A>T	p.Lys594Asn
D	227105	T	C	missense_variant	MODERATE	CAGL0D02200g	transcript	c.2165T>C	p.Phe722Ser
D	227890	T	A	missense_variant	MODERATE	CAGL0D02200g	transcript	c.2950T>A	p.Phe984Ile
D	228473	C	T	missense_variant	MODERATE	CAGL0D02222g	transcript	c.751G>A	p.Val251Ile
D	228673	A	G	missense_variant	MODERATE	CAGL0D02222g	transcript	c.551T>C	p.Val184Ala
D	228709	T	C	missense_variant	MODERATE	CAGL0D02222g	transcript	c.515A>G	p.Asp172Gly
D	228848	T	A	missense_variant	MODERATE	CAGL0D02222g	transcript	c.376A>T	p.Ile126Phe
D	228998	G	A	missense_variant	MODERATE	CAGL0D02222g	transcript	c.226C>T	p.His76Tyr
D	229117	G	T	missense_variant	MODERATE	CAGL0D02222g	transcript	c.107C>A	p.Thr36Asn
D	229121	C	T	missense_variant	MODERATE	CAGL0D02222g	transcript	c.103G>A	p.Val35Ile
D	229186	C	T	missense_variant	MODERATE	CAGL0D02222g	transcript	c.38G>A	p.Arg13Lys
D	229192	T	A	missense_variant	MODERATE	CAGL0D02222g	transcript	c.32A>T	p.Asn11Ile
D	229512	C	A	missense_variant	MODERATE	CAGL0D02244g	transcript	c.1456G>T	p.Val486Leu
D	229721	C	G	missense_variant	MODERATE	CAGL0D02244g	transcript	c.1247G>C	p.Ser416Thr
D	230411	G	A	missense_variant	MODERATE	CAGL0D02244g	transcript	c.557C>T	p.Thr186Ile
D	230412	T	C	missense_variant	MODERATE	CAGL0D02244g	transcript	c.556A>G	p.Thr186Ala
D	230424	A	C	missense_variant	MODERATE	CAGL0D02244g	transcript	c.544T>G	p.Ser182Ala
D	230426	C	T	missense_variant	MODERATE	CAGL0D02244g	transcript	c.542G>A	p.Ser181Asn
D	230432	C	T	missense_variant	MODERATE	CAGL0D02244g	transcript	c.536G>A	p.Gly179Glu
D	230450	C	T	missense_variant	MODERATE	CAGL0D02244g	transcript	c.518G>A	p.Gly173Asp
D	230604	C	T	missense_variant	MODERATE	CAGL0D02244g	transcript	c.364G>A	p.Gly122Ser
D	234726	C	G	missense_variant	MODERATE	CAGL0D02288g	transcript	c.1368G>C	p.Glu456Asp
D	235349	T	C	missense_variant	MODERATE	CAGL0D02288g	transcript	c.745A>G	p.Thr249Ala
D	236037	C	G	missense_variant	MODERATE	CAGL0D02288g	transcript	c.57G>C	p.Met19Ile
D	238276	C	T	missense_variant	MODERATE	CAGL0D02310g	transcript	c.938G>A	p.Ser313Asn
D	238760	C	T	missense_variant	MODERATE	CAGL0D02310g	transcript	c.454G>A	p.Asp152Asn
D	238780	C	T	missense_variant	MODERATE	CAGL0D02310g	transcript	c.434G>A	p.Arg145Lys
D	238999	T	C	missense_variant	MODERATE	CAGL0D02310g	transcript	c.215A>G	p.Asn72Ser
D	242000	G	A	missense_variant	MODERATE	CAGL0D02332g	transcript	c.2291G>A	p.Gly764Asp
D	242911	G	A	missense_variant	MODERATE	CAGL0D02354g	transcript	c.206G>A	p.Ser69Asn
D	242919	G	A	missense_variant	MODERATE	CAGL0D02354g	transcript	c.214G>A	p.Val72Ile
D	243618	A	C	missense_variant	MODERATE	CAGL0D02354g	transcript	c.913A>C	p.Lys305Gln
D	243662	T	G	missense_variant	MODERATE	CAGL0D02354g	transcript	c.957T>G	p.His319Gln
D	243803	G	C	missense_variant	MODERATE	CAGL0D02354g	transcript	c.1098G>C	p.Glu366Asp
D	244384	C	T	missense_variant	MODERATE	CAGL0D02376g	transcript	c.1945G>A	p.Gly649Ser
D	244476	C	T	missense_variant	MODERATE	CAGL0D02376g	transcript	c.1853G>A	p.Arg618Lys
D	245322	T	C	missense_variant	MODERATE	CAGL0D02376g	transcript	c.1007A>G	p.Glu336Gly
D	245880	T	G	missense_variant	MODERATE	CAGL0D02376g	transcript	c.449A>C	p.Asn150Thr
D	246175	C	T	missense_variant	MODERATE	CAGL0D02376g	transcript	c.154G>A	p.Gly52Ser
D	248253	T	C	missense_variant	MODERATE	CAGL0D02420g	transcript	c.493T>C	p.Phe165Leu
D	249983	A	AT	frameshift_variant&start_lost	HIGH	CAGL0D02442g	transcript	c.1dupA	p.Met1fs
D	253875	A	T	missense_variant	MODERATE	CAGL0D02486g	transcript	c.113A>T	p.Asn38Ile
D	254150	T	C	missense_variant	MODERATE	CAGL0D02486g	transcript	c.388T>C	p.Tyr130His
D	255173	T	C	missense_variant	MODERATE	CAGL0D02486g	transcript	c.1411T>C	p.Tyr471His
D	255320	A	G	missense_variant	MODERATE	CAGL0D02486g	transcript	c.1558A>G	p.Ser520Gly
D	255887	A	G	missense_variant	MODERATE	CAGL0D02486g	transcript	c.2125A>G	p.Ile709Val
D	256302	G	A	missense_variant	MODERATE	CAGL0D02486g	transcript	c.2540G>A	p.Ser847Asn
D	256307	A	G	missense_variant	MODERATE	CAGL0D02486g	transcript	c.2545A>G	p.Asn849Asp
[truncated: 9,378 more rows]

## Sheet: OL152_Psc
CHROM	POS	REF	ALT							103 SNPs present in OL152_Psc and absent in all susceptible isolates
A	21706	T	C	missense_variant	MODERATE	CAGL0A00187g	c.52A>G	p.Asn18Asp		A	237105	TAA	T	frameshift_variant	HIGH	CAGL0A02233g
A	25940	G	A	missense_variant	MODERATE	CAGL0A00231g	c.700G>A	p.Ala234Thr		A	237110	A	ATG	frameshift_variant	HIGH	CAGL0A02233g
A	27309	A	G	missense_variant	MODERATE	CAGL0A00231g	c.2069A>G	p.Asn690Ser		A	237172	T	C	missense_variant	MODERATE	CAGL0A02233g
A	30734	T	A	missense_variant	MODERATE	CAGL0A00297g	c.42A>T	p.Gln14His		A	237229	T	A	missense_variant	MODERATE	CAGL0A02233g
A	31830	A	C	missense_variant	MODERATE	CAGL0A00319g	c.853A>C	p.Lys285Gln		C	3198	T	C	missense_variant	MODERATE	CAGL0C00110g
A	32241	A	G	missense_variant	MODERATE	CAGL0A00319g	c.1264A>G	p.Ile422Val		C	97153	C	G	missense_variant	MODERATE	CAGL0C00968g
A	33293	A	G	missense_variant	MODERATE	CAGL0A00341g	c.238A>G	p.Thr80Ala		C	97184	C	A	missense_variant	MODERATE	CAGL0C00968g
A	33408	A	G	missense_variant	MODERATE	CAGL0A00341g	c.353A>G	p.Glu118Gly		C	97185	A	C	missense_variant	MODERATE	CAGL0C00968g
A	34553	G	T	missense_variant	MODERATE	CAGL0A00363g	c.1797C>A	p.Asp599Glu		C	97190	G	A	missense_variant	MODERATE	CAGL0C00968g
A	35470	C	T	missense_variant	MODERATE	CAGL0A00363g	c.880G>A	p.Gly294Ser		C	97194	C	G	missense_variant	MODERATE	CAGL0C00968g
A	37314	T	C	missense_variant	MODERATE	CAGL0A00385g	c.3058A>G	p.Ser1020Gly		C	97196	C	T	missense_variant	MODERATE	CAGL0C00968g
A	37584	A	T	missense_variant	MODERATE	CAGL0A00385g	c.2788T>A	p.Ser930Thr		C	97200	A	C	missense_variant	MODERATE	CAGL0C00968g
A	37714	G	C	missense_variant	MODERATE	CAGL0A00385g	c.2658C>G	p.Phe886Leu		C	97206	T	A	missense_variant	MODERATE	CAGL0C00968g
A	38331	T	C	missense_variant	MODERATE	CAGL0A00385g	c.2041A>G	p.Ile681Val		C	97348	CA	C	frameshift_variant	HIGH	CAGL0C00968g
A	38462	A	G	missense_variant	MODERATE	CAGL0A00385g	c.1910T>C	p.Phe637Ser		C	98969	A	G	missense_variant	MODERATE	CAGL0C00968g
A	40139	T	C	missense_variant	MODERATE	CAGL0A00385g	c.233A>G	p.Glu78Gly		C	99531	G	C	missense_variant	MODERATE	CAGL0C00968g
A	47782	T	C	missense_variant	MODERATE	CAGL0A00451g	c.226T>C	p.Ser76Pro		C	114970	G	A	missense_variant	MODERATE	CAGL0C01133g
A	47827	G	A	missense_variant	MODERATE	CAGL0A00451g	c.271G>A	p.Val91Ile		C	117088	CCTAGATCTATTTCTAGCTCCATTT	C	disruptive_inframe_deletion	MODERATE	CAGL0C01133g
A	47849	T	C	missense_variant	MODERATE	CAGL0A00451g	c.293T>C	p.Leu98Ser		E	15458	C	CAAT	disruptive_inframe_insertion	MODERATE	CAGL0E00231g
A	47983	A	C	missense_variant	MODERATE	CAGL0A00451g	c.427A>C	p.Thr143Pro		E	15465	A	G	missense_variant	MODERATE	CAGL0E00231g
A	51763	T	G	missense_variant	MODERATE	CAGL0A00473g	c.1735A>C	p.Ile579Leu		E	15487	C	A	missense_variant	MODERATE	CAGL0E00231g
A	51918	T	C	missense_variant	MODERATE	CAGL0A00473g	c.1580A>G	p.Asp527Gly		E	15495	G	A	missense_variant	MODERATE	CAGL0E00231g
A	52758	T	A	missense_variant	MODERATE	CAGL0A00473g	c.740A>T	p.Lys247Ile		E	15508	T	C	missense_variant	MODERATE	CAGL0E00231g
A	55184	T	G	missense_variant	MODERATE	CAGL0A00495g	c.2539A>C	p.Ile847Leu		E	15691	G	T	missense_variant	MODERATE	CAGL0E00231g
A	57437	T	G	missense_variant	MODERATE	CAGL0A00495g	c.286A>C	p.Met96Leu		E	16476	C	T	missense_variant	MODERATE	CAGL0E00231g
A	60456	G	T	missense_variant	MODERATE	CAGL0A00517g	c.1627G>T	p.Ala543Ser		E	17415	ACATC	A	frameshift_variant	HIGH	CAGL0E00231g
A	63032	T	C	missense_variant	MODERATE	CAGL0A00539g	c.194A>G	p.Lys65Arg		E	161834	T	C	missense_variant	MODERATE	CAGL0E01661g
A	64228	C	G	missense_variant	MODERATE	CAGL0A00561g	c.721G>C	p.Glu241Gln		E	671056	CA	C	frameshift_variant	HIGH	CAGL0E06666g
A	64584	T	C	missense_variant	MODERATE	CAGL0A00561g	c.365A>G	p.Asp122Gly		E	682171	GGATGGGTTCACAGAAGATGGGTTGACGGATGATGGGTTAACGGAAGATGGGTTGTGTGATGGGTCAGCTGGAGAAGGATCAGCCGGCTTGCTTGAAGGGTTGACGGAA	G	disruptive_inframe_deletion	MODERATE	CAGL0E06688g
A	64647	C	T	missense_variant	MODERATE	CAGL0A00561g	c.302G>A	p.Ser101Asn		G	395087	AAGCCCAAGTTCC	A	conservative_inframe_deletion	MODERATE	CAGL0G04125g
A	66262	A	T	missense_variant	MODERATE	CAGL0A00583g	c.977A>T	p.Asp326Val		G	395109	TCAAG	T	frameshift_variant	HIGH	CAGL0G04125g
A	66297	A	G	missense_variant	MODERATE	CAGL0A00583g	c.1012A>G	p.Ile338Val		G	395121	A	AAGTTCAAGCTCAAGTTCTAGTTCAAGTTCAAGCTCAAGTTCTAGTTCAAGCTCAAACTCAAGTT	frameshift_variant&stop_gained	HIGH	CAGL0G04125g
A	67656	A	C	missense_variant	MODERATE	CAGL0A00605g	c.1548T>G	p.Ile516Met		G	725281	T	TGCGGGGGGGGGGGGGGG	frameshift_variant	HIGH	CAGL0G07645g
A	68491	A	G	missense_variant	MODERATE	CAGL0A00605g	c.713T>C	p.Phe238Ser		G	990752	C	G	missense_variant	MODERATE	CAGL0G10219g
A	69858	A	G	missense_variant	MODERATE	CAGL0A00627g	c.27A>G	p.Ile9Met		H	551438	C	T	missense_variant	MODERATE	CAGL0H05577g
A	71282	A	G	missense_variant	MODERATE	CAGL0A00649g	c.346A>G	p.Ser116Gly		H	551468	G	T	missense_variant	MODERATE	CAGL0H05577g
A	73568	T	C	missense_variant	MODERATE	CAGL0A00715g	c.236T>C	p.Val79Ala		H	551715	G	A	missense_variant	MODERATE	CAGL0H05577g
A	75202	A	G	missense_variant	MODERATE	CAGL0A00737g	c.436A>G	p.Ile146Val		H	551738	A	G	missense_variant	MODERATE	CAGL0H05577g
A	78164	A	G	missense_variant	MODERATE	CAGL0A00781g	c.419A>G	p.Asn140Ser		H	1045573	C	CTA	frameshift_variant	HIGH	CAGL0H10626g
A	78298	A	G	missense_variant	MODERATE	CAGL0A00781g	c.553A>G	p.Ile185Val		H	1045575	A	AGACT	frameshift_variant	HIGH	CAGL0H10626g
A	78634	A	G	missense_variant	MODERATE	CAGL0A00781g	c.889A>G	p.Arg297Gly		H	1047732	G	GGA	frameshift_variant	HIGH	CAGL0H10626g
A	79033	G	A	missense_variant	MODERATE	CAGL0A00781g	c.1288G>A	p.Ala430Thr		H	1047734	A	AAACT	frameshift_variant	HIGH	CAGL0H10626g
A	79117	G	A	missense_variant	MODERATE	CAGL0A00781g	c.1372G>A	p.Val458Ile		I	959527	TGG	T	frameshift_variant	HIGH	CAGL0I10098g
A	79118	T	G	missense_variant	MODERATE	CAGL0A00781g	c.1373T>G	p.Val458Gly		I	959532	AGGCACCGTTGGAGCCAGCATTGGCTGCTGGGGAGGCACCGTTGGAGCCAGCATTGGCTGCTGGGGAGGCACCGTTGGAGCCAGCATTGGCTGCTGGGGAGGCACCGTTGGAGCCAGCATTGGCTGCTGGG	A	frameshift_variant	HIGH	CAGL0I10098g
A	79219	G	A	missense_variant	MODERATE	CAGL0A00781g	c.1474G>A	p.Val492Ile		I	978153	GTCC	G	disruptive_inframe_deletion	MODERATE	CAGL0I10147g
A	79400	T	C	missense_variant	MODERATE	CAGL0A00781g	c.1655T>C	p.Met552Thr		I	978158	C	CGG	frameshift_variant	HIGH	CAGL0I10147g
A	79447	A	G	missense_variant	MODERATE	CAGL0A00781g	c.1702A>G	p.Ile568Val		I	978160	C	CG	frameshift_variant	HIGH	CAGL0I10147g
A	79516	A	T	missense_variant	MODERATE	CAGL0A00781g	c.1771A>T	p.Met591Leu		I	993622	A	G	missense_variant	MODERATE	CAGL0I10200g
A	80092	A	C	missense_variant	MODERATE	CAGL0A00781g	c.2347A>C	p.Met783Leu		J	167379	A	ACT	frameshift_variant	HIGH	CAGL0J01774g
A	80095	A	C	missense_variant	MODERATE	CAGL0A00781g	c.2350A>C	p.Ile784Leu		J	167380	GAA	G	frameshift_variant	HIGH	CAGL0J01774g
A	80182	G	A	missense_variant	MODERATE	CAGL0A00781g	c.2437G>A	p.Asp813Asn		J	169833	A	ACT	frameshift_variant	HIGH	CAGL0J01774g
A	80326	C	A	missense_variant	MODERATE	CAGL0A00781g	c.2581C>A	p.Leu861Ile		J	169834	GAT	G	frameshift_variant	HIGH	CAGL0J01774g
A	80449	C	T	missense_variant	MODERATE	CAGL0A00781g	c.2704C>T	p.Leu902Phe		J	175886	GATTAGCAGGCGCATTAACAGGCGC	G	conservative_inframe_deletion	MODERATE	CAGL0J01800g
A	80590	C	A	missense_variant	MODERATE	CAGL0A00781g	c.2845C>A	p.His949Asn		J	175926	AGCAGGCGCATTAGCCGGCGCATTAGCAGGAGGATTAGCAGGTGCGTTTGCAGGAGGATTAGCAGGAGCATTGGCAAGCGCATTTACGTCTGGTTGTGCGTTTGCAGGAGGATTAGCAGGTGCGTTT	A	disruptive_inframe_deletion	MODERATE	CAGL0J01800g
A	80596	A	G	missense_variant	MODERATE	CAGL0A00781g	c.2851A>G	p.Thr951Ala		J	247409	T	G	missense_variant	MODERATE	CAGL0J02508g
A	80833	A	C	missense_variant	MODERATE	CAGL0A00781g	c.3088A>C	p.Thr1030Pro		J	247436	G	GAACAGCAGGTGATGA	conservative_inframe_insertion	MODERATE	CAGL0J02508g
A	81480	T	C	missense_variant	MODERATE	CAGL0A00803g	c.3434A>G	p.Asp1145Gly		J	247437	TTC	T	frameshift_variant	HIGH	CAGL0J02508g
A	81745	C	T	missense_variant	MODERATE	CAGL0A00803g	c.3169G>A	p.Gly1057Ser		J	247441	G	GTACTA	frameshift_variant	HIGH	CAGL0J02508g
A	82201	G	A	missense_variant	MODERATE	CAGL0A00803g	c.2713C>T	p.Arg905Cys		J	490337	CG	C	frameshift_variant	HIGH	CAGL0J05159g
A	82224	A	G	missense_variant	MODERATE	CAGL0A00803g	c.2690T>C	p.Leu897Ser		J	490342	G	GTTGTTGCCGTTGT	frameshift_variant	HIGH	CAGL0J05159g
A	82234	G	T	missense_variant	MODERATE	CAGL0A00803g	c.2680C>A	p.His894Asn		J	490343	A	T	missense_variant	MODERATE	CAGL0J05159g
A	83047	C	T	missense_variant	MODERATE	CAGL0A00803g	c.1867G>A	p.Asp623Asn		J	490375	C	T	missense_variant	MODERATE	CAGL0J05159g
A	83067	T	C	missense_variant	MODERATE	CAGL0A00803g	c.1847A>G	p.Lys616Arg		J	490387	C	T	missense_variant	MODERATE	CAGL0J05159g
A	83215	C	G	missense_variant	MODERATE	CAGL0A00803g	c.1699G>C	p.Val567Leu		J	490451	C	T	missense_variant	MODERATE	CAGL0J05159g
A	83317	T	A	missense_variant	MODERATE	CAGL0A00803g	c.1597A>T	p.Thr533Ser		J	953663	GT	G	frameshift_variant	HIGH	CAGL0J09702g
A	83749	C	A	missense_variant	MODERATE	CAGL0A00803g	c.1165G>T	p.Ala389Ser		J	953669	GGGA	G	disruptive_inframe_deletion	MODERATE	CAGL0J09702g
A	86898	T	C	missense_variant	MODERATE	CAGL0A00847g	c.643A>G	p.Lys215Glu		J	953677	G	A	missense_variant	MODERATE	CAGL0J09702g
A	87252	C	T	missense_variant	MODERATE	CAGL0A00847g	c.289G>A	p.Asp97Asn		J	953679	T	G	missense_variant	MODERATE	CAGL0J09702g
A	93715	C	T	missense_variant	MODERATE	CAGL0A00913g	c.731C>T	p.Ala244Val		J	1163927	A	G	missense_variant	MODERATE	CAGL0J11891g
A	93873	A	T	missense_variant	MODERATE	CAGL0A00913g	c.889A>T	p.Thr297Ser		J	1163939	A	G	missense_variant	MODERATE	CAGL0J11891g
A	94996	C	T	missense_variant	MODERATE	CAGL0A00913g	c.2012C>T	p.Thr671Ile		J	1163942	A	T	missense_variant	MODERATE	CAGL0J11891g
A	95115	A	G	missense_variant	MODERATE	CAGL0A00913g	c.2131A>G	p.Ile711Val		J	1163978	TTGAAGATGACAA	T	conservative_inframe_deletion	MODERATE	CAGL0J11891g
A	96474	T	A	missense_variant	MODERATE	CAGL0A00913g	c.3490T>A	p.Phe1164Ile		J	1174651	T	C	missense_variant	MODERATE	CAGL0J11968g
A	96929	C	A	missense_variant	MODERATE	CAGL0A00913g	c.3945C>A	p.Asp1315Glu		K	766996	AACT	A	disruptive_inframe_deletion	MODERATE	CAGL0K07700g
A	97261	A	G	missense_variant	MODERATE	CAGL0A00913g	c.4277A>G	p.Gln1426Arg		K	767000	GCTCTCTCAACTACCTCATCCTCAA	G	disruptive_inframe_deletion	MODERATE	CAGL0K07700g
A	97262	A	T	missense_variant	MODERATE	CAGL0A00913g	c.4278A>T	p.Gln1426His		L	860	A	T	missense_variant	MODERATE	CAGL0L00157g
A	97554	A	T	missense_variant	MODERATE	CAGL0A00935g	c.499T>A	p.Leu167Ile		L	867	C	T	missense_variant	MODERATE	CAGL0L00157g
A	97574	G	A	missense_variant	MODERATE	CAGL0A00935g	c.479C>T	p.Ala160Val		L	981	T	C	missense_variant	MODERATE	CAGL0L00157g
A	97575	C	A	missense_variant	MODERATE	CAGL0A00935g	c.478G>T	p.Ala160Ser		L	1007	G	A	missense_variant	MODERATE	CAGL0L00157g
A	97583	C	T	missense_variant	MODERATE	CAGL0A00935g	c.470G>A	p.Arg157Lys		L	1009	A	AGG	frameshift_variant	HIGH	CAGL0L00157g
A	98023	C	G	missense_variant	MODERATE	CAGL0A00935g	c.30G>C	p.Lys10Asn		L	1011	TAC	T	frameshift_variant	HIGH	CAGL0L00157g
A	102174	A	ATCAGCAAGCTCAGGC	disruptive_inframe_insertion	MODERATE	CAGL0A01001g	c.546_560dupGGCTCAGCAAGCTCA	p.Gln187_Thr188insAlaGlnGlnAlaGln		L	1016	T	A	missense_variant	MODERATE	CAGL0L00157g
A	102300	GA	G	frameshift_variant	HIGH	CAGL0A01001g	c.649delA	p.Gln217fs		L	1020	C	G	missense_variant	MODERATE	CAGL0L00157g
A	108449	A	T	missense_variant	MODERATE	CAGL0A01067g	c.1584A>T	p.Glu528Asp		L	1022	C	T	missense_variant	MODERATE	CAGL0L00157g
A	109514	T	G	missense_variant	MODERATE	CAGL0A01089g	c.1103A>C	p.Asn368Thr		L	1413	C	T	missense_variant	MODERATE	CAGL0L00157g
A	112154	C	A	missense_variant	MODERATE	CAGL0A01133g	c.118C>A	p.His40Asn		L	1416	T	C	missense_variant	MODERATE	CAGL0L00157g
A	112202	A	G	missense_variant	MODERATE	CAGL0A01133g	c.166A>G	p.Thr56Ala		L	1593	T	C	missense_variant	MODERATE	CAGL0L00157g
A	112235	C	T	missense_variant	MODERATE	CAGL0A01133g	c.199C>T	p.His67Tyr		L	1727	G	A	missense_variant	MODERATE	CAGL0L00157g
A	112283	G	C	missense_variant	MODERATE	CAGL0A01133g	c.247G>C	p.Val83Leu		L	1729	G	T	stop_gained	HIGH	CAGL0L00157g
A	112301	A	G	missense_variant	MODERATE	CAGL0A01133g	c.265A>G	p.Thr89Ala		L	5103	G	A	missense_variant	MODERATE	CAGL0L00157g
A	112892	A	T	missense_variant	MODERATE	CAGL0A01133g	c.856A>T	p.Met286Leu		L	5123	C	T	missense_variant	MODERATE	CAGL0L00157g
A	117755	C	T	missense_variant	MODERATE	CAGL0A01177g	c.736C>T	p.Pro246Ser		L	5124	C	T	missense_variant	MODERATE	CAGL0L00157g
A	121151	C	A	missense_variant	MODERATE	CAGL0A01199g	c.85C>A	p.His29Asn		L	19710	ACCAGAGCCAGAGCCTGAC	A	disruptive_inframe_deletion	MODERATE	CAGL0L00227g
A	125838	G	A	missense_variant	MODERATE	CAGL0A01221g	c.59G>A	p.Gly20Glu		L	20855	AGCC	A	conservative_inframe_deletion	MODERATE	CAGL0L00227g
A	128944	T	C	missense_variant	MODERATE	CAGL0A01243g	c.158A>G	p.Asn53Ser		L	20865	GCCA	G	disruptive_inframe_deletion	MODERATE	CAGL0L00227g
A	128972	T	C	missense_variant	MODERATE	CAGL0A01243g	c.130A>G	p.Asn44Asp		L	20874	GCCGGAACCA	G	disruptive_inframe_deletion	MODERATE	CAGL0L00227g
A	128975	C	T	missense_variant	MODERATE	CAGL0A01243g	c.127G>A	p.Asp43Asn		L	20892	AGAG	A	disruptive_inframe_deletion	MODERATE	CAGL0L00227g
A	131416	A	C	missense_variant	MODERATE	CAGL0A01284g	c.55A>C	p.Ser19Arg		L	20897	C	T	missense_variant	MODERATE	CAGL0L00227g
A	131632	T	G	missense_variant	MODERATE	CAGL0A01284g	c.271T>G	p.Ser91Ala		L	22857	GCCACCTGGGTTGGAACCAGATCCACCTTCAGAGCCGGAACCAGAT	G	disruptive_inframe_deletion	MODERATE	CAGL0L00227g
A	132631	C	G	missense_variant	MODERATE	CAGL0A01284g	c.1270C>G	p.Gln424Glu		L	23565	A	ACCACCAGAG	disruptive_inframe_insertion	MODERATE	CAGL0L00227g
A	133327	G	A	missense_variant	MODERATE	CAGL0A01284g	c.1966G>A	p.Asp656Asn		L	25413	G	GGAACCAGATCCACCTTCAGAACCAGAGCCAGATCCACCA	disruptive_inframe_insertion	MODERATE	CAGL0L00227g
A	133864	G	A	missense_variant	MODERATE	CAGL0A01284g	c.2503G>A	p.Val835Met		M	550025	T	C	missense_variant	MODERATE	CAGL0M05115g
A	134327	C	T	missense_variant	MODERATE	CAGL0A01284g	c.2966C>T	p.Thr989Ile		M	1395953	A	C	missense_variant	MODERATE	CAGL0M14091g
A	134329	T	C	missense_variant	MODERATE	CAGL0A01284g	c.2968T>C	p.Ser990Pro
A	134351	G	T	missense_variant	MODERATE	CAGL0A01284g	c.2990G>T	p.Ser997Ile
A	134422	A	T	missense_variant	MODERATE	CAGL0A01284g	c.3061A>T	p.Thr1021Ser
A	134636	T	C	missense_variant	MODERATE	CAGL0A01284g	c.3275T>C	p.Leu1092Pro
A	135007	G	A	missense_variant	MODERATE	CAGL0A01284g	c.3646G>A	p.Asp1216Asn
A	135168	T	TAATAACAATAACAATAACAATAACAATAACAATAACAATAACAATAACAATAACAATAACAATAACAATAAC	conservative_inframe_insertion	MODERATE	CAGL0A01284g	c.3846_3847insAACAATAACAATAACAATAACAATAACAATAACAATAACAATAACAATAACAATAACAATAACAATAACAAT	p.Asn1282_Gly1283insAsnAsnAsnAsnAsnAsnAsnAsnAsnAsnAsnAsnAsnAsnAsnAsnAsnAsnAsnAsnAsnAsnAsnAsn
A	135439	G	A	missense_variant	MODERATE	CAGL0A01284g	c.4078G>A	p.Gly1360Ser
A	137142	G	A	missense_variant	MODERATE	CAGL0A01325g	c.881G>A	p.Ser294Asn
A	137326	T	A	missense_variant	MODERATE	CAGL0A01325g	c.1065T>A	p.His355Gln
A	137359	T	G	missense_variant	MODERATE	CAGL0A01325g	c.1098T>G	p.Ile366Met
A	140857	T	G	missense_variant	MODERATE	CAGL0A01366g	c.553T>G	p.Ser185Ala
A	142009	A	G	missense_variant	MODERATE	CAGL0A01366g	c.1705A>G	p.Ile569Val
A	142315	GAA	G	frameshift_variant	HIGH	CAGL0A01366g	c.2012_2013delAA	p.Glu671fs
A	142318	G	GTA	frameshift_variant	HIGH	CAGL0A01366g	c.2014_2015insTA	p.Asp672fs
A	142324	A	G	missense_variant	MODERATE	CAGL0A01366g	c.2020A>G	p.Asn674Asp
A	142964	A	T	missense_variant	MODERATE	CAGL0A01366g	c.2660A>T	p.Asn887Ile
A	143740	A	G	missense_variant	MODERATE	CAGL0A01366g	c.3436A>G	p.Asn1146Asp
A	144312	T	TAATAAC	conservative_inframe_insertion	MODERATE	CAGL0A01366g	c.4024_4029dupAACAAT	p.Asn1342_Asn1343dup
A	146485	T	G	missense_variant	MODERATE	CAGL0A01408g	c.1098T>G	p.Ile366Met
A	146672	GACCAGA	G	disruptive_inframe_deletion	MODERATE	CAGL0A01408g	c.1304_1309delACCAGA	p.Asn435_Gln436del
A	150258	A	G	missense_variant	MODERATE	CAGL0A01452g	c.509A>G	p.Glu170Gly
A	150275	A	T	missense_variant	MODERATE	CAGL0A01452g	c.526A>T	p.Thr176Ser
A	150924	G	A	missense_variant	MODERATE	CAGL0A01452g	c.1175G>A	p.Ser392Asn
A	152184	A	G	missense_variant	MODERATE	CAGL0A01452g	c.2435A>G	p.Asn812Ser
A	153535	T	TAACAACAACTCCGAC	disruptive_inframe_insertion	MODERATE	CAGL0A01474g	c.435_449dupCTCCGACAACAACAA	p.Asn150_Ser151insSerAspAsnAsnAsn
A	153615	G	A	missense_variant	MODERATE	CAGL0A01474g	c.461G>A	p.Ser154Asn
A	153618	A	ATTC	disruptive_inframe_insertion	MODERATE	CAGL0A01474g	c.464_465insTTC	p.Asn155dup
A	153620	GGCA	G	disruptive_inframe_deletion	MODERATE	CAGL0A01474g	c.467_469delGCA	p.Gly156_Asn157delinsAsp
A	153728	A	AAT	frameshift_variant	HIGH	CAGL0A01474g	c.574_575insAT	p.Ser192fs
A	153729	G	A	missense_variant	MODERATE	CAGL0A01474g	c.575G>A	p.Ser192Asn
A	153746	G	A	missense_variant	MODERATE	CAGL0A01474g	c.592G>A	p.Asp198Asn
A	153753	G	A	missense_variant	MODERATE	CAGL0A01474g	c.599G>A	p.Ser200Asn
A	158995	A	T	missense_variant	MODERATE	CAGL0A01584g	c.216A>T	p.Glu72Asp
A	159256	G	A	missense_variant	MODERATE	CAGL0A01606g	c.659C>T	p.Ser220Leu
A	159644	T	C	missense_variant	MODERATE	CAGL0A01606g	c.271A>G	p.Lys91Glu
A	162506	C	A	missense_variant	MODERATE	CAGL0A01628g	c.1180C>A	p.Leu394Ile
A	167275	T	G	missense_variant	MODERATE	CAGL0A01694g	c.1893A>C	p.Lys631Asn
A	167936	A	T	missense_variant	MODERATE	CAGL0A01694g	c.1232T>A	p.Phe411Tyr
A	168588	T	C	missense_variant	MODERATE	CAGL0A01694g	c.580A>G	p.Lys194Glu
A	171333	C	T	missense_variant	MODERATE	CAGL0A01738g	c.394C>T	p.Pro132Ser
A	171532	A	G	missense_variant	MODERATE	CAGL0A01738g	c.593A>G	p.Gln198Arg
A	172713	T	A	missense_variant	MODERATE	CAGL0A01760g	c.1713A>T	p.Gln571His
A	173117	C	G	missense_variant	MODERATE	CAGL0A01760g	c.1309G>C	p.Val437Leu
A	173399	C	T	missense_variant	MODERATE	CAGL0A01760g	c.1027G>A	p.Ala343Thr
A	173719	G	A	missense_variant	MODERATE	CAGL0A01760g	c.707C>T	p.Ser236Leu
A	175259	T	C	missense_variant	MODERATE	CAGL0A01782g	c.1466A>G	p.Asp489Gly
A	176250	T	C	missense_variant	MODERATE	CAGL0A01782g	c.475A>G	p.Ile159Val
A	176409	T	C	missense_variant	MODERATE	CAGL0A01782g	c.316A>G	p.Asn106Asp
A	180430	T	C	missense_variant	MODERATE	CAGL0A01804g	c.1442A>G	p.Asn481Ser
A	180431	T	C	missense_variant	MODERATE	CAGL0A01804g	c.1441A>G	p.Asn481Asp
A	180471	C	G	missense_variant	MODERATE	CAGL0A01804g	c.1401G>C	p.Met467Ile
A	181064	C	A	missense_variant	MODERATE	CAGL0A01804g	c.808G>T	p.Ala270Ser
A	184060	A	C	missense_variant	MODERATE	CAGL0A01826g	c.1720T>G	p.Ser574Ala
A	184836	T	C	missense_variant	MODERATE	CAGL0A01826g	c.944A>G	p.Gln315Arg
A	192284	T	C	missense_variant	MODERATE	CAGL0A01870g	c.1436A>G	p.Glu479Gly
A	192655	C	T	missense_variant	MODERATE	CAGL0A01870g	c.1065G>A	p.Met355Ile
A	193699	A	C	missense_variant	MODERATE	CAGL0A01870g	c.21T>G	p.Phe7Leu
A	194569	T	C	missense_variant	MODERATE	CAGL0A01892g	c.10T>C	p.Ser4Pro
A	194590	C	A	missense_variant	MODERATE	CAGL0A01892g	c.31C>A	p.His11Asn
A	194599	G	A	missense_variant	MODERATE	CAGL0A01892g	c.40G>A	p.Gly14Arg
A	199962	G	A	missense_variant	MODERATE	CAGL0A01914g	c.4817G>A	p.Ser1606Asn
A	210839	G	T	missense_variant	MODERATE	CAGL0A02002g	c.249C>A	p.Asp83Glu
A	211087	T	C	start_lost	HIGH	CAGL0A02002g	c.1A>G	p.Met1?
A	213088	T	A	missense_variant	MODERATE	CAGL0A02024g	c.814A>T	p.Thr272Ser
A	221384	T	A	missense_variant	MODERATE	CAGL0A02112g	c.97T>A	p.Cys33Ser
A	223363	T	C	missense_variant	MODERATE	CAGL0A02134g	c.655A>G	p.Asn219Asp
A	223742	T	A	missense_variant	MODERATE	CAGL0A02134g	c.276A>T	p.Glu92Asp
A	225918	A	C	missense_variant	MODERATE	CAGL0A02145g	c.650A>C	p.Asn217Thr
A	226028	G	C	missense_variant	MODERATE	CAGL0A02145g	c.760G>C	p.Ala254Pro
A	226205	T	C	missense_variant	MODERATE	CAGL0A02145g	c.937T>C	p.Ser313Pro
A	226211	G	T	missense_variant	MODERATE	CAGL0A02145g	c.943G>T	p.Ala315Ser
A	226434	C	A	missense_variant	MODERATE	CAGL0A02145g	c.1166C>A	p.Ala389Glu
A	228704	T	A	missense_variant	MODERATE	CAGL0A02189g	c.59A>T	p.Glu20Val
A	229797	T	C	missense_variant	MODERATE	CAGL0A02211g	c.1418A>G	p.Asn473Ser
A	229798	T	C	missense_variant	MODERATE	CAGL0A02211g	c.1417A>G	p.Asn473Asp
A	230074	C	A	missense_variant	MODERATE	CAGL0A02211g	c.1141G>T	p.Ala381Ser
A	230940	G	C	missense_variant	MODERATE	CAGL0A02211g	c.275C>G	p.Thr92Ser
A	230947	T	C	missense_variant	MODERATE	CAGL0A02211g	c.268A>G	p.Asn90Asp
A	230950	C	A	missense_variant	MODERATE	CAGL0A02211g	c.265G>T	p.Ala89Ser
A	236061	T	C	missense_variant	MODERATE	CAGL0A02233g	c.1409A>G	p.Asn470Ser
A	236062	T	C	missense_variant	MODERATE	CAGL0A02233g	c.1408A>G	p.Asn470Asp
A	236270	T	G	missense_variant	MODERATE	CAGL0A02233g	c.1200A>C	p.Lys400Asn
A	236272	T	C	missense_variant	MODERATE	CAGL0A02233g	c.1198A>G	p.Lys400Glu
A	236422	T	C	missense_variant	MODERATE	CAGL0A02233g	c.1048A>G	p.Ile350Val
A	236443	C	G	missense_variant	MODERATE	CAGL0A02233g	c.1027G>C	p.Glu343Gln
A	236476	C	T	missense_variant	MODERATE	CAGL0A02233g	c.994G>A	p.Val332Ile
A	236719	C	T	missense_variant	MODERATE	CAGL0A02233g	c.751G>A	p.Val251Ile
A	236917	A	T	missense_variant	MODERATE	CAGL0A02233g	c.553T>A	p.Ser185Thr
A	237105	TAA	T	frameshift_variant	HIGH	CAGL0A02233g	c.363_364delTT	p.Tyr122fs
A	237110	A	ATG	frameshift_variant	HIGH	CAGL0A02233g	c.359_360insCA	p.Val121fs
A	237172	T	C	missense_variant	MODERATE	CAGL0A02233g	c.298A>G	p.Ile100Val
A	237229	T	A	missense_variant	MODERATE	CAGL0A02233g	c.241A>T	p.Met81Leu
A	250854	T	C	missense_variant	MODERATE	CAGL0A02299g	c.4T>C	p.Ser2Pro
A	250926	C	T	missense_variant	MODERATE	CAGL0A02299g	c.76C>T	p.Leu26Phe
A	250936	T	C	missense_variant	MODERATE	CAGL0A02299g	c.86T>C	p.Ile29Thr
A	250995	T	G	missense_variant	MODERATE	CAGL0A02299g	c.145T>G	p.Leu49Val
A	251224	G	A	missense_variant	MODERATE	CAGL0A02299g	c.374G>A	p.Ser125Asn
A	251266	T	C	missense_variant	MODERATE	CAGL0A02299g	c.416T>C	p.Val139Ala
A	251271	A	G	missense_variant	MODERATE	CAGL0A02299g	c.421A>G	p.Lys141Glu
A	251277	G	C	missense_variant	MODERATE	CAGL0A02299g	c.427G>C	p.Asp143His
A	251279	T	A	missense_variant	MODERATE	CAGL0A02299g	c.429T>A	p.Asp143Glu
A	251281	T	G	missense_variant	MODERATE	CAGL0A02299g	c.431T>G	p.Ile144Arg
A	251286	T	A	missense_variant	MODERATE	CAGL0A02299g	c.436T>A	p.Leu146Ile
A	251287	T	C	missense_variant	MODERATE	CAGL0A02299g	c.437T>C	p.Leu146Ser
A	251294	T	TGCCA	frameshift_variant	HIGH	CAGL0A02299g	c.444_445insGCCA	p.Asn149fs
A	251296	ACGAT	A	frameshift_variant	HIGH	CAGL0A02299g	c.447_450delCGAT	p.Asn149fs
A	251304	C	T	stop_gained	HIGH	CAGL0A02299g	c.454C>T	p.Gln152*
A	251305	A	T	missense_variant	MODERATE	CAGL0A02299g	c.455A>T	p.Gln152Leu
A	251309	A	G	missense_variant	MODERATE	CAGL0A02299g	c.459A>G	p.Ile153Met
A	251313	C	G	missense_variant	MODERATE	CAGL0A02299g	c.463C>G	p.Leu155Val
A	251336	T	A	missense_variant	MODERATE	CAGL0A02299g	c.486T>A	p.Asn162Lys
A	251341	C	G	missense_variant	MODERATE	CAGL0A02299g	c.491C>G	p.Thr164Ser
A	251348	A	C	missense_variant	MODERATE	CAGL0A02299g	c.498A>C	p.Glu166Asp
A	251351	T	TGCCCTGG	frameshift_variant	HIGH	CAGL0A02299g	c.501_502insGCCCTGG	p.Thr168fs
A	251354	ATTAGATG	A	frameshift_variant	HIGH	CAGL0A02299g	c.505_511delTTAGATG	p.Asp170fs
A	251389	T	TG	frameshift_variant	HIGH	CAGL0A02299g	c.539_540insG	p.Leu182fs
A	251392	A	AC	frameshift_variant	HIGH	CAGL0A02299g	c.542_543insC	p.Lys181fs
A	251394	T	TG	frameshift_variant	HIGH	CAGL0A02299g	c.544_545insG	p.Leu182fs
A	251395	T	TAGATAC	disruptive_inframe_insertion	MODERATE	CAGL0A02299g	c.545_546insAGATAC	p.Leu182_Pro183insAspThr
A	251397	C	T	missense_variant	MODERATE	CAGL0A02299g	c.547C>T	p.Pro183Ser
A	251399	C	CAATGAACAT	disruptive_inframe_insertion	MODERATE	CAGL0A02299g	c.550_551insATGAACATA	p.Pro183_Ile184insAsnGluHis
A	251418	A	T	missense_variant	MODERATE	CAGL0A02299g	c.568A>T	p.Ile190Phe
A	251419	T	A	missense_variant	MODERATE	CAGL0A02299g	c.569T>A	p.Ile190Asn
A	251426	T	TG	frameshift_variant	HIGH	CAGL0A02299g	c.576_577insG	p.Thr193fs
A	251427	ACC	A	frameshift_variant	HIGH	CAGL0A02299g	c.578_579delCC	p.Thr193fs
A	251432	T	TTGAGGCCAATAC	stop_gained&conservative_inframe_insertion	HIGH	CAGL0A02299g	c.582_583insTGAGGCCAATAC	p.Phe194_Lys195insTerGlyGlnTyr
A	251436	T	G	missense_variant	MODERATE	CAGL0A02299g	c.586T>G	p.Cys196Gly
A	251438	CGG	C	frameshift_variant	HIGH	CAGL0A02299g	c.589_590delGG	p.Gly197fs
A	251442	GC	G	frameshift_variant	HIGH	CAGL0A02299g	c.593delC	p.Ala198fs
A	251446	A	G	missense_variant	MODERATE	CAGL0A02299g	c.596A>G	p.Glu199Gly
A	251450	TGGGCAAA	T	frameshift_variant	HIGH	CAGL0A02299g	c.601_607delGGGCAAA	p.Gly201fs
A	251459	TG	T	frameshift_variant	HIGH	CAGL0A02299g	c.610delG	p.Val204fs
A	251466	G	A	missense_variant	MODERATE	CAGL0A02299g	c.616G>A	p.Val206Met
A	251475	C	A	missense_variant	MODERATE	CAGL0A02299g	c.625C>A	p.Gln209Lys
A	251487	A	T	missense_variant	MODERATE	CAGL0A02299g	c.637A>T	p.Ile213Leu
A	251525	A	T	missense_variant	MODERATE	CAGL0A02299g	c.675A>T	p.Glu225Asp
A	251533	G	A	missense_variant	MODERATE	CAGL0A02299g	c.683G>A	p.Arg228Lys
A	251534	AGT	A	frameshift_variant	HIGH	CAGL0A02299g	c.685_686delGT	p.Val229fs
A	251540	A	ATC	frameshift_variant	HIGH	CAGL0A02299g	c.690_691insTC	p.Lys231fs
A	251543	G	C	missense_variant	MODERATE	CAGL0A02299g	c.693G>C	p.Lys231Asn
A	251551	A	C	missense_variant	MODERATE	CAGL0A02299g	c.701A>C	p.Asp234Ala
A	251571	A	G	missense_variant	MODERATE	CAGL0A02299g	c.721A>G	p.Ile241Val
A	251572	T	TGA	frameshift_variant	HIGH	CAGL0A02299g	c.722_723insGA	p.Ile241fs
A	252442	T	C	missense_variant	MODERATE	CAGL0A02321g	c.1421A>G	p.Asn474Ser
A	252443	T	C	missense_variant	MODERATE	CAGL0A02321g	c.1420A>G	p.Asn474Asp
A	256741	T	C	missense_variant	MODERATE	CAGL0A02365g	c.841A>G	p.Met281Val
A	256846	C	T	missense_variant	MODERATE	CAGL0A02365g	c.736G>A	p.Asp246Asn
A	259086	T	G	missense_variant	MODERATE	CAGL0A02387g	c.420T>G	p.Asp140Glu
A	261179	T	TGGCTGCACC	disruptive_inframe_insertion	MODERATE	CAGL0A02409g	c.234_242dupGGTGCAGCC	p.Pro81_Val82insValGlnPro
A	261847	T	A	missense_variant	MODERATE	CAGL0A02431g	c.1729A>T	p.Thr577Ser
A	264549	T	C	missense_variant	MODERATE	CAGL0A02475g	c.1325A>G	p.Gln442Arg
A	264753	C	G	missense_variant	MODERATE	CAGL0A02475g	c.1121G>C	p.Ser374Thr
A	265264	C	T	missense_variant	MODERATE	CAGL0A02475g	c.610G>A	p.Val204Ile
A	266172	A	ACGGGAGC	frameshift_variant	HIGH	CAGL0A02486g	c.118_119insCGGGAGC	p.Met40fs
A	266173	T	TAAAACGGGAGCTAAAACGGGAGCTAAAAC	frameshift_variant	HIGH	CAGL0A02486g	c.119_120insAAAACGGGAGCTAAAACGGGAGCTAAAAC	p.Met40fs
A	266303	A	G	missense_variant	MODERATE	CAGL0A02486g	c.249A>G	p.Ile83Met
A	266347	C	T	missense_variant	MODERATE	CAGL0A02486g	c.293C>T	p.Ala98Val
A	269246	A	T	missense_variant	MODERATE	CAGL0A02508g	c.157A>T	p.Ser53Cys
A	269660	G	A	missense_variant	MODERATE	CAGL0A02508g	c.571G>A	p.Gly191Ser
A	270706	A	G	missense_variant	MODERATE	CAGL0A02530g	c.226A>G	p.Thr76Ala
A	271947	G	T	missense_variant	MODERATE	CAGL0A02552g	c.928C>A	p.Pro310Thr
A	272249	G	T	missense_variant	MODERATE	CAGL0A02552g	c.626C>A	p.Ala209Asp
A	272268	T	C	missense_variant	MODERATE	CAGL0A02552g	c.607A>G	p.Thr203Ala
A	289864	A	C	missense_variant	MODERATE	CAGL0A02695g	c.585T>G	p.Ile195Met
A	290100	C	CT	frameshift_variant	HIGH	CAGL0A02695g	c.348_349insA	p.Asp117fs
A	290102	C	CAT	frameshift_variant	HIGH	CAGL0A02695g	c.346_347insAT	p.Gly116fs
A	290104	G	GTCTGCA	disruptive_inframe_insertion	MODERATE	CAGL0A02695g	c.344_345insTGCAGA	p.Asp115_Gly116insAlaAsp
A	290203	GGCGCCAGCA	G	disruptive_inframe_deletion	MODERATE	CAGL0A02695g	c.237_245delTGCTGGCGC	p.Ala80_Ala82del
A	290235	T	C	missense_variant	MODERATE	CAGL0A02695g	c.214A>G	p.Thr72Ala
A	290297	CCTT	C	disruptive_inframe_deletion	MODERATE	CAGL0A02695g	c.149_151delAAG	p.Glu50del
A	290345	A	T	missense_variant	MODERATE	CAGL0A02695g	c.104T>A	p.Val35Asp
A	290406	T	C	missense_variant	MODERATE	CAGL0A02695g	c.43A>G	p.Ile15Val
A	290700	A	G	missense_variant	MODERATE	CAGL0A02706g	c.106A>G	p.Asn36Asp
A	290719	T	C	missense_variant	MODERATE	CAGL0A02706g	c.125T>C	p.Val42Ala
A	290738	A	C	missense_variant	MODERATE	CAGL0A02706g	c.144A>C	p.Glu48Asp
A	292026	ACTAGTG	A	disruptive_inframe_deletion	MODERATE	CAGL0A02728g	c.141_146delTAGTGC	p.Ser48_Ala49del
A	292035	ACCAACGGCATTG	A	disruptive_inframe_deletion	MODERATE	CAGL0A02728g	c.149_160delCCAACGGCATTG	p.Thr50_Gly54delinsSer
A	294975	C	T	missense_variant	MODERATE	CAGL0A02772g	c.317G>A	p.Arg106Lys
A	294993	T	C	missense_variant	MODERATE	CAGL0A02772g	c.299A>G	p.Lys100Arg
A	295002	A	T	missense_variant	MODERATE	CAGL0A02772g	c.290T>A	p.Leu97Gln
A	295068	C	T	missense_variant	MODERATE	CAGL0A02772g	c.224G>A	p.Gly75Asp
A	295089	G	T	missense_variant	MODERATE	CAGL0A02772g	c.203C>A	p.Thr68Lys
A	295134	C	T	missense_variant	MODERATE	CAGL0A02772g	c.158G>A	p.Gly53Asp
A	295216	C	G	missense_variant	MODERATE	CAGL0A02772g	c.76G>C	p.Glu26Gln
A	297653	G	T	missense_variant	MODERATE	CAGL0A02816g	c.803G>T	p.Arg268Ile
A	297905	GTCATCA	G	disruptive_inframe_deletion	MODERATE	CAGL0A02838g	c.2448_2453delTGATGA	p.Asp817_Asp818del
A	297955	C	T	missense_variant	MODERATE	CAGL0A02838g	c.2404G>A	p.Val802Ile
A	298032	C	T	missense_variant	MODERATE	CAGL0A02838g	c.2327G>A	p.Gly776Asp
A	298033	C	G	missense_variant	MODERATE	CAGL0A02838g	c.2326G>C	p.Gly776Arg
A	298086	G	C	missense_variant	MODERATE	CAGL0A02838g	c.2273C>G	p.Thr758Ser
A	298251	C	G	missense_variant	MODERATE	CAGL0A02838g	c.2108G>C	p.Gly703Ala
A	298524	G	C	missense_variant	MODERATE	CAGL0A02838g	c.1835C>G	p.Thr612Ser
A	298531	T	A	missense_variant	MODERATE	CAGL0A02838g	c.1828A>T	p.Asn610Tyr
A	298579	C	T	missense_variant	MODERATE	CAGL0A02838g	c.1780G>A	p.Val594Ile
A	298710	T	C	missense_variant	MODERATE	CAGL0A02838g	c.1649A>G	p.Asp550Gly
A	298725	G	T	missense_variant	MODERATE	CAGL0A02838g	c.1634C>A	p.Thr545Asn
A	298882	G	T	missense_variant	MODERATE	CAGL0A02838g	c.1477C>A	p.Leu493Ile
A	298884	A	G	missense_variant	MODERATE	CAGL0A02838g	c.1475T>C	p.Leu492Ser
A	298920	A	G	missense_variant	MODERATE	CAGL0A02838g	c.1439T>C	p.Leu480Ser
A	298983	C	A	missense_variant	MODERATE	CAGL0A02838g	c.1376G>T	p.Arg459Met
A	298985	A	C	missense_variant	MODERATE	CAGL0A02838g	c.1374T>G	p.Asp458Glu
A	299017	C	T	missense_variant	MODERATE	CAGL0A02838g	c.1342G>A	p.Glu448Lys
A	299035	G	C	missense_variant	MODERATE	CAGL0A02838g	c.1324C>G	p.Gln442Glu
A	299142	T	A	missense_variant	MODERATE	CAGL0A02838g	c.1217A>T	p.Gln406Leu
A	299179	A	T	missense_variant	MODERATE	CAGL0A02838g	c.1180T>A	p.Ser394Thr
A	299214	A	T	missense_variant	MODERATE	CAGL0A02838g	c.1145T>A	p.Val382Asp
A	299314	C	T	missense_variant	MODERATE	CAGL0A02838g	c.1045G>A	p.Val349Ile
A	299421	T	A	missense_variant	MODERATE	CAGL0A02838g	c.938A>T	p.Tyr313Phe
A	299485	T	C	missense_variant	MODERATE	CAGL0A02838g	c.874A>G	p.Ile292Val
A	299553	G	A	missense_variant	MODERATE	CAGL0A02838g	c.806C>T	p.Ser269Leu
A	299686	A	T	missense_variant	MODERATE	CAGL0A02838g	c.673T>A	p.Trp225Arg
A	299783	C	T	missense_variant	MODERATE	CAGL0A02838g	c.576G>A	p.Met192Ile
A	300739	A	T	missense_variant	MODERATE	CAGL0A02860g	c.1206T>A	p.Asn402Lys
A	300849	T	C	missense_variant	MODERATE	CAGL0A02860g	c.1096A>G	p.Thr366Ala
A	300992	C	G	missense_variant	MODERATE	CAGL0A02860g	c.953G>C	p.Cys318Ser
A	301323	C	A	missense_variant	MODERATE	CAGL0A02860g	c.622G>T	p.Val208Leu
A	301854	G	T	missense_variant	MODERATE	CAGL0A02860g	c.91C>A	p.His31Asn
A	302478	T	G	missense_variant	MODERATE	CAGL0A02882g	c.217T>G	p.Leu73Val
A	302493	G	A	missense_variant	MODERATE	CAGL0A02882g	c.232G>A	p.Val78Ile
A	302575	A	G	splice_region_variant&stop_retained_variant	LOW	CAGL0A02882g	c.314A>G	p.Ter105Ter
A	303234	T	G	missense_variant	MODERATE	CAGL0A02904g	c.297T>G	p.Asn99Lys
A	307663	G	C	missense_variant	MODERATE	CAGL0A02970g	c.370C>G	p.Pro124Ala
A	307704	A	T	missense_variant	MODERATE	CAGL0A02970g	c.329T>A	p.Val110Asp
A	307732	T	C	missense_variant	MODERATE	CAGL0A02970g	c.301A>G	p.Thr101Ala
A	307773	G	A	missense_variant	MODERATE	CAGL0A02970g	c.260C>T	p.Ala87Val
A	307776	G	A	missense_variant	MODERATE	CAGL0A02970g	c.257C>T	p.Ser86Leu
A	307789	G	A	missense_variant	MODERATE	CAGL0A02970g	c.244C>T	p.His82Tyr
A	307817	A	C	missense_variant	MODERATE	CAGL0A02970g	c.216T>G	p.Asp72Glu
A	307835	A	C	missense_variant	MODERATE	CAGL0A02970g	c.198T>G	p.Asp66Glu
A	307837	C	G	missense_variant	MODERATE	CAGL0A02970g	c.196G>C	p.Asp66His
A	307855	G	A	missense_variant	MODERATE	CAGL0A02970g	c.178C>T	p.Pro60Ser
A	307867	T	C	missense_variant	MODERATE	CAGL0A02970g	c.166A>G	p.Ser56Gly
A	307932	A	T	missense_variant	MODERATE	CAGL0A02970g	c.101T>A	p.Val34Glu
A	308004	T	C	missense_variant	MODERATE	CAGL0A02970g	c.29A>G	p.Gln10Arg
A	309169	T	A	missense_variant	MODERATE	CAGL0A02992g	c.894A>T	p.Leu298Phe
A	310028	G	T	missense_variant	MODERATE	CAGL0A02992g	c.35C>A	p.Pro12Gln
A	310356	G	A	missense_variant	MODERATE	CAGL0A03014g	c.34G>A	p.Glu12Lys
A	310575	A	G	missense_variant	MODERATE	CAGL0A03014g	c.253A>G	p.Ile85Val
A	310884	T	A	missense_variant	MODERATE	CAGL0A03014g	c.562T>A	p.Ser188Thr
A	310911	C	T	missense_variant	MODERATE	CAGL0A03014g	c.589C>T	p.Pro197Ser
A	311037	T	C	missense_variant	MODERATE	CAGL0A03014g	c.715T>C	p.Phe239Leu
A	311238	C	T	missense_variant	MODERATE	CAGL0A03014g	c.916C>T	p.Pro306Ser
A	311359	A	C	missense_variant	MODERATE	CAGL0A03014g	c.1037A>C	p.Gln346Pro
A	311665	C	T	missense_variant	MODERATE	CAGL0A03014g	c.1343C>T	p.Thr448Ile
A	311701	C	T	missense_variant	MODERATE	CAGL0A03014g	c.1379C>T	p.Thr460Met
A	311814	G	A	missense_variant	MODERATE	CAGL0A03014g	c.1492G>A	p.Glu498Lys
A	313277	C	T	missense_variant	MODERATE	CAGL0A03051g	c.58G>A	p.Ala20Thr
A	313315	C	A	missense_variant	MODERATE	CAGL0A03051g	c.20G>T	p.Ser7Ile
A	313327	G	T	missense_variant	MODERATE	CAGL0A03051g	c.8C>A	p.Thr3Asn
A	313332	C	T	start_lost	HIGH	CAGL0A03051g	c.3G>A	p.Met1?
A	313855	T	G	missense_variant	MODERATE	CAGL0A03058g	c.194T>G	p.Val65Gly
A	313924	A	G	missense_variant	MODERATE	CAGL0A03058g	c.263A>G	p.Asp88Gly
A	314581	T	C	missense_variant	MODERATE	CAGL0A03058g	c.920T>C	p.Val307Ala
A	314925	G	T	missense_variant	MODERATE	CAGL0A03058g	c.1264G>T	p.Ala422Ser
A	318808	G	A	missense_variant	MODERATE	CAGL0A03102g	c.848G>A	p.Ser283Asn
A	325123	A	C	missense_variant	MODERATE	CAGL0A03190g	c.184T>G	p.Ser62Ala
A	325218	T	C	missense_variant	MODERATE	CAGL0A03190g	c.89A>G	p.Glu30Gly
A	336272	A	T	missense_variant	MODERATE	CAGL0A03300g	c.1312T>A	p.Ser438Thr
A	339202	A	C	missense_variant	MODERATE	CAGL0A03322g	c.687A>C	p.Lys229Asn
A	339203	A	T	missense_variant	MODERATE	CAGL0A03322g	c.688A>T	p.Asn230Tyr
A	340995	A	G	missense_variant	MODERATE	CAGL0A03344g	c.495A>G	p.Ile165Met
A	341429	G	C	missense_variant	MODERATE	CAGL0A03344g	c.929G>C	p.Ser310Thr
A	341962	G	A	missense_variant	MODERATE	CAGL0A03344g	c.1462G>A	p.Asp488Asn
A	342960	C	T	non_coding_transcript_exon_variant	MODIFIER	snR30	n.461G>A
A	343074	G	A	non_coding_transcript_exon_variant	MODIFIER	snR30	n.347C>T
A	343988	C	T	splice_region_variant&stop_retained_variant	LOW	CAGL0A03366g	c.1772G>A	p.Ter591Ter
A	349035	T	G	missense_variant	MODERATE	CAGL0A03410g	c.328T>G	p.Ser110Ala
A	349036	C	T	missense_variant	MODERATE	CAGL0A03410g	c.329C>T	p.Ser110Leu
A	350898	T	A	missense_variant	MODERATE	CAGL0A03432g	c.1015T>A	p.Phe339Ile
A	353179	A	G	missense_variant	MODERATE	CAGL0A03432g	c.3296A>G	p.Asn1099Ser
A	354826	G	C	missense_variant	MODERATE	CAGL0A03454g	c.943G>C	p.Glu315Gln
A	358067	G	T	missense_variant	MODERATE	CAGL0A03498g	c.1612C>A	p.His538Asn
A	358129	G	A	missense_variant	MODERATE	CAGL0A03498g	c.1550C>T	p.Pro517Leu
A	358171	C	T	missense_variant	MODERATE	CAGL0A03498g	c.1508G>A	p.Gly503Glu
A	358315	A	G	missense_variant	MODERATE	CAGL0A03498g	c.1364T>C	p.Ile455Thr
A	358339	C	T	missense_variant	MODERATE	CAGL0A03498g	c.1340G>A	p.Arg447Lys
A	358362	G	C	missense_variant	MODERATE	CAGL0A03498g	c.1317C>G	p.Phe439Leu
A	358393	G	T	missense_variant	MODERATE	CAGL0A03498g	c.1286C>A	p.Thr429Asn
A	358823	A	T	missense_variant	MODERATE	CAGL0A03498g	c.856T>A	p.Leu286Ile
A	358883	G	C	missense_variant	MODERATE	CAGL0A03498g	c.796C>G	p.Gln266Glu
A	363994	T	G	missense_variant	MODERATE	CAGL0A03564g	c.820A>C	p.Lys274Gln
A	369867	C	T	missense_variant	MODERATE	CAGL0A03630g	c.2726G>A	p.Arg909Lys
A	370826	T	A	missense_variant	MODERATE	CAGL0A03630g	c.1767A>T	p.Gln589His
A	377614	T	A	missense_variant	MODERATE	CAGL0A03696g	c.360T>A	p.Asp120Glu
A	383655	C	T	missense_variant	MODERATE	CAGL0A03718g	c.178G>A	p.Val60Ile
A	387856	C	T	splice_region_variant&stop_retained_variant	LOW	CAGL0A03784g	c.546G>A	p.Ter182Ter
A	387988	T	C	missense_variant	MODERATE	CAGL0A03784g	c.414A>G	p.Ile138Met
A	389386	C	G	missense_variant	MODERATE	CAGL0A03806g	c.529C>G	p.Gln177Glu
A	389521	A	T	missense_variant	MODERATE	CAGL0A03806g	c.664A>T	p.Ile222Leu
A	389578	T	TCTA	disruptive_inframe_insertion	MODERATE	CAGL0A03806g	c.725_727dupCTA	p.Thr242dup
A	390088	T	C	missense_variant	MODERATE	CAGL0A03806g	c.1231T>C	p.Phe411Leu
A	391309	A	G	missense_variant	MODERATE	CAGL0A03828g	c.623A>G	p.Asn208Ser
A	391413	T	A	missense_variant	MODERATE	CAGL0A03828g	c.727T>A	p.Phe243Ile
A	391932	A	C	missense_variant	MODERATE	CAGL0A03828g	c.1246A>C	p.Thr416Pro
A	393057	C	CTGT	disruptive_inframe_insertion	MODERATE	CAGL0A03872g	c.1397_1398insACA	p.Gln466dup
A	393390	C	CTGCTGAGGTTGCTGCTGT	disruptive_inframe_insertion	MODERATE	CAGL0A03872g	c.1047_1064dupACAGCAGCAACCTCAGCA	p.Gln355_Gln356insGlnGlnGlnProGlnGln
A	393973	C	T	missense_variant	MODERATE	CAGL0A03872g	c.482G>A	p.Arg161His
A	394757	G	A	missense_variant	MODERATE	CAGL0A03883g	c.145G>A	p.Gly49Ser
A	394857	A	AAGC	conservative_inframe_insertion	MODERATE	CAGL0A03883g	c.246_247insGCA	p.Gln82_Thr83insAla
A	394860	C	CAGTG	frameshift_variant	HIGH	CAGL0A03883g	c.248_249insAGTG	p.Met84fs
A	394862	A	AAGCCG	frameshift_variant	HIGH	CAGL0A03883g	c.250_251insAGCCG	p.Met84fs
A	395512	G	T	missense_variant	MODERATE	CAGL0A03905g	c.556C>A	p.Leu186Met
A	395722	C	T	missense_variant	MODERATE	CAGL0A03905g	c.346G>A	p.Ala116Thr
A	395934	G	C	missense_variant	MODERATE	CAGL0A03905g	c.134C>G	p.Ala45Gly
A	395936	A	AGTT	disruptive_inframe_insertion	MODERATE	CAGL0A03905g	c.131_132insAAC	p.Gly44dup
A	399397	A	C	missense_variant	MODERATE	CAGL0A03949g	c.178A>C	p.Asn60His
A	400022	T	C	missense_variant	MODERATE	CAGL0A03949g	c.803T>C	p.Val268Ala
A	401310	C	G	missense_variant	MODERATE	CAGL0A03993g	c.325C>G	p.Gln109Glu
A	402689	C	T	missense_variant	MODERATE	CAGL0A04015g	c.908G>A	p.Gly303Glu
A	405033	T	C	missense_variant	MODERATE	CAGL0A04037g	c.782A>G	p.Asp261Gly
A	405617	A	T	missense_variant	MODERATE	CAGL0A04037g	c.198T>A	p.Asp66Glu
A	405645	C	T	missense_variant	MODERATE	CAGL0A04037g	c.170G>A	p.Ser57Asn
A	405646	T	C	missense_variant	MODERATE	CAGL0A04037g	c.169A>G	p.Ser57Gly
A	408136	A	T	missense_variant	MODERATE	CAGL0A04081g	c.73A>T	p.Asn25Tyr
A	408352	G	A	missense_variant	MODERATE	CAGL0A04081g	c.289G>A	p.Val97Ile
A	408443	T	G	missense_variant	MODERATE	CAGL0A04081g	c.380T>G	p.Val127Gly
A	408632	T	C	missense_variant	MODERATE	CAGL0A04081g	c.569T>C	p.Val190Ala
A	409046	T	TCTCCCACAGTGC	conservative_inframe_insertion	MODERATE	CAGL0A04081g	c.994_1005dupGCCTCCCACAGT	p.Ala332_Ser335dup
A	412577	A	C	missense_variant	MODERATE	CAGL0A04147g	c.273T>G	p.Ile91Met
A	413721	A	G	missense_variant	MODERATE	CAGL0A04169g	c.1577T>C	p.Ile526Thr
A	414689	T	A	missense_variant	MODERATE	CAGL0A04169g	c.609A>T	p.Lys203Asn
A	414859	T	C	missense_variant	MODERATE	CAGL0A04169g	c.439A>G	p.Thr147Ala
A	417025	C	CCAA	conservative_inframe_insertion	MODERATE	CAGL0A04213g	c.115_117dupACA	p.Thr39dup
A	417046	G	GCAA	disruptive_inframe_insertion	MODERATE	CAGL0A04213g	c.125_127dupCAA	p.Thr42dup
A	418109	T	C	missense_variant	MODERATE	CAGL0A04213g	c.1181T>C	p.Val394Ala
A	420903	G	C	missense_variant	MODERATE	CAGL0A04235g	c.953G>C	p.Arg318Thr
A	422040	T	C	missense_variant	MODERATE	CAGL0A04235g	c.2090T>C	p.Leu697Ser
A	424049	C	CTGACACCGAGTT	conservative_inframe_insertion	MODERATE	CAGL0A04257g	c.229_240dupAACTCGGTGTCA	p.Ser80_Asp81insAsnSerValSer
A	425367	A	G	missense_variant	MODERATE	CAGL0A04279g	c.310A>G	p.Asn104Asp
A	425391	T	C	missense_variant	MODERATE	CAGL0A04279g	c.334T>C	p.Ser112Pro
A	425710	C	A	missense_variant	MODERATE	CAGL0A04279g	c.653C>A	p.Thr218Asn
A	426132	A	G	missense_variant	MODERATE	CAGL0A04279g	c.1075A>G	p.Ile359Val
A	426632	T	C	missense_variant	MODERATE	CAGL0A04301g	c.1298A>G	p.Asn433Ser
A	426641	C	G	missense_variant	MODERATE	CAGL0A04301g	c.1289G>C	p.Ser430Thr
A	429296	C	T	missense_variant	MODERATE	CAGL0A04323g	c.176C>T	p.Ala59Val
A	430217	C	T	missense_variant	MODERATE	CAGL0A04345g	c.898G>A	p.Ala300Thr
A	430292	G	A	missense_variant	MODERATE	CAGL0A04345g	c.823C>T	p.His275Tyr
A	431057	C	A	missense_variant	MODERATE	CAGL0A04345g	c.58G>T	p.Asp20Tyr
A	434990	G	A	missense_variant	MODERATE	CAGL0A04411g	c.1414G>A	p.Ala472Thr
A	435416	G	A	missense_variant	MODERATE	CAGL0A04411g	c.1840G>A	p.Val614Ile
A	436201	G	A	missense_variant	MODERATE	CAGL0A04433g	c.59G>A	p.Arg20Lys
A	438501	C	G	missense_variant	MODERATE	CAGL0A04455g	c.956C>G	p.Thr319Ser
A	439274	C	A	missense_variant	MODERATE	CAGL0A04455g	c.1729C>A	p.His577Asn
A	439296	A	G	missense_variant	MODERATE	CAGL0A04455g	c.1751A>G	p.Asn584Ser
A	442207	A	G	missense_variant	MODERATE	CAGL0A04477g	c.119A>G	p.Lys40Arg
A	442843	T	C	missense_variant	MODERATE	CAGL0A04477g	c.755T>C	p.Leu252Pro
A	443002	G	A	missense_variant	MODERATE	CAGL0A04477g	c.914G>A	p.Arg305His
A	444078	G	A	missense_variant	MODERATE	CAGL0A04477g	c.1990G>A	p.Asp664Asn
A	444202	G	A	missense_variant	MODERATE	CAGL0A04477g	c.2114G>A	p.Arg705Lys
A	449299	G	A	missense_variant	MODERATE	CAGL0A04543g	c.494G>A	p.Gly165Asp
A	449316	C	A	missense_variant	MODERATE	CAGL0A04543g	c.511C>A	p.Leu171Ile
A	449610	A	G	missense_variant	MODERATE	CAGL0A04543g	c.805A>G	p.Ile269Val
A	449612	A	G	missense_variant	MODERATE	CAGL0A04543g	c.807A>G	p.Ile269Met
A	449758	A	G	missense_variant	MODERATE	CAGL0A04543g	c.953A>G	p.Tyr318Cys
A	452604	G	A	missense_variant	MODERATE	CAGL0A04565g	c.2030G>A	p.Gly677Glu
A	452606	G	A	missense_variant	MODERATE	CAGL0A04565g	c.2032G>A	p.Glu678Lys
A	454752	T	C	missense_variant	MODERATE	CAGL0A04587g	c.602T>C	p.Ile201Thr
A	454923	G	A	missense_variant	MODERATE	CAGL0A04587g	c.773G>A	p.Arg258Lys
A	455138	C	A	missense_variant	MODERATE	CAGL0A04587g	c.988C>A	p.Leu330Met
A	457003	T	C	missense_variant	MODERATE	CAGL0A04631g	c.848T>C	p.Leu283Pro
A	457963	G	A	missense_variant	MODERATE	CAGL0A04653g	c.1256C>T	p.Thr419Ile
A	464583	C	T	missense_variant	MODERATE	CAGL0A04741g	c.1330G>A	p.Asp444Asn
A	464955	C	T	missense_variant	MODERATE	CAGL0A04741g	c.958G>A	p.Asp320Asn
A	468848	G	A	missense_variant	MODERATE	CAGL0A04785g	c.1611G>A	p.Met537Ile
A	471473	T	C	missense_variant	MODERATE	CAGL0A04829g	c.779A>G	p.Asn260Ser
B	8805	G	GAT	frameshift_variant&splice_region_variant	HIGH	tRNA-Leu_(CAA)	c.40_41insAT	p.Thr14fs	1.00)	(tRNA	EBG00000985144	1	1.00)
B	8806	TGC	T	frameshift_variant	HIGH	tRNA	c.46_47delGC	p.Ala16fs	1.00)	(tRNA	EBG00000985144	1	1.00)
B	8814	A	G	missense_variant	MODERATE	tRNA	c.53A>G	p.Glu18Gly	0
B	8832	GT	G	frameshift_variant	HIGH	tRNA	c.72delT	p.Ser24fs	1.00)	GT:AD:DP:GQ:PL	01:06:00	809:815:99:35756	0
B	8834	A	C	missense_variant	MODERATE	tRNA	c.73A>C	p.Ile25Leu	0
B	16645	A	G	missense_variant	MODERATE	CAGL0B00308g	c.113A>G	p.Asn38Ser
B	17185	A	T	missense_variant	MODERATE	CAGL0B00308g	c.653A>T	p.Asn218Ile
B	17274	A	G	missense_variant	MODERATE	CAGL0B00308g	c.742A>G	p.Asn248Asp
B	17484	A	C	missense_variant	MODERATE	CAGL0B00308g	c.952A>C	p.Asn318His
B	18503	C	T	missense_variant	MODERATE	CAGL0B00330g	c.2939G>A	p.Arg980Lys
B	20439	A	T	missense_variant	MODERATE	CAGL0B00330g	c.1003T>A	p.Phe335Ile
B	20801	C	T	missense_variant	MODERATE	CAGL0B00330g	c.641G>A	p.Ser214Asn
B	21299	G	A	missense_variant	MODERATE	CAGL0B00330g	c.143C>T	p.Ser48Phe
B	21359	C	T	missense_variant	MODERATE	CAGL0B00330g	c.83G>A	p.Gly28Asp
B	22770	C	G	missense_variant	MODERATE	CAGL0B00352g	c.415G>C	p.Val139Leu
B	39173	C	T	missense_variant	MODERATE	CAGL0B00506g	c.722G>A	p.Arg241Lys
B	39560	C	T	missense_variant	MODERATE	CAGL0B00506g	c.335G>A	p.Ser112Asn
B	43031	G	A	missense_variant	MODERATE	CAGL0B00528g	c.355G>A	p.Val119Ile
B	43859	T	C	missense_variant	MODERATE	CAGL0B00528g	c.1183T>C	p.Ser395Pro
B	45352	A	G	missense_variant	MODERATE	CAGL0B00550g	c.773T>C	p.Phe258Ser
B	46019	C	T	missense_variant	MODERATE	CAGL0B00550g	c.106G>A	p.Asp36Asn
B	48927	C	A	stop_gained	HIGH	CAGL0B00572g	c.580G>T	p.Glu194*
B	49094	CTTT	C	disruptive_inframe_deletion	MODERATE	CAGL0B00572g	c.410_412delAAA	p.Lys137del
B	49126	T	TC	frameshift_variant	HIGH	CAGL0B00572g	c.380_381insG	p.Ile128fs
B	49128	T	A	stop_gained	HIGH	CAGL0B00572g	c.379A>T	p.Lys127*
B	49217	T	TCCC	conservative_inframe_insertion	MODERATE	CAGL0B00572g	c.287_289dupGGG	p.Gly96dup
B	49355	C	T	stop_gained	HIGH	CAGL0B00572g	c.152G>A	p.Trp51*
B	49356	A	T	missense_variant	MODERATE	CAGL0B00572g	c.151T>A	p.Trp51Arg
B	49473	C	T	missense_variant	MODERATE	CAGL0B00572g	c.34G>A	p.Gly12Arg
B	53088	T	C	missense_variant	MODERATE	CAGL0B00616g	c.173T>C	p.Ile58Thr
B	53546	A	C	missense_variant	MODERATE	CAGL0B00616g	c.631A>C	p.Lys211Gln
B	53973	T	C	missense_variant	MODERATE	CAGL0B00616g	c.1058T>C	p.Ile353Thr
B	53978	C	A	missense_variant	MODERATE	CAGL0B00616g	c.1063C>A	p.Pro355Thr
B	54778	T	C	missense_variant	MODERATE	CAGL0B00638g	c.316A>G	p.Asn106Asp
B	54910	G	A	missense_variant	MODERATE	CAGL0B00638g	c.184C>T	p.His62Tyr
B	54997	T	A	missense_variant	MODERATE	CAGL0B00638g	c.97A>T	p.Thr33Ser
B	54999	C	T	missense_variant	MODERATE	CAGL0B00638g	c.95G>A	p.Gly32Asp
B	55067	T	A	missense_variant	MODERATE	CAGL0B00638g	c.27A>T	p.Glu9Asp
B	56188	C	T	missense_variant	MODERATE	CAGL0B00660g	c.1494G>A	p.Met498Ile
B	57214	T	A	missense_variant	MODERATE	CAGL0B00660g	c.468A>T	p.Glu156Asp
B	57236	C	T	missense_variant	MODERATE	CAGL0B00660g	c.446G>A	p.Ser149Asn
B	57244	T	A	missense_variant	MODERATE	CAGL0B00660g	c.438A>T	p.Glu146Asp
B	57599	A	T	missense_variant	MODERATE	CAGL0B00660g	c.83T>A	p.Ile28Asn
B	57678	C	T	missense_variant	MODERATE	CAGL0B00660g	c.4G>A	p.Ala2Thr
B	58465	C	A	missense_variant	MODERATE	CAGL0B00682g	c.1176G>T	p.Gln392His
B	58530	C	G	missense_variant	MODERATE	CAGL0B00682g	c.1111G>C	p.Glu371Gln
B	59313	A	T	missense_variant	MODERATE	CAGL0B00682g	c.328T>A	p.Leu110Ile
B	64243	T	A	missense_variant	MODERATE	CAGL0B00726g	c.341T>A	p.Met114Lys
B	65770	A	T	missense_variant	MODERATE	CAGL0B00748g	c.44A>T	p.Asn15Ile
B	66433	T	A	missense_variant	MODERATE	CAGL0B00748g	c.707T>A	p.Ile236Asn
B	66538	C	A	missense_variant	MODERATE	CAGL0B00748g	c.812C>A	p.Thr271Lys
B	66650	T	A	missense_variant	MODERATE	CAGL0B00748g	c.924T>A	p.Asp308Glu
B	68850	T	A	missense_variant	MODERATE	CAGL0B00770g	c.1063A>T	p.Ile355Leu
B	70897	A	T	missense_variant	MODERATE	CAGL0B00792g	c.1301T>A	p.Val434Glu
B	71558	G	A	missense_variant	MODERATE	CAGL0B00792g	c.640C>T	p.Pro214Ser
B	71925	G	C	missense_variant	MODERATE	CAGL0B00792g	c.273C>G	p.Asn91Lys
B	72179	T	C	missense_variant	MODERATE	CAGL0B00792g	c.19A>G	p.Thr7Ala
B	76049	G	C	missense_variant	MODERATE	CAGL0B00858g	c.120G>C	p.Glu40Asp
B	76516	G	A	missense_variant	MODERATE	CAGL0B00858g	c.587G>A	p.Ser196Asn
B	77386	C	T	missense_variant	MODERATE	CAGL0B00880g	c.620G>A	p.Gly207Glu
B	80474	G	T	missense_variant	MODERATE	CAGL0B00902g	c.322C>A	p.His108Asn
B	80641	G	A	missense_variant	MODERATE	CAGL0B00902g	c.155C>T	p.Thr52Ile
B	81709	G	A	missense_variant	MODERATE	CAGL0B00924g	c.1100C>T	p.Ser367Phe
B	84802	A	C	missense_variant	MODERATE	CAGL0B00968g	c.90A>C	p.Arg30Ser
B	84992	A	G	missense_variant	MODERATE	CAGL0B00968g	c.280A>G	p.Ile94Val
B	85110	C	T	missense_variant	MODERATE	CAGL0B00968g	c.398C>T	p.Ala133Val
B	85863	A	G	missense_variant	MODERATE	CAGL0B00968g	c.1151A>G	p.Glu384Gly
B	85875	G	A	missense_variant	MODERATE	CAGL0B00968g	c.1163G>A	p.Gly388Asp
B	85884	T	A	missense_variant	MODERATE	CAGL0B00968g	c.1172T>A	p.Leu391His
B	85904	A	C	missense_variant	MODERATE	CAGL0B00968g	c.1192A>C	p.Ile398Leu
B	91441	C	G	missense_variant	MODERATE	CAGL0B01012g	c.112C>G	p.Pro38Ala
B	91464	A	T	missense_variant	MODERATE	CAGL0B01012g	c.135A>T	p.Gln45His
B	91556	A	C	missense_variant	MODERATE	CAGL0B01012g	c.227A>C	p.Asn76Thr
B	96613	T	G	missense_variant	MODERATE	CAGL0B01078g	c.312T>G	p.His104Gln
B	97100	C	A	missense_variant	MODERATE	CAGL0B01078g	c.799C>A	p.Gln267Lys
B	97195	A	T	missense_variant	MODERATE	CAGL0B01078g	c.894A>T	p.Gln298His
B	101007	G	A	missense_variant	MODERATE	CAGL0B01122g	c.536G>A	p.Ser179Asn
B	107493	T	C	missense_variant	MODERATE	CAGL0B01188g	c.310A>G	p.Thr104Ala
B	107528	G	T	missense_variant	MODERATE	CAGL0B01188g	c.275C>A	p.Thr92Asn
B	112227	C	G	missense_variant	MODERATE	CAGL0B01232g	c.53C>G	p.Thr18Ser
B	114236	C	T	missense_variant	MODERATE	CAGL0B01265g	c.518C>T	p.Pro173Leu
B	116105	A	G	missense_variant	MODERATE	CAGL0B01287g	c.1274A>G	p.Gln425Arg
B	122416	G	T	missense_variant	MODERATE	CAGL0B01353g	c.104C>A	p.Ser35Tyr
B	123380	CTTCATCA	C	frameshift_variant	HIGH	CAGL0B01375g	c.3276_3282delTGATGAA	p.Ser1092fs
B	123391	ATCTTTGCTTCTTCATCT	A	frameshift_variant	HIGH	CAGL0B01375g	c.3255_3271delAGATGAAGAAGCAAAGA	p.Glu1085fs
B	123899	T	C	missense_variant	MODERATE	CAGL0B01375g	c.2764A>G	p.Ile922Val
B	124927	C	T	missense_variant	MODERATE	CAGL0B01375g	c.1736G>A	p.Gly579Glu
B	125024	C	T	missense_variant	MODERATE	CAGL0B01375g	c.1639G>A	p.Asp547Asn
B	128085	T	G	missense_variant	MODERATE	CAGL0B01397g	c.712T>G	p.Leu238Val
B	128275	T	C	missense_variant	MODERATE	CAGL0B01397g	c.902T>C	p.Leu301Pro
B	128363	A	T	missense_variant	MODERATE	CAGL0B01397g	c.990A>T	p.Glu330Asp
B	128440	G	A	missense_variant	MODERATE	CAGL0B01397g	c.1067G>A	p.Ser356Asn
B	128462	T	A	missense_variant	MODERATE	CAGL0B01397g	c.1089T>A	p.Asp363Glu
B	128557	C	T	missense_variant	MODERATE	CAGL0B01397g	c.1184C>T	p.Thr395Ile
B	128779	C	T	missense_variant	MODERATE	CAGL0B01397g	c.1406C>T	p.Ala469Val
B	132310	A	G	missense_variant	MODERATE	CAGL0B01463g	c.499A>G	p.Asn167Asp
B	132881	T	G	missense_variant	MODERATE	CAGL0B01485g	c.14T>G	p.Ile5Ser
B	132883	AAG	A	frameshift_variant	HIGH	CAGL0B01485g	c.24_25delGA	p.Lys9fs
B	133183	A	G	missense_variant	MODERATE	CAGL0B01485g	c.316A>G	p.Ile106Val
B	134626	C	A	missense_variant	MODERATE	CAGL0B01485g	c.1759C>A	p.His587Asn
B	137470	G	A	missense_variant	MODERATE	CAGL0B01529g	c.297G>A	p.Met99Ile
B	140476	G	A	missense_variant	MODERATE	CAGL0B01551g	c.1651G>A	p.Val551Ile
B	142881	A	T	missense_variant	MODERATE	CAGL0B01551g	c.4056A>T	p.Glu1352Asp
B	145243	G	C	missense_variant	MODERATE	CAGL0B01589g	c.112G>C	p.Ala38Pro
B	147833	G	A	missense_variant	MODERATE	CAGL0B01595g	c.1292G>A	p.Ser431Asn
B	155747	C	T	missense_variant	MODERATE	CAGL0B01683g	c.604G>A	p.Asp202Asn
B	155796	T	G	missense_variant	MODERATE	CAGL0B01683g	c.555A>C	p.Glu185Asp
B	156166	G	T	missense_variant	MODERATE	CAGL0B01683g	c.185C>A	p.Ala62Glu
B	156195	A	C	missense_variant	MODERATE	CAGL0B01683g	c.156T>G	p.Asp52Glu
B	157761	C	A	missense_variant	MODERATE	CAGL0B01705g	c.517C>A	p.His173Asn
B	158103	A	G	missense_variant	MODERATE	CAGL0B01705g	c.859A>G	p.Ile287Val
B	158734	T	C	missense_variant	MODERATE	CAGL0B01705g	c.1490T>C	p.Phe497Ser
B	160242	C	T	missense_variant	MODERATE	CAGL0B01727g	c.865G>A	p.Asp289Asn
B	160644	G	A	missense_variant	MODERATE	CAGL0B01727g	c.463C>T	p.Pro155Ser
B	163072	A	G	missense_variant	MODERATE	CAGL0B01771g	c.10A>G	p.Ser4Gly
B	163813	G	A	missense_variant	MODERATE	CAGL0B01771g	c.751G>A	p.Glu251Lys
B	164521	A	G	missense_variant	MODERATE	CAGL0B01771g	c.1459A>G	p.Ile487Val
B	166421	G	T	missense_variant	MODERATE	CAGL0B01815g	c.100C>A	p.Pro34Thr
B	167034	C	T	missense_variant	MODERATE	CAGL0B01837g	c.1629G>A	p.Met543Ile
B	167515	A	G	missense_variant	MODERATE	CAGL0B01837g	c.1148T>C	p.Met383Thr
B	168259	G	A	missense_variant	MODERATE	CAGL0B01837g	c.404C>T	p.Thr135Ile
B	169070	G	A	missense_variant	MODERATE	CAGL0B01859g	c.95G>A	p.Arg32Lys
B	169587	A	G	missense_variant	MODERATE	CAGL0B01859g	c.612A>G	p.Ile204Met
B	169613	T	G	missense_variant	MODERATE	CAGL0B01859g	c.638T>G	p.Phe213Cys
B	169728	G	C	missense_variant	MODERATE	CAGL0B01859g	c.753G>C	p.Met251Ile
B	169778	C	T	missense_variant	MODERATE	CAGL0B01859g	c.803C>T	p.Ser268Leu
B	169969	G	A	missense_variant	MODERATE	CAGL0B01859g	c.994G>A	p.Val332Ile
B	170328	T	G	missense_variant	MODERATE	CAGL0B01859g	c.1353T>G	p.His451Gln
B	170731	A	G	missense_variant	MODERATE	CAGL0B01859g	c.1756A>G	p.Asn586Asp
B	172199	C	G	missense_variant	MODERATE	CAGL0B01875g	c.83C>G	p.Thr28Arg
B	173009	C	T	missense_variant	MODERATE	CAGL0B01881g	c.1513G>A	p.Asp505Asn
B	173076	T	A	missense_variant	MODERATE	CAGL0B01881g	c.1446A>T	p.Glu482Asp
B	178085	T	G	missense_variant	MODERATE	CAGL0B01925g	c.1770T>G	p.Ile590Met
B	178677	C	A	missense_variant	MODERATE	CAGL0B01925g	c.2362C>A	p.His788Asn
B	179862	A	C	missense_variant	MODERATE	CAGL0B01947g	c.840T>G	p.Ile280Met
B	180145	G	T	missense_variant	MODERATE	CAGL0B01947g	c.557C>A	p.Ser186Tyr
B	180308	A	G	missense_variant	MODERATE	CAGL0B01947g	c.394T>C	p.Tyr132His
B	180311	A	T	missense_variant	MODERATE	CAGL0B01947g	c.391T>A	p.Tyr131Asn
B	181643	C	G	missense_variant	MODERATE	CAGL0B01969g	c.1035G>C	p.Leu345Phe
B	182164	C	T	missense_variant	MODERATE	CAGL0B01969g	c.514G>A	p.Glu172Lys
B	182233	T	C	missense_variant	MODERATE	CAGL0B01969g	c.445A>G	p.Thr149Ala
B	183178	T	G	missense_variant	MODERATE	CAGL0B01991g	c.285T>G	p.Ile95Met
B	183797	G	A	missense_variant	MODERATE	CAGL0B01991g	c.904G>A	p.Asp302Asn
B	185323	G	C	missense_variant	MODERATE	CAGL0B02013g	c.1072G>C	p.Glu358Gln
B	190362	A	G	missense_variant	MODERATE	CAGL0B02057g	c.775T>C	p.Tyr259His
B	191753	T	G	missense_variant	MODERATE	CAGL0B02079g	c.1858A>C	p.Lys620Gln
B	191765	T	C	missense_variant	MODERATE	CAGL0B02079g	c.1846A>G	p.Asn616Asp
B	193193	T	C	missense_variant	MODERATE	CAGL0B02079g	c.418A>G	p.Ile140Val
B	193426	G	A	missense_variant	MODERATE	CAGL0B02079g	c.185C>T	p.Thr62Ile
B	193543	T	A	missense_variant	MODERATE	CAGL0B02079g	c.68A>T	p.Lys23Met
B	193572	A	C	missense_variant	MODERATE	CAGL0B02079g	c.39T>G	p.Asp13Glu
B	194872	C	T	missense_variant	MODERATE	CAGL0B02101g	c.412C>T	p.Pro138Ser
B	196236	A	T	missense_variant	MODERATE	CAGL0B02123g	c.550T>A	p.Cys184Ser
B	196556	T	A	missense_variant	MODERATE	CAGL0B02123g	c.230A>T	p.Lys77Met
B	197323	G	A	non_coding_transcript_exon_variant	MODIFIER	SNR7	n.104G>A
B	197333	A	G	non_coding_transcript_exon_variant	MODIFIER	SNR7	n.114A>G
B	197401	C	T	non_coding_transcript_exon_variant	MODIFIER	SNR7	n.182C>T
B	197599	T	C	non_coding_transcript_exon_variant	MODIFIER	SNR7	n.380T>C
B	197613	CT	C	non_coding_transcript_exon_variant	MODIFIER	SNR7	n.400delT
B	197627	A	T	non_coding_transcript_exon_variant	MODIFIER	SNR7	n.408A>T
B	200062	A	C	missense_variant	MODERATE	CAGL0B02145g	c.1232A>C	p.Gln411Pro
B	202697	T	G	missense_variant	MODERATE	CAGL0B02189g	c.2921A>C	p.Asn974Thr
B	202698	T	G	missense_variant	MODERATE	CAGL0B02189g	c.2920A>C	p.Asn974His
B	211211	T	A	missense_variant	MODERATE	CAGL0B02211g	c.1574A>T	p.Asn525Ile
B	211227	T	C	missense_variant	MODERATE	CAGL0B02211g	c.1558A>G	p.Arg520Gly
B	211979	T	G	missense_variant	MODERATE	CAGL0B02211g	c.806A>C	p.Glu269Ala
B	212633	C	G	missense_variant	MODERATE	CAGL0B02211g	c.152G>C	p.Arg51Pro
B	212782	C	A	start_lost	HIGH	CAGL0B02211g	c.3G>T	p.Met1?
B	213322	A	G	missense_variant	MODERATE	CAGL0B02233g	c.143A>G	p.Lys48Arg
B	213358	C	T	missense_variant	MODERATE	CAGL0B02233g	c.179C>T	p.Ser60Leu
B	213778	G	A	missense_variant	MODERATE	CAGL0B02233g	c.599G>A	p.Ser200Asn
B	213802	G	A	missense_variant	MODERATE	CAGL0B02233g	c.623G>A	p.Arg208Lys
B	218478	T	G	missense_variant	MODERATE	CAGL0B02299g	c.1138T>G	p.Leu380Val
B	218587	T	C	missense_variant	MODERATE	CAGL0B02299g	c.1247T>C	p.Val416Ala
B	218834	G	T	missense_variant	MODERATE	CAGL0B02299g	c.1494G>T	p.Lys498Asn
B	220913	A	G	missense_variant	MODERATE	CAGL0B02321g	c.692A>G	p.Gln231Arg
B	221755	A	G	missense_variant	MODERATE	CAGL0B02321g	c.1534A>G	p.Lys512Glu
B	223616	G	A	missense_variant	MODERATE	CAGL0B02343g	c.128C>T	p.Ala43Val
B	224886	A	G	missense_variant	MODERATE	CAGL0B02365g	c.2930T>C	p.Ile977Thr
B	226292	C	T	missense_variant	MODERATE	CAGL0B02365g	c.1524G>A	p.Met508Ile
B	226798	C	T	missense_variant	MODERATE	CAGL0B02365g	c.1018G>A	p.Asp340Asn
B	229405	A	G	missense_variant	MODERATE	CAGL0B02387g	c.220T>C	p.Tyr74His
B	229600	G	A	missense_variant	MODERATE	CAGL0B02387g	c.25C>T	p.His9Tyr
B	230621	T	G	missense_variant	MODERATE	CAGL0B02409g	c.552A>C	p.Glu184Asp
B	230830	G	T	missense_variant	MODERATE	CAGL0B02409g	c.343C>A	p.His115Asn
B	231006	A	G	missense_variant	MODERATE	CAGL0B02409g	c.167T>C	p.Leu56Pro
B	231058	C	CATT	conservative_inframe_insertion	MODERATE	CAGL0B02409g	c.114_115insAAT	p.Ser38_Gly39insAsn
B	231060	C	CCATTGCCATTGCCATTGCCAT	conservative_inframe_insertion	MODERATE	CAGL0B02409g	c.112_113insATGGCAATGGCAATGGCAATG	p.Ser38delinsAsnGlyAsnGlyAsnGlyAsnGly
B	233403	A	G	missense_variant	MODERATE	CAGL0B02431g	c.1057A>G	p.Lys353Glu
B	240494	G	C	missense_variant	MODERATE	CAGL0B02519g	c.9G>C	p.Glu3Asp
B	245708	G	A	missense_variant	MODERATE	CAGL0B02563g	c.1085G>A	p.Arg362Lys
B	247333	A	G	missense_variant	MODERATE	CAGL0B02585g	c.538A>G	p.Lys180Glu
B	247426	A	C	missense_variant	MODERATE	CAGL0B02585g	c.631A>C	p.Asn211His
B	253052	A	G	missense_variant	MODERATE	CAGL0B02629g	c.2167A>G	p.Thr723Ala
B	253833	T	C	missense_variant	MODERATE	CAGL0B02651g	c.232A>G	p.Ile78Val
B	255455	T	C	missense_variant	MODERATE	CAGL0B02673g	c.140T>C	p.Ile47Thr
B	256089	C	G	missense_variant	MODERATE	CAGL0B02673g	c.774C>G	p.Ile258Met
B	256244	A	G	missense_variant	MODERATE	CAGL0B02673g	c.929A>G	p.Asp310Gly
B	256385	G	A	missense_variant	MODERATE	CAGL0B02673g	c.1070G>A	p.Ser357Asn
B	256394	A	C	missense_variant	MODERATE	CAGL0B02673g	c.1079A>C	p.Gln360Pro
B	256437	G	A	missense_variant	MODERATE	CAGL0B02673g	c.1122G>A	p.Met374Ile
B	256490	A	G	missense_variant	MODERATE	CAGL0B02673g	c.1175A>G	p.Lys392Arg
B	257950	T	C	missense_variant	MODERATE	CAGL0B02695g	c.203A>G	p.Lys68Arg
B	259369	T	C	missense_variant	MODERATE	CAGL0B02717g	c.1354A>G	p.Thr452Ala
B	264203	T	C	missense_variant	MODERATE	CAGL0B02739g	c.418A>G	p.Thr140Ala
B	266062	A	C	missense_variant	MODERATE	CAGL0B02761g	c.92A>C	p.Asn31Thr
B	266331	T	G	missense_variant	MODERATE	CAGL0B02761g	c.361T>G	p.Leu121Val
B	266334	A	G	missense_variant	MODERATE	CAGL0B02761g	c.364A>G	p.Ile122Val
B	266394	G	A	missense_variant	MODERATE	CAGL0B02761g	c.424G>A	p.Gly142Ser
B	266395	G	A	missense_variant	MODERATE	CAGL0B02761g	c.425G>A	p.Gly142Asp
B	266436	T	G	missense_variant	MODERATE	CAGL0B02761g	c.466T>G	p.Leu156Val
B	266448	G	A	missense_variant	MODERATE	CAGL0B02761g	c.478G>A	p.Ala160Thr
B	266491	G	T	missense_variant	MODERATE	CAGL0B02761g	c.521G>T	p.Gly174Val
B	266510	C	A	missense_variant	MODERATE	CAGL0B02761g	c.540C>A	p.Asn180Lys
B	266514	T	A	missense_variant	MODERATE	CAGL0B02761g	c.544T>A	p.Phe182Ile
B	266623	C	T	missense_variant	MODERATE	CAGL0B02761g	c.653C>T	p.Ser218Phe
B	267033	A	G	missense_variant	MODERATE	CAGL0B02761g	c.1063A>G	p.Lys355Glu
B	267202	T	C	missense_variant	MODERATE	CAGL0B02761g	c.1232T>C	p.Leu411Pro
B	267259	G	A	missense_variant	MODERATE	CAGL0B02761g	c.1289G>A	p.Arg430Lys
B	268602	A	G	missense_variant	MODERATE	CAGL0B02772g	c.386T>C	p.Met129Thr
B	269698	T	G	missense_variant	MODERATE	CAGL0B02794g	c.1054A>C	p.Ile352Leu
B	271592	T	C	missense_variant	MODERATE	CAGL0B02816g	c.2575A>G	p.Thr859Ala
B	271882	A	G	missense_variant	MODERATE	CAGL0B02816g	c.2285T>C	p.Ile762Thr
B	272018	C	T	missense_variant	MODERATE	CAGL0B02816g	c.2149G>A	p.Ala717Thr
B	272189	C	T	missense_variant	MODERATE	CAGL0B02816g	c.1978G>A	p.Ala660Thr
B	273728	G	GCT	frameshift_variant	HIGH	CAGL0B02816g	c.438_439insAG	p.Gln147fs
B	273734	CTT	C	frameshift_variant	HIGH	CAGL0B02816g	c.431_432delAA	p.Lys144fs
B	273817	T	C	missense_variant	MODERATE	CAGL0B02816g	c.350A>G	p.Lys117Arg
B	275052	G	T	missense_variant	MODERATE	CAGL0B02838g	c.1642C>A	p.His548Asn
B	276692	A	ATGAT	frameshift_variant&start_lost	HIGH	CAGL0B02838g	c.1_2insATCA	p.Met1fs
B	278122	T	G	missense_variant	MODERATE	CAGL0B02860g	c.536A>C	p.Asp179Ala
B	280411	A	T	missense_variant	MODERATE	CAGL0B02882g	c.774T>A	p.Asp258Glu
B	280803	T	A	missense_variant	MODERATE	CAGL0B02882g	c.382A>T	p.Asn128Tyr
B	280855	C	T	missense_variant	MODERATE	CAGL0B02882g	c.330G>A	p.Met110Ile
B	280862	T	C	missense_variant	MODERATE	CAGL0B02882g	c.323A>G	p.Asp108Gly
B	281181	A	G	missense_variant	MODERATE	CAGL0B02882g	c.4T>C	p.Ser2Pro
B	282328	A	T	missense_variant	MODERATE	CAGL0B02904g	c.1583T>A	p.Val528Asp
B	282586	A	G	missense_variant	MODERATE	CAGL0B02904g	c.1325T>C	p.Ile442Thr
B	282676	A	G	missense_variant	MODERATE	CAGL0B02904g	c.1235T>C	p.Met412Thr
B	282763	T	G	missense_variant	MODERATE	CAGL0B02904g	c.1148A>C	p.Lys383Thr
B	283241	C	T	missense_variant	MODERATE	CAGL0B02904g	c.670G>A	p.Glu224Lys
B	283441	G	T	missense_variant	MODERATE	CAGL0B02904g	c.470C>A	p.Ala157Asp
B	283452	A	C	missense_variant	MODERATE	CAGL0B02904g	c.459T>G	p.Asp153Glu
B	283588	C	T	missense_variant	MODERATE	CAGL0B02904g	c.323G>A	p.Ser108Asn
B	283625	A	G	missense_variant	MODERATE	CAGL0B02904g	c.286T>C	p.Ser96Pro
B	283643	C	T	missense_variant	MODERATE	CAGL0B02904g	c.268G>A	p.Gly90Ser
B	283693	C	G	missense_variant	MODERATE	CAGL0B02904g	c.218G>C	p.Gly73Ala
B	283745	T	C	missense_variant	MODERATE	CAGL0B02904g	c.166A>G	p.Lys56Glu
B	284985	C	A	missense_variant	MODERATE	CAGL0B02926g	c.1769G>T	p.Arg590Leu
B	285466	A	C	missense_variant	MODERATE	CAGL0B02926g	c.1288T>G	p.Ser430Ala
B	285504	T	A	missense_variant	MODERATE	CAGL0B02926g	c.1250A>T	p.Tyr417Phe
B	285913	C	T	missense_variant	MODERATE	CAGL0B02926g	c.841G>A	p.Asp281Asn
B	286195	G	T	missense_variant	MODERATE	CAGL0B02926g	c.559C>A	p.Leu187Ile
B	286343	C	A	missense_variant	MODERATE	CAGL0B02926g	c.411G>T	p.Gln137His
B	286447	C	T	missense_variant	MODERATE	CAGL0B02926g	c.307G>A	p.Val103Ile
B	286518	C	T	missense_variant	MODERATE	CAGL0B02926g	c.236G>A	p.Arg79Lys
B	288032	C	T	missense_variant	MODERATE	CAGL0B02948g	c.1768G>A	p.Gly590Arg
B	288078	C	A	missense_variant	MODERATE	CAGL0B02948g	c.1722G>T	p.Leu574Phe
B	288269	C	T	missense_variant	MODERATE	CAGL0B02948g	c.1531G>A	p.Val511Met
B	288814	C	T	missense_variant	MODERATE	CAGL0B02948g	c.986G>A	p.Arg329Lys
B	289052	T	C	missense_variant	MODERATE	CAGL0B02948g	c.748A>G	p.Asn250Asp
B	289097	C	A	missense_variant	MODERATE	CAGL0B02948g	c.703G>T	p.Val235Phe
B	289499	T	C	missense_variant	MODERATE	CAGL0B02948g	c.301A>G	p.Thr101Ala
B	289544	G	C	missense_variant	MODERATE	CAGL0B02948g	c.256C>G	p.Gln86Glu
B	289619	A	T	missense_variant	MODERATE	CAGL0B02948g	c.181T>A	p.Leu61Met
B	289715	T	C	missense_variant	MODERATE	CAGL0B02948g	c.85A>G	p.Asn29Asp
B	289723	G	A	missense_variant	MODERATE	CAGL0B02948g	c.77C>T	p.Thr26Ile
B	303520	C	A	missense_variant	MODERATE	CAGL0B03091g	c.1683G>T	p.Met561Ile
B	304460	G	T	missense_variant	MODERATE	CAGL0B03091g	c.743C>A	p.Thr248Lys
B	304989	A	T	missense_variant	MODERATE	CAGL0B03091g	c.214T>A	p.Tyr72Asn
B	307244	C	A	missense_variant	MODERATE	CAGL0B03113g	c.1342G>T	p.Ala448Ser
B	308057	T	A	missense_variant	MODERATE	CAGL0B03113g	c.529A>T	p.Ile177Leu
B	310692	T	C	missense_variant	MODERATE	CAGL0B03179g	c.1908A>G	p.Ile636Met
B	311562	G	C	missense_variant	MODERATE	CAGL0B03179g	c.1038C>G	p.Asn346Lys
B	319696	A	G	missense_variant	MODERATE	CAGL0B03289g	c.685A>G	p.Asn229Asp
B	319852	C	A	missense_variant	MODERATE	CAGL0B03289g	c.841C>A	p.His281Asn
B	320784	A	T	missense_variant	MODERATE	CAGL0B03289g	c.1773A>T	p.Glu591Asp
B	321007	G	C	missense_variant	MODERATE	CAGL0B03289g	c.1996G>C	p.Asp666His
B	321624	G	A	splice_region_variant&stop_retained_variant	LOW	CAGL0B03289g	c.2613G>A	p.Ter871Ter
B	326578	A	T	missense_variant	MODERATE	CAGL0B03355g	c.636T>A	p.Asp212Glu
B	326715	T	C	missense_variant	MODERATE	CAGL0B03355g	c.499A>G	p.Ser167Gly
B	326903	T	A	missense_variant	MODERATE	CAGL0B03355g	c.311A>T	p.His104Leu
B	327826	C	A	missense_variant	MODERATE	CAGL0B03377g	c.53C>A	p.Ser18Tyr
B	327838	C	G	missense_variant	MODERATE	CAGL0B03377g	c.65C>G	p.Pro22Arg
B	328086	C	G	missense_variant	MODERATE	CAGL0B03377g	c.313C>G	p.Gln105Glu
B	328794	C	T	missense_variant	MODERATE	CAGL0B03377g	c.1021C>T	p.Pro341Ser
B	331537	G	A	missense_variant	MODERATE	CAGL0B03399g	c.700G>A	p.Val234Ile
B	331627	C	T	missense_variant	MODERATE	CAGL0B03399g	c.790C>T	p.His264Tyr
B	332746	A	G	missense_variant	MODERATE	CAGL0B03399g	c.1909A>G	p.Lys637Glu
B	332963	C	T	missense_variant	MODERATE	CAGL0B03399g	c.2126C>T	p.Ala709Val
B	333769	G	A	missense_variant	MODERATE	CAGL0B03399g	c.2932G>A	p.Val978Met
B	335518	A	C	missense_variant	MODERATE	CAGL0B03399g	c.4681A>C	p.Ile1561Leu
B	339178	T	C	missense_variant	MODERATE	CAGL0B03421g	c.961A>G	p.Asn321Asp
B	343386	C	T	missense_variant	MODERATE	CAGL0B03443g	c.163G>A	p.Val55Ile
B	344451	T	C	missense_variant	MODERATE	CAGL0B03465g	c.176A>G	p.Lys59Arg
B	349668	G	T	missense_variant	MODERATE	CAGL0B03509g	c.1764C>A	p.His588Gln
B	351035	G	T	missense_variant	MODERATE	CAGL0B03509g	c.397C>A	p.Gln133Lys
B	353053	A	G	missense_variant	MODERATE	CAGL0B03531g	c.235A>G	p.Ser79Gly
B	353099	T	C	missense_variant	MODERATE	CAGL0B03531g	c.281T>C	p.Val94Ala
B	353454	C	A	missense_variant	MODERATE	CAGL0B03531g	c.636C>A	p.Asn212Lys
B	355064	C	A	missense_variant	MODERATE	CAGL0B03553g	c.700C>A	p.Gln234Lys
B	355425	G	A	missense_variant	MODERATE	CAGL0B03553g	c.1061G>A	p.Arg354Lys
B	355819	A	T	missense_variant	MODERATE	CAGL0B03553g	c.1455A>T	p.Gln485His
B	356070	G	A	missense_variant	MODERATE	CAGL0B03553g	c.1706G>A	p.Arg569Lys
B	356746	A	T	missense_variant	MODERATE	CAGL0B03553g	c.2382A>T	p.Glu794Asp
B	356749	T	A	missense_variant	MODERATE	CAGL0B03553g	c.2385T>A	p.Asp795Glu
B	357710	G	A	missense_variant	MODERATE	CAGL0B03575g	c.1075C>T	p.Pro359Ser
B	357833	C	A	missense_variant	MODERATE	CAGL0B03575g	c.952G>T	p.Ala318Ser
B	358157	T	C	missense_variant	MODERATE	CAGL0B03575g	c.628A>G	p.Ser210Gly
B	358278	T	A	missense_variant	MODERATE	CAGL0B03575g	c.507A>T	p.Glu169Asp
B	358424	G	C	missense_variant	MODERATE	CAGL0B03575g	c.361C>G	p.Leu121Val
B	359434	T	C	missense_variant	MODERATE	CAGL0B03597g	c.1207A>G	p.Asn403Asp
B	359611	T	C	missense_variant	MODERATE	CAGL0B03597g	c.1030A>G	p.Thr344Ala
B	360811	C	T	missense_variant	MODERATE	CAGL0B03611g	c.142G>A	p.Ala48Thr
B	364773	T	A	missense_variant	MODERATE	CAGL0B03641g	c.877T>A	p.Ser293Thr
B	365586	A	G	missense_variant	MODERATE	CAGL0B03641g	c.1690A>G	p.Asn564Asp
B	365665	G	C	missense_variant	MODERATE	CAGL0B03641g	c.1769G>C	p.Arg590Thr
B	365727	G	C	missense_variant	MODERATE	CAGL0B03641g	c.1831G>C	p.Glu611Gln
B	366249	T	G	missense_variant	MODERATE	CAGL0B03641g	c.2353T>G	p.Leu785Val
B	366811	C	T	missense_variant	MODERATE	CAGL0B03641g	c.2915C>T	p.Pro972Leu
B	368229	G	A	missense_variant	MODERATE	CAGL0B03663g	c.616G>A	p.Ala206Thr
B	372794	T	C	missense_variant	MODERATE	CAGL0B03707g	c.1334T>C	p.Val445Ala
B	378218	C	A	missense_variant	MODERATE	CAGL0B03817g	c.60C>A	p.Asp20Glu
B	378444	G	C	missense_variant	MODERATE	CAGL0B03817g	c.286G>C	p.Val96Leu
B	378481	A	C	missense_variant	MODERATE	CAGL0B03817g	c.323A>C	p.Glu108Ala
B	378988	A	G	missense_variant	MODERATE	CAGL0B03817g	c.830A>G	p.Glu277Gly
B	380465	G	T	missense_variant	MODERATE	CAGL0B03839g	c.175G>T	p.Ala59Ser
B	381458	C	G	missense_variant	MODERATE	CAGL0B03839g	c.1168C>G	p.Pro390Ala
B	381750	C	A	missense_variant	MODERATE	CAGL0B03839g	c.1460C>A	p.Thr487Asn
B	382745	C	T	missense_variant	MODERATE	CAGL0B03861g	c.592G>A	p.Asp198Asn
B	383732	G	A	missense_variant	MODERATE	CAGL0B03883g	c.131G>A	p.Ser44Asn
B	384112	C	T	missense_variant	MODERATE	CAGL0B03883g	c.511C>T	p.Leu171Phe
B	385774	A	T	missense_variant	MODERATE	CAGL0B03905g	c.583A>T	p.Thr195Ser
B	389519	G	C	missense_variant	MODERATE	CAGL0B03949g	c.241C>G	p.His81Asp
B	389528	C	T	missense_variant	MODERATE	CAGL0B03949g	c.232G>A	p.Gly78Ser
B	391462	G	C	missense_variant	MODERATE	CAGL0B03971g	c.870C>G	p.Phe290Leu
B	396102	C	T	missense_variant	MODERATE	CAGL0B04015g	c.929G>A	p.Arg310Lys
B	396745	G	A	missense_variant	MODERATE	CAGL0B04015g	c.286C>T	p.Leu96Phe
B	400356	A	G	missense_variant	MODERATE	CAGL0B04103g	c.26A>G	p.Lys9Arg
B	406442	A	G	missense_variant	MODERATE	CAGL0B04169g	c.857T>C	p.Phe286Ser
B	406667	T	C	missense_variant	MODERATE	CAGL0B04169g	c.632A>G	p.Glu211Gly
B	414093	C	T	missense_variant	MODERATE	CAGL0B04213g	c.1864C>T	p.Pro622Ser
B	414576	T	A	missense_variant	MODERATE	CAGL0B04213g	c.2347T>A	p.Ser783Thr
B	416015	A	G	missense_variant	MODERATE	CAGL0B04235g	c.587T>C	p.Ile196Thr
B	418704	G	C	missense_variant	MODERATE	CAGL0B04279g	c.1570C>G	p.Gln524Glu
B	419030	TCTCCTC	T	disruptive_inframe_deletion	MODERATE	CAGL0B04279g	c.1238_1243delGAGGAG	p.Gly413_Gly414del
B	419041	T	A	missense_variant	MODERATE	CAGL0B04279g	c.1233A>T	p.Glu411Asp
B	419044	T	A	missense_variant	MODERATE	CAGL0B04279g	c.1230A>T	p.Glu410Asp
B	419135	C	A	missense_variant	MODERATE	CAGL0B04279g	c.1139G>T	p.Ser380Ile
B	419848	A	C	missense_variant	MODERATE	CAGL0B04279g	c.426T>G	p.Ile142Met
B	420124	T	A	missense_variant	MODERATE	CAGL0B04279g	c.150A>T	p.Leu50Phe
B	420218	A	G	missense_variant	MODERATE	CAGL0B04279g	c.56T>C	p.Val19Ala
B	420931	G	A	missense_variant	MODERATE	CAGL0B04301g	c.388G>A	p.Val130Ile
B	426588	T	A	missense_variant	MODERATE	CAGL0B04367g	c.160A>T	p.Thr54Ser
B	428891	C	G	missense_variant	MODERATE	CAGL0B04389g	c.1298C>G	p.Thr433Ser
B	431456	A	T	missense_variant	MODERATE	CAGL0B04411g	c.355T>A	p.Ser119Thr
B	431473	G	T	missense_variant	MODERATE	CAGL0B04411g	c.338C>A	p.Ala113Glu
B	431588	C	T	missense_variant	MODERATE	CAGL0B04411g	c.223G>A	p.Asp75Asn
B	431684	G	A	missense_variant	MODERATE	CAGL0B04411g	c.127C>T	p.His43Tyr
B	431767	C	T	missense_variant	MODERATE	CAGL0B04411g	c.44G>A	p.Arg15Gln
B	435580	T	A	missense_variant	MODERATE	CAGL0B04455g	c.144T>A	p.Phe48Leu
B	435582	A	G	missense_variant	MODERATE	CAGL0B04455g	c.146A>G	p.Lys49Arg
B	436121	G	A	missense_variant	MODERATE	CAGL0B04455g	c.685G>A	p.Val229Ile
B	436242	T	A	missense_variant	MODERATE	CAGL0B04455g	c.806T>A	p.Phe269Tyr
B	436791	A	T	missense_variant	MODERATE	CAGL0B04455g	c.1355A>T	p.Asn452Ile
B	436833	C	T	missense_variant	MODERATE	CAGL0B04455g	c.1397C>T	p.Ser466Leu
B	440135	T	G	missense_variant	MODERATE	CAGL0B04521g	c.617A>C	p.Asn206Thr
B	441662	A	T	missense_variant	MODERATE	CAGL0B04543g	c.64A>T	p.Met22Leu
B	443316	T	G	missense_variant	MODERATE	CAGL0B04565g	c.1000A>C	p.Ile334Leu
B	443924	G	A	missense_variant	MODERATE	CAGL0B04565g	c.392C>T	p.Thr131Ile
B	445703	T	C	missense_variant	MODERATE	CAGL0B04587g	c.262A>G	p.Ile88Val
B	447682	T	C	missense_variant	MODERATE	CAGL0B04631g	c.2827A>G	p.Asn943Asp
B	447898	G	T	missense_variant	MODERATE	CAGL0B04631g	c.2611C>A	p.Arg871Ser
B	451415	T	C	missense_variant	MODERATE	CAGL0B04675g	c.1172A>G	p.Asp391Gly
B	452379	A	T	missense_variant	MODERATE	CAGL0B04675g	c.208T>A	p.Leu70Ile
B	456114	A	T	missense_variant	MODERATE	CAGL0B04741g	c.882T>A	p.Asn294Lys
B	456257	C	T	missense_variant	MODERATE	CAGL0B04741g	c.739G>A	p.Gly247Arg
B	457650	C	T	missense_variant	MODERATE	CAGL0B04763g	c.665G>A	p.Gly222Glu
B	457812	C	T	missense_variant	MODERATE	CAGL0B04763g	c.503G>A	p.Arg168Lys
B	459679	G	C	missense_variant	MODERATE	CAGL0B04785g	c.286G>C	p.Val96Leu
B	459730	C	A	missense_variant	MODERATE	CAGL0B04785g	c.337C>A	p.Leu113Met
B	464460	T	C	missense_variant	MODERATE	CAGL0B04851g	c.3637A>G	p.Asn1213Asp
B	464543	G	A	missense_variant	MODERATE	CAGL0B04851g	c.3554C>T	p.Ser1185Leu
B	464784	C	G	missense_variant	MODERATE	CAGL0B04851g	c.3313G>C	p.Ala1105Pro
B	464858	G	C	missense_variant	MODERATE	CAGL0B04851g	c.3239C>G	p.Pro1080Arg
B	465111	G	A	missense_variant	MODERATE	CAGL0B04851g	c.2986C>T	p.Pro996Ser
B	465244	A	T	missense_variant	MODERATE	CAGL0B04851g	c.2853T>A	p.Asp951Glu
B	466112	C	A	missense_variant	MODERATE	CAGL0B04851g	c.1985G>T	p.Arg662Met
B	467041	T	C	missense_variant	MODERATE	CAGL0B04851g	c.1056A>G	p.Ile352Met
B	467706	C	T	missense_variant	MODERATE	CAGL0B04851g	c.391G>A	p.Val131Met
B	467980	C	A	missense_variant	MODERATE	CAGL0B04851g	c.117G>T	p.Met39Ile
B	468014	A	G	missense_variant	MODERATE	CAGL0B04851g	c.83T>C	p.Ile28Thr
B	469416	C	T	missense_variant	MODERATE	CAGL0B04873g	c.500C>T	p.Thr167Ile
B	475877	C	G	missense_variant	MODERATE	CAGL0B04895g	c.806C>G	p.Thr269Ser
B	477962	A	T	missense_variant	MODERATE	CAGL0B04917g	c.1213T>A	p.Ser405Thr
B	478567	T	C	missense_variant	MODERATE	CAGL0B04917g	c.608A>G	p.His203Arg
B	481533	C	T	missense_variant	MODERATE	CAGL0B04939g	c.1031G>A	p.Arg344Gln
B	481738	T	C	missense_variant	MODERATE	CAGL0B04939g	c.826A>G	p.Asn276Asp
B	484347	T	A	missense_variant	MODERATE	CAGL0B04983g	c.182T>A	p.Phe61Tyr
B	484396	T	A	missense_variant	MODERATE	CAGL0B04983g	c.231T>A	p.His77Gln
B	490973	C	T	missense_variant	MODERATE	CAGL0B05049g	c.3788C>T	p.Thr1263Ile
C	2256	T	C	missense_variant	MODERATE	CAGL0C00110g	c.2029A>G	p.Thr677Ala
C	2449	G	T	missense_variant	MODERATE	CAGL0C00110g	c.1836C>A	p.Ser612Arg
C	2569	C	CTG	frameshift_variant	HIGH	CAGL0C00110g	c.1715_1716insCA	p.Phe573fs
C	2570	A	AATTAAAAGCACACTGTTGGAACT	frameshift_variant	HIGH	CAGL0C00110g	c.1714_1715insAGTTCCAACAGTGTGCTTTTAAT	p.Leu572fs
C	2628	C	T	missense_variant	MODERATE	CAGL0C00110g	c.1657G>A	p.Asp553Asn
C	3129	G	A	missense_variant	MODERATE	CAGL0C00110g	c.1156C>T	p.Pro386Ser
C	3198	T	C	missense_variant	MODERATE	CAGL0C00110g	c.1087A>G	p.Ser363Gly
C	3561	G	A	missense_variant	MODERATE	CAGL0C00110g	c.724C>T	p.Pro242Ser
C	11751	C	T	missense_variant	MODERATE	CAGL0C00209g	c.1189G>A	p.Val397Ile
C	11814	T	G	missense_variant	MODERATE	CAGL0C00209g	c.1126A>C	p.Lys376Gln
C	11931	A	G	missense_variant	MODERATE	CAGL0C00209g	c.1009T>C	p.Ser337Pro
C	12120	T	A	missense_variant	MODERATE	CAGL0C00209g	c.820A>T	p.Thr274Ser
C	12153	A	C	missense_variant	MODERATE	CAGL0C00209g	c.787T>G	p.Leu263Val
C	12470	G	A	missense_variant	MODERATE	CAGL0C00209g	c.470C>T	p.Ser157Phe
C	12548	A	ATAG	conservative_inframe_insertion	MODERATE	CAGL0C00209g	c.389_391dupCTA	p.Thr130dup
C	15997	G	A	missense_variant	MODERATE	CAGL0C00231g	c.82G>A	p.Gly28Arg
C	15998	G	A	missense_variant	MODERATE	CAGL0C00231g	c.83G>A	p.Gly28Glu
C	16911	C	G	missense_variant	MODERATE	CAGL0C00231g	c.996C>G	p.Ile332Met
C	19349	A	C	missense_variant	MODERATE	CAGL0C00253g	c.4362T>G	p.Ile1454Met
C	19903	A	T	missense_variant	MODERATE	CAGL0C00253g	c.3808T>A	p.Ser1270Thr
C	19917	G	A	missense_variant	MODERATE	CAGL0C00253g	c.3794C>T	p.Ser1265Leu
C	20023	A	T	missense_variant	MODERATE	CAGL0C00253g	c.3688T>A	p.Ser1230Thr
C	22057	C	T	missense_variant	MODERATE	CAGL0C00253g	c.1654G>A	p.Val552Ile
C	22099	C	G	missense_variant	MODERATE	CAGL0C00253g	c.1612G>C	p.Val538Leu
C	22111	C	T	missense_variant	MODERATE	CAGL0C00253g	c.1600G>A	p.Val534Ile
C	22133	A	C	missense_variant	MODERATE	CAGL0C00253g	c.1578T>G	p.Asn526Lys
C	22261	T	C	missense_variant	MODERATE	CAGL0C00253g	c.1450A>G	p.Asn484Asp
C	22276	A	C	missense_variant	MODERATE	CAGL0C00253g	c.1435T>G	p.Leu479Val
C	22281	G	A	missense_variant	MODERATE	CAGL0C00253g	c.1430C>T	p.Thr477Ile
C	22918	T	C	missense_variant	MODERATE	CAGL0C00253g	c.793A>G	p.Thr265Ala
C	23008	T	A	missense_variant	MODERATE	CAGL0C00253g	c.703A>T	p.Thr235Ser
C	23034	T	C	missense_variant	MODERATE	CAGL0C00253g	c.677A>G	p.Asn226Ser
C	23035	T	A	missense_variant	MODERATE	CAGL0C00253g	c.676A>T	p.Asn226Tyr
C	23038	T	C	missense_variant	MODERATE	CAGL0C00253g	c.673A>G	p.Thr225Ala
C	23068	A	T	missense_variant	MODERATE	CAGL0C00253g	c.643T>A	p.Ser215Thr
C	23122	T	C	missense_variant	MODERATE	CAGL0C00253g	c.589A>G	p.Ile197Val
C	23159	T	G	missense_variant	MODERATE	CAGL0C00253g	c.552A>C	p.Leu184Phe
C	23164	A	T	missense_variant	MODERATE	CAGL0C00253g	c.547T>A	p.Ser183Thr
C	23174	C	G	missense_variant	MODERATE	CAGL0C00253g	c.537G>C	p.Leu179Phe
C	23176	A	C	missense_variant	MODERATE	CAGL0C00253g	c.535T>G	p.Leu179Val
C	23179	C	T	missense_variant	MODERATE	CAGL0C00253g	c.532G>A	p.Val178Ile
C	23269	G	A	missense_variant	MODERATE	CAGL0C00253g	c.442C>T	p.Leu148Phe
C	23271	G	A	missense_variant	MODERATE	CAGL0C00253g	c.440C>T	p.Thr147Met
C	23274	G	A	missense_variant	MODERATE	CAGL0C00253g	c.437C>T	p.Ala146Val
C	23277	G	C	missense_variant	MODERATE	CAGL0C00253g	c.434C>G	p.Thr145Ser
C	23299	C	G	missense_variant	MODERATE	CAGL0C00253g	c.412G>C	p.Val138Leu
C	23303	T	G	missense_variant	MODERATE	CAGL0C00253g	c.408A>C	p.Leu136Phe
C	23340	G	A	missense_variant	MODERATE	CAGL0C00253g	c.371C>T	p.Ser124Leu
C	23347	T	A	missense_variant	MODERATE	CAGL0C00253g	c.364A>T	p.Ile122Leu
C	23354	T	C	missense_variant	MODERATE	CAGL0C00253g	c.357A>G	p.Ile119Met
C	23356	T	C	missense_variant	MODERATE	CAGL0C00253g	c.355A>G	p.Ile119Val
C	23371	T	TC	frameshift_variant	HIGH	CAGL0C00253g	c.339_340insG	p.Ser114fs
C	23374	TC	T	frameshift_variant	HIGH	CAGL0C00253g	c.336delG	p.Thr113fs
C	23392	T	C	missense_variant	MODERATE	CAGL0C00253g	c.319A>G	p.Ile107Val
C	23403	C	G	missense_variant	MODERATE	CAGL0C00253g	c.308G>C	p.Gly103Ala
C	23409	T	G	missense_variant	MODERATE	CAGL0C00253g	c.302A>C	p.Asn101Thr
C	23416	G	T	missense_variant	MODERATE	CAGL0C00253g	c.295C>A	p.Gln99Lys
C	23448	A	C	missense_variant	MODERATE	CAGL0C00253g	c.263T>G	p.Ile88Arg
C	23461	G	A	missense_variant	MODERATE	CAGL0C00253g	c.250C>T	p.Pro84Ser
C	23464	T	G	missense_variant	MODERATE	CAGL0C00253g	c.247A>C	p.Ile83Leu
C	23470	T	A	missense_variant	MODERATE	CAGL0C00253g	c.241A>T	p.Ile81Leu
C	23487	T	C	missense_variant	MODERATE	CAGL0C00253g	c.224A>G	p.His75Arg
C	23488	G	C	missense_variant	MODERATE	CAGL0C00253g	c.223C>G	p.His75Asp
C	23518	C	T	missense_variant	MODERATE	CAGL0C00253g	c.193G>A	p.Ala65Thr
C	23544	ACC	A	frameshift_variant	HIGH	CAGL0C00253g	c.165_166delGG	p.Lys55fs
C	23549	T	TTA	frameshift_variant	HIGH	CAGL0C00253g	c.161_162insTA	p.Val56fs
C	23563	A	T	missense_variant	MODERATE	CAGL0C00253g	c.148T>A	p.Ser50Thr
C	23698	A	AATATCG	conservative_inframe_insertion	MODERATE	CAGL0C00253g	c.12_13insCGATAT	p.Gly4_Leu5insArgTyr
C	23700	C	G	missense_variant	MODERATE	CAGL0C00253g	c.11G>C	p.Gly4Ala
C	23702	AT	A	frameshift_variant	HIGH	CAGL0C00253g	c.8delA	p.Tyr3fs
C	23705	A	ATT	frameshift_variant	HIGH	CAGL0C00253g	c.4_5dupAA	p.Asn2fs
C	31517	A	G	missense_variant	MODERATE	CAGL0C00297g	c.2048A>G	p.Glu683Gly
C	31522	A	T	missense_variant	MODERATE	CAGL0C00297g	c.2053A>T	p.Thr685Ser
C	32451	C	T	missense_variant	MODERATE	CAGL0C00319g	c.1627G>A	p.Glu543Lys
C	32498	A	C	missense_variant	MODERATE	CAGL0C00319g	c.1580T>G	p.Val527Gly
C	32924	A	T	missense_variant	MODERATE	CAGL0C00319g	c.1154T>A	p.Ile385Asn
C	32934	C	G	missense_variant	MODERATE	CAGL0C00319g	c.1144G>C	p.Gly382Arg
C	32943	C	T	missense_variant	MODERATE	CAGL0C00319g	c.1135G>A	p.Val379Ile
C	32964	C	A	missense_variant	MODERATE	CAGL0C00319g	c.1114G>T	p.Ala372Ser
C	32974	T	A	missense_variant	MODERATE	CAGL0C00319g	c.1104A>T	p.Lys368Asn
C	33004	C	A	missense_variant	MODERATE	CAGL0C00319g	c.1074G>T	p.Gln358His
C	33006	G	A	stop_gained	HIGH	CAGL0C00319g	c.1072C>T	p.Gln358*
C	33011	T	C	missense_variant	MODERATE	CAGL0C00319g	c.1067A>G	p.Asp356Gly
C	33012	C	T	missense_variant	MODERATE	CAGL0C00319g	c.1066G>A	p.Asp356Asn
C	33017	T	C	missense_variant	MODERATE	CAGL0C00319g	c.1061A>G	p.Lys354Arg
C	33018	T	C	missense_variant	MODERATE	CAGL0C00319g	c.1060A>G	p.Lys354Glu
C	33254	G	A	missense_variant	MODERATE	CAGL0C00319g	c.824C>T	p.Thr275Ile
C	33756	T	C	missense_variant	MODERATE	CAGL0C00319g	c.322A>G	p.Ile108Val
C	33927	T	A	missense_variant	MODERATE	CAGL0C00319g	c.151A>T	p.Ile51Phe
C	33928	G	T	missense_variant	MODERATE	CAGL0C00319g	c.150C>A	p.Phe50Leu
C	33930	A	G	missense_variant	MODERATE	CAGL0C00319g	c.148T>C	p.Phe50Leu
C	33932	C	T	missense_variant	MODERATE	CAGL0C00319g	c.146G>A	p.Ser49Asn
C	33935	A	C	missense_variant	MODERATE	CAGL0C00319g	c.143T>G	p.Phe48Cys
C	33942	A	C	missense_variant	MODERATE	CAGL0C00319g	c.136T>G	p.Ser46Ala
C	33945	A	G	missense_variant	MODERATE	CAGL0C00319g	c.133T>C	p.Phe45Leu
C	33953	C	T	missense_variant	MODERATE	CAGL0C00319g	c.125G>A	p.Gly42Asp
C	33962	G	C	missense_variant	MODERATE	CAGL0C00319g	c.116C>G	p.Thr39Ser
C	33966	T	C	missense_variant	MODERATE	CAGL0C00319g	c.112A>G	p.Asn38Asp
C	33972	A	T	missense_variant	MODERATE	CAGL0C00319g	c.106T>A	p.Phe36Ile
C	33975	C	CAAA	conservative_inframe_insertion	MODERATE	CAGL0C00319g	c.102_103insTTT	p.Ile34dup
C	33981	A	T	missense_variant	MODERATE	CAGL0C00319g	c.97T>A	p.Phe33Ile
C	33993	G	GC	frameshift_variant	HIGH	CAGL0C00319g	c.84_85insG	p.Leu29fs
C	33995	AC	A	frameshift_variant	HIGH	CAGL0C00319g	c.82delG	p.Val28fs
C	34008	T	G	missense_variant	MODERATE	CAGL0C00319g	c.70A>C	p.Lys24Gln
C	34010	C	G	missense_variant	MODERATE	CAGL0C00319g	c.68G>C	p.Gly23Ala
C	34011	C	G	missense_variant	MODERATE	CAGL0C00319g	c.67G>C	p.Gly23Arg
C	37383	T	C	missense_variant	MODERATE	CAGL0C00385g	c.131T>C	p.Ile44Thr
C	37764	A	G	missense_variant	MODERATE	CAGL0C00385g	c.512A>G	p.Asn171Ser
C	38487	A	G	missense_variant	MODERATE	CAGL0C00385g	c.1235A>G	p.Lys412Arg
C	39057	T	C	missense_variant	MODERATE	CAGL0C00385g	c.1805T>C	p.Leu602Pro
C	39371	A	T	missense_variant	MODERATE	CAGL0C00385g	c.2119A>T	p.Thr707Ser
C	39416	G	A	missense_variant	MODERATE	CAGL0C00385g	c.2164G>A	p.Asp722Asn
C	39455	G	A	missense_variant	MODERATE	CAGL0C00385g	c.2203G>A	p.Val735Ile
C	39486	T	C	missense_variant	MODERATE	CAGL0C00385g	c.2234T>C	p.Val745Ala
C	39494	C	T	missense_variant	MODERATE	CAGL0C00385g	c.2242C>T	p.Pro748Ser
C	39521	A	C	missense_variant	MODERATE	CAGL0C00385g	c.2269A>C	p.Ser757Arg
C	39585	G	A	missense_variant	MODERATE	CAGL0C00385g	c.2333G>A	p.Ser778Asn
C	39660	C	T	missense_variant	MODERATE	CAGL0C00385g	c.2408C>T	p.Ala803Val
C	39791	G	C	missense_variant	MODERATE	CAGL0C00385g	c.2539G>C	p.Ala847Pro
C	41181	G	A	missense_variant	MODERATE	CAGL0C00407g	c.367G>A	p.Ala123Thr
C	41317	G	A	missense_variant	MODERATE	CAGL0C00407g	c.503G>A	p.Gly168Asp
C	41409	A	T	missense_variant	MODERATE	CAGL0C00407g	c.595A>T	p.Ile199Phe
C	41637	C	G	missense_variant	MODERATE	CAGL0C00407g	c.823C>G	p.Pro275Ala
C	41904	T	C	missense_variant	MODERATE	CAGL0C00407g	c.1090T>C	p.Ser364Pro
C	43350	G	A	missense_variant	MODERATE	CAGL0C00429g	c.265G>A	p.Val89Ile
C	43534	A	G	missense_variant	MODERATE	CAGL0C00429g	c.449A>G	p.Asn150Ser
C	44610	A	C	missense_variant	MODERATE	CAGL0C00451g	c.103T>G	p.Ser35Ala
C	45222	C	T	splice_region_variant&stop_retained_variant	LOW	CAGL0C00473g	c.7139G>A	p.Ter2380Ter
C	47739	C	A	missense_variant	MODERATE	CAGL0C00473g	c.4622G>T	p.Ser1541Ile
C	50689	C	A	missense_variant	MODERATE	CAGL0C00473g	c.1672G>T	p.Val558Phe
C	51685	T	C	missense_variant	MODERATE	CAGL0C00473g	c.676A>G	p.Thr226Ala
C	51888	C	A	missense_variant	MODERATE	CAGL0C00473g	c.473G>T	p.Cys158Phe
C	52042	T	C	missense_variant	MODERATE	CAGL0C00473g	c.319A>G	p.Thr107Ala
C	52063	T	A	missense_variant	MODERATE	CAGL0C00473g	c.298A>T	p.Ile100Phe
C	52292	T	A	missense_variant	MODERATE	CAGL0C00473g	c.69A>T	p.Arg23Ser
C	54196	A	G	missense_variant	MODERATE	CAGL0C00517g	c.43A>G	p.Thr15Ala
C	54499	T	G	missense_variant	MODERATE	CAGL0C00517g	c.346T>G	p.Ser116Ala
C	54887	G	A	missense_variant	MODERATE	CAGL0C00517g	c.734G>A	p.Arg245Lys
C	56102	C	G	missense_variant	MODERATE	CAGL0C00517g	c.1949C>G	p.Thr650Ser
C	56568	G	T	missense_variant	MODERATE	CAGL0C00517g	c.2415G>T	p.Glu805Asp
C	56588	AAGAGAAAGAGAT	A	disruptive_inframe_deletion	MODERATE	CAGL0C00517g	c.2447_2458delTAGAGAAAGAGA	p.Ile816_Glu819del
C	56678	G	A	missense_variant	MODERATE	CAGL0C00517g	c.2525G>A	p.Cys842Tyr
C	59353	G	A	missense_variant	MODERATE	CAGL0C00539g	c.1633G>A	p.Val545Ile
C	59858	G	A	missense_variant	MODERATE	CAGL0C00561g	c.2036C>T	p.Ser679Leu
C	60277	C	A	missense_variant	MODERATE	CAGL0C00561g	c.1617G>T	p.Leu539Phe
C	60737	T	C	missense_variant	MODERATE	CAGL0C00561g	c.1157A>G	p.Lys386Arg
C	61038	C	T	missense_variant	MODERATE	CAGL0C00561g	c.856G>A	p.Gly286Ser
C	61074	G	C	missense_variant	MODERATE	CAGL0C00561g	c.820C>G	p.Gln274Glu
C	61356	G	T	missense_variant	MODERATE	CAGL0C00561g	c.538C>A	p.Leu180Ile
C	61560	G	A	missense_variant	MODERATE	CAGL0C00561g	c.334C>T	p.Pro112Ser
C	61664	A	G	missense_variant	MODERATE	CAGL0C00561g	c.230T>C	p.Ile77Thr
C	61885	T	A	missense_variant	MODERATE	CAGL0C00561g	c.9A>T	p.Gln3His
C	62722	A	C	missense_variant	MODERATE	CAGL0C00583g	c.499A>C	p.Asn167His
C	62911	G	T	missense_variant	MODERATE	CAGL0C00583g	c.688G>T	p.Ala230Ser
C	63029	C	T	missense_variant	MODERATE	CAGL0C00583g	c.806C>T	p.Ser269Leu
C	63148	A	G	missense_variant	MODERATE	CAGL0C00583g	c.925A>G	p.Thr309Ala
C	66096	T	A	missense_variant	MODERATE	CAGL0C00627g	c.708T>A	p.Asp236Glu
C	66121	A	G	missense_variant	MODERATE	CAGL0C00627g	c.733A>G	p.Ser245Gly
C	66445	A	G	missense_variant	MODERATE	CAGL0C00627g	c.1057A>G	p.Lys353Glu
C	70185	A	T	missense_variant	MODERATE	CAGL0C00671g	c.790A>T	p.Thr264Ser
C	70222	G	A	missense_variant	MODERATE	CAGL0C00671g	c.827G>A	p.Arg276Lys
C	70431	G	A	missense_variant	MODERATE	CAGL0C00671g	c.1036G>A	p.Ala346Thr
C	70491	G	A	missense_variant	MODERATE	CAGL0C00671g	c.1096G>A	p.Asp366Asn
C	70959	T	G	missense_variant	MODERATE	CAGL0C00671g	c.1564T>G	p.Ser522Ala
C	71065	G	A	missense_variant	MODERATE	CAGL0C00671g	c.1670G>A	p.Ser557Asn
C	71153	A	G	missense_variant	MODERATE	CAGL0C00671g	c.1758A>G	p.Ile586Met
C	71403	T	A	missense_variant	MODERATE	CAGL0C00671g	c.2008T>A	p.Ser670Thr
C	71655	A	G	missense_variant	MODERATE	CAGL0C00671g	c.2260A>G	p.Thr754Ala
C	72553	T	C	missense_variant	MODERATE	CAGL0C00693g	c.167T>C	p.Val56Ala
C	72557	TGGGAGC	T	disruptive_inframe_deletion	MODERATE	CAGL0C00693g	c.188_193delGCGGGA	p.Ser63_Gly64del
C	73065	G	A	missense_variant	MODERATE	CAGL0C00693g	c.679G>A	p.Val227Ile
C	74405	T	G	missense_variant	MODERATE	CAGL0C00715g	c.263A>C	p.Asn88Thr
C	75552	T	C	missense_variant	MODERATE	CAGL0C00737g	c.1927A>G	p.Ser643Gly
C	76214	G	T	missense_variant	MODERATE	CAGL0C00737g	c.1265C>A	p.Thr422Asn
C	78905	T	C	missense_variant	MODERATE	CAGL0C00759g	c.1531A>G	p.Ile511Val
C	79538	T	C	missense_variant	MODERATE	CAGL0C00759g	c.898A>G	p.Thr300Ala
C	79827	T	C	missense_variant	MODERATE	CAGL0C00759g	c.609A>G	p.Ile203Met
C	79837	C	G	missense_variant	MODERATE	CAGL0C00759g	c.599G>C	p.Gly200Ala
C	79873	G	T	missense_variant	MODERATE	CAGL0C00759g	c.563C>A	p.Ala188Glu
C	80335	A	G	missense_variant	MODERATE	CAGL0C00759g	c.101T>C	p.Val34Ala
C	81413	G	T	start_lost	HIGH	CAGL0C00781g	c.3G>T	p.Met1?
C	81510	A	G	missense_variant	MODERATE	CAGL0C00781g	c.100A>G	p.Arg34Gly
C	81527	T	G	missense_variant	MODERATE	CAGL0C00781g	c.117T>G	p.Asp39Glu
C	81576	C	G	missense_variant	MODERATE	CAGL0C00781g	c.166C>G	p.Gln56Glu
C	81593	A	T	missense_variant	MODERATE	CAGL0C00781g	c.183A>T	p.Gln61His
C	81604	A	T	missense_variant	MODERATE	CAGL0C00781g	c.194A>T	p.His65Leu
C	81607	C	T	missense_variant	MODERATE	CAGL0C00781g	c.197C>T	p.Ser66Leu
C	81610	T	C	missense_variant	MODERATE	CAGL0C00781g	c.200T>C	p.Val67Ala
C	81614	T	A	missense_variant	MODERATE	CAGL0C00781g	c.204T>A	p.Ser68Arg
C	81660	G	T	missense_variant	MODERATE	CAGL0C00781g	c.250G>T	p.Gly84Trp
C	81687	G	A	missense_variant	MODERATE	CAGL0C00781g	c.277G>A	p.Gly93Ser
C	81722	C	CCA	frameshift_variant	HIGH	CAGL0C00781g	c.313_314insAC	p.Arg105fs
C	81724	G	GCAGCCCA	frameshift_variant	HIGH	CAGL0C00781g	c.315_316insAGCCCAC	p.Ala106fs
C	81742	A	T	missense_variant	MODERATE	CAGL0C00781g	c.332A>T	p.His111Leu
C	81746	C	A	missense_variant	MODERATE	CAGL0C00781g	c.336C>A	p.Asp112Glu
C	81776	A	AG	frameshift_variant	HIGH	CAGL0C00781g	c.366_367insG	p.Pro123fs
C	81777	C	CACACACACCACCAACAG	frameshift_variant	HIGH	CAGL0C00781g	c.367_368insACACACACCACCAACAG	p.Pro123fs
C	81787	T	C	missense_variant	MODERATE	CAGL0C00781g	c.377T>C	p.Val126Ala
C	81795	A	G	missense_variant	MODERATE	CAGL0C00781g	c.385A>G	p.Thr129Ala
C	81824	G	C	missense_variant	MODERATE	CAGL0C00781g	c.414G>C	p.Gln138His
C	81899	C	A	stop_gained	HIGH	CAGL0C00781g	c.489C>A	p.Cys163*
C	81957	AC	A	frameshift_variant	HIGH	CAGL0C00781g	c.548delC	p.Thr183fs
C	81973	C	G	missense_variant	MODERATE	CAGL0C00781g	c.563C>G	p.Ala188Gly
C	81978	G	A	missense_variant	MODERATE	CAGL0C00781g	c.568G>A	p.Glu190Lys
C	81985	A	G	missense_variant	MODERATE	CAGL0C00781g	c.575A>G	p.Lys192Arg
C	82003	T	A	missense_variant	MODERATE	CAGL0C00781g	c.593T>A	p.Leu198Gln
C	82011	A	G	missense_variant	MODERATE	CAGL0C00781g	c.601A>G	p.Met201Val
C	82065	C	T	missense_variant	MODERATE	CAGL0C00781g	c.655C>T	p.Pro219Ser
C	82080	C	G	missense_variant	MODERATE	CAGL0C00781g	c.670C>G	p.Gln224Glu
C	86170	A	G	missense_variant	MODERATE	CAGL0C00847g	c.41A>G	p.Tyr14Cys
C	86242	C	A	missense_variant	MODERATE	CAGL0C00847g	c.113C>A	p.Ala38Glu
C	87778	A	C	missense_variant	MODERATE	CAGL0C00847g	c.1649A>C	p.Tyr550Ser
C	87837	G	A	missense_variant	MODERATE	CAGL0C00847g	c.1708G>A	p.Ala570Thr
C	88073	T	A	missense_variant	MODERATE	CAGL0C00847g	c.1944T>A	p.Asn648Lys
C	88200	G	A	missense_variant	MODERATE	CAGL0C00847g	c.2071G>A	p.Glu691Lys
C	88345	C	A	missense_variant	MODERATE	CAGL0C00847g	c.2216C>A	p.Ser739Tyr
C	88347	C	T	missense_variant	MODERATE	CAGL0C00847g	c.2218C>T	p.Pro740Ser
C	88462	C	T	missense_variant	MODERATE	CAGL0C00847g	c.2333C>T	p.Ala778Val
C	97046	T	A	missense_variant	MODERATE	CAGL0C00968g	c.133T>A	p.Leu45Met
C	97049	T	G	missense_variant	MODERATE	CAGL0C00968g	c.136T>G	p.Tyr46Asp
C	97050	A	T	missense_variant	MODERATE	CAGL0C00968g	c.137A>T	p.Tyr46Phe
C	97062	C	A	missense_variant	MODERATE	CAGL0C00968g	c.149C>A	p.Thr50Lys
C	97076	G	A	missense_variant	MODERATE	CAGL0C00968g	c.163G>A	p.Ala55Thr
C	97102	TAC	T	frameshift_variant	HIGH	CAGL0C00968g	c.190_191delAC	p.Thr64fs
C	97105	T	TTG	frameshift_variant	HIGH	CAGL0C00968g	c.193_194insGT	p.Tyr65fs
C	97117	C	A	missense_variant	MODERATE	CAGL0C00968g	c.204C>A	p.Phe68Leu
C	97118	G	T	missense_variant	MODERATE	CAGL0C00968g	c.205G>T	p.Val69Leu
C	97122	C	G	missense_variant	MODERATE	CAGL0C00968g	c.209C>G	p.Ala70Gly
C	97125	T	C	missense_variant	MODERATE	CAGL0C00968g	c.212T>C	p.Ile71Thr
C	97153	C	G	missense_variant	MODERATE	CAGL0C00968g	c.240C>G	p.Phe80Leu
C	97184	C	A	missense_variant	MODERATE	CAGL0C00968g	c.271C>A	p.His91Asn
C	97185	A	C	missense_variant	MODERATE	CAGL0C00968g	c.272A>C	p.His91Pro
C	97190	G	A	missense_variant	MODERATE	CAGL0C00968g	c.277G>A	p.Val93Ile
C	97194	C	G	missense_variant	MODERATE	CAGL0C00968g	c.281C>G	p.Ala94Gly
C	97196	C	T	missense_variant	MODERATE	CAGL0C00968g	c.283C>T	p.Leu95Phe
C	97200	A	C	missense_variant	MODERATE	CAGL0C00968g	c.287A>C	p.Tyr96Ser
C	97206	T	A	missense_variant	MODERATE	CAGL0C00968g	c.293T>A	p.Val98Glu
C	97329	A	T	missense_variant	MODERATE	CAGL0C00968g	c.416A>T	p.Tyr139Phe
C	97330	T	A	stop_gained	HIGH	CAGL0C00968g	c.417T>A	p.Tyr139*
C	97340	ACCT	A	disruptive_inframe_deletion	MODERATE	CAGL0C00968g	c.428_430delCCT	p.Thr143_Tyr144delinsAsn
C	97346	T	TGG	frameshift_variant	HIGH	CAGL0C00968g	c.433_434insGG	p.Phe145fs
C	97347	T	TGG	frameshift_variant	HIGH	CAGL0C00968g	c.434_435insGG	p.Phe145fs
C	97348	CA	C	frameshift_variant	HIGH	CAGL0C00968g	c.437delA	p.Lys146fs
C	97371	A	T	missense_variant	MODERATE	CAGL0C00968g	c.458A>T	p.Tyr153Phe
C	97397	A	G	missense_variant	MODERATE	CAGL0C00968g	c.484A>G	p.Ser162Gly
C	97399	C	G	missense_variant	MODERATE	CAGL0C00968g	c.486C>G	p.Ser162Arg
C	97400	C	A	missense_variant	MODERATE	CAGL0C00968g	c.487C>A	p.Gln163Lys
C	97409	T	G	missense_variant	MODERATE	CAGL0C00968g	c.496T>G	p.Leu166Val
C	97412	G	A	missense_variant	MODERATE	CAGL0C00968g	c.499G>A	p.Val167Ile
C	97415	G	A	missense_variant	MODERATE	CAGL0C00968g	c.502G>A	p.Asp168Asn
C	97424	G	A	missense_variant	MODERATE	CAGL0C00968g	c.511G>A	p.Val171Ile
C	97431	A	T	missense_variant	MODERATE	CAGL0C00968g	c.518A>T	p.Tyr173Phe
C	97435	A	C	missense_variant	MODERATE	CAGL0C00968g	c.522A>C	p.Glu174Asp
C	97451	AC	A	frameshift_variant	HIGH	CAGL0C00968g	c.539delC	p.Thr180fs
C	97453	ATGG	A	conservative_inframe_deletion	MODERATE	CAGL0C00968g	c.541_543delTGG	p.Trp181del
C	97462	T	TTTTC	frameshift_variant	HIGH	CAGL0C00968g	c.549_550insTTTC	p.Asp184fs
C	97465	C	G	missense_variant	MODERATE	CAGL0C00968g	c.552C>G	p.Asp184Glu
C	97469	A	C	missense_variant	MODERATE	CAGL0C00968g	c.556A>C	p.Ser186Arg
C	97475	A	G	missense_variant	MODERATE	CAGL0C00968g	c.562A>G	p.Ser188Gly
C	97481	A	C	missense_variant	MODERATE	CAGL0C00968g	c.568A>C	p.Met190Leu
C	97516	A	AAC	frameshift_variant	HIGH	CAGL0C00968g	c.603_604insAC	p.Phe202fs
C	97518	TTA	T	frameshift_variant	HIGH	CAGL0C00968g	c.606_607delTA	p.Phe202fs
C	97522	C	CT	frameshift_variant	HIGH	CAGL0C00968g	c.611dupT	p.Arg205fs
C	97525	C	A	missense_variant	MODERATE	CAGL0C00968g	c.612C>A	p.Phe204Leu
C	97527	GC	G	frameshift_variant	HIGH	CAGL0C00968g	c.615delC	p.Pro207fs
C	97532	C	G	missense_variant	MODERATE	CAGL0C00968g	c.619C>G	p.Pro207Ala
C	97550	G	T	missense_variant	MODERATE	CAGL0C00968g	c.637G>T	p.Val213Leu
C	97599	A	ATG	frameshift_variant	HIGH	CAGL0C00968g	c.686_687insTG	p.Ser230fs
C	97600	C	A	missense_variant	MODERATE	CAGL0C00968g	c.687C>A	p.Asp229Glu
C	97601	TCC	T	frameshift_variant	HIGH	CAGL0C00968g	c.689_690delCC	p.Ser230fs
C	97615	A	T	missense_variant	MODERATE	CAGL0C00968g	c.702A>T	p.Lys234Asn
C	97622	A	T	missense_variant	MODERATE	CAGL0C00968g	c.709A>T	p.Asn237Tyr
C	97667	A	G	missense_variant	MODERATE	CAGL0C00968g	c.754A>G	p.Ser252Gly
C	97677	T	A	missense_variant	MODERATE	CAGL0C00968g	c.764T>A	p.Leu255Gln
C	97679	A	G	missense_variant	MODERATE	CAGL0C00968g	c.766A>G	p.Asn256Asp
C	97680	A	G	missense_variant	MODERATE	CAGL0C00968g	c.767A>G	p.Asn256Ser
C	97733	G	A	missense_variant	MODERATE	CAGL0C00968g	c.820G>A	p.Asp274Asn
C	97735	TAA	T	frameshift_variant	HIGH	CAGL0C00968g	c.823_824delAA	p.Asn275fs
C	97739	AG	A	frameshift_variant	HIGH	CAGL0C00968g	c.827delG	p.Ser276fs
C	97743	A	ATCTAT	frameshift_variant	HIGH	CAGL0C00968g	c.830_831insTCTAT	p.Gln277fs
C	97745	TTA	T	frameshift_variant	HIGH	CAGL0C00968g	c.833_834delTA	p.Leu278fs
C	97750	A	ATTC	disruptive_inframe_insertion	MODERATE	CAGL0C00968g	c.840_842dupCTT	p.Phe280dup
C	97758	G	C	missense_variant	MODERATE	CAGL0C00968g	c.845G>C	p.Arg282Pro
C	97764	C	T	missense_variant	MODERATE	CAGL0C00968g	c.851C>T	p.Ala284Val
C	97781	A	C	missense_variant	MODERATE	CAGL0C00968g	c.868A>C	p.Lys290Gln
C	97784	A	G	missense_variant	MODERATE	CAGL0C00968g	c.871A>G	p.Ile291Val
C	97846	C	G	missense_variant	MODERATE	CAGL0C00968g	c.933C>G	p.Asn311Lys
C	97847	T	C	missense_variant	MODERATE	CAGL0C00968g	c.934T>C	p.Ser312Pro
C	97851	A	G	missense_variant	MODERATE	CAGL0C00968g	c.938A>G	p.Asp313Gly
C	97857	C	T	missense_variant	MODERATE	CAGL0C00968g	c.944C>T	p.Ser315Leu
C	97871	G	A	missense_variant	MODERATE	CAGL0C00968g	c.958G>A	p.Asp320Asn
C	97877	A	G	missense_variant	MODERATE	CAGL0C00968g	c.964A>G	p.Lys322Glu
C	97880	A	T	missense_variant	MODERATE	CAGL0C00968g	c.967A>T	p.Thr323Ser
C	97941	C	A	missense_variant	MODERATE	CAGL0C00968g	c.1028C>A	p.Ala343Glu
C	97946	T	C	missense_variant	MODERATE	CAGL0C00968g	c.1033T>C	p.Tyr345His
C	97952	C	T	missense_variant	MODERATE	CAGL0C00968g	c.1039C>T	p.Leu347Phe
C	97953	T	A	missense_variant	MODERATE	CAGL0C00968g	c.1040T>A	p.Leu347His
C	97960	TC	T	frameshift_variant	HIGH	CAGL0C00968g	c.1048delC	p.His350fs
C	97963	C	A	missense_variant	MODERATE	CAGL0C00968g	c.1050C>A	p.His350Gln
C	97964	TTC	T	frameshift_variant	HIGH	CAGL0C00968g	c.1052_1053delTC	p.Phe351fs
C	97971	G	GA	frameshift_variant	HIGH	CAGL0C00968g	c.1058_1059insA	p.Ser353fs
C	97972	C	CAG	frameshift_variant	HIGH	CAGL0C00968g	c.1059_1060insAG	p.Val354fs
C	98031	G	A	missense_variant	MODERATE	CAGL0C00968g	c.1118G>A	p.Arg373His
C	98090	G	A	missense_variant	MODERATE	CAGL0C00968g	c.1177G>A	p.Val393Ile
C	98144	A	T	missense_variant	MODERATE	CAGL0C00968g	c.1231A>T	p.Ile411Phe
C	98145	T	A	missense_variant	MODERATE	CAGL0C00968g	c.1232T>A	p.Ile411Asn
C	98154	A	G	missense_variant	MODERATE	CAGL0C00968g	c.1241A>G	p.Asp414Gly
C	98334	C	G	missense_variant	MODERATE	CAGL0C00968g	c.1421C>G	p.Thr474Ser
C	98827	C	G	missense_variant	MODERATE	CAGL0C00968g	c.1914C>G	p.Asn638Lys
C	98969	A	G	missense_variant	MODERATE	CAGL0C00968g	c.2056A>G	p.Ile686Val
C	99116	C	G	missense_variant	MODERATE	CAGL0C00968g	c.2203C>G	p.Pro735Ala
C	99531	G	C	missense_variant	MODERATE	CAGL0C00968g	c.2618G>C	p.Ser873Thr
C	114868	A	G	missense_variant	MODERATE	CAGL0C01133g	c.64A>G	p.Ser22Gly
C	114875	T	A	missense_variant	MODERATE	CAGL0C01133g	c.71T>A	p.Val24Asp
C	114881	G	C	missense_variant	MODERATE	CAGL0C01133g	c.77G>C	p.Ser26Thr
C	114885	C	A	missense_variant	MODERATE	CAGL0C01133g	c.81C>A	p.Asp27Glu
C	114916	G	T	missense_variant	MODERATE	CAGL0C01133g	c.112G>T	p.Val38Leu
C	114921	T	TAAA	conservative_inframe_insertion	MODERATE	CAGL0C01133g	c.117_118insAAA	p.Pro39_Asp40insLys
C	114924	TGCC	T	disruptive_inframe_deletion	MODERATE	CAGL0C01133g	c.122_124delCCG	p.Ala41del
C	114942	C	A	missense_variant	MODERATE	CAGL0C01133g	c.138C>A	p.Asn46Lys
C	114950	G	C	missense_variant	MODERATE	CAGL0C01133g	c.146G>C	p.Gly49Ala
C	114970	G	A	missense_variant	MODERATE	CAGL0C01133g	c.166G>A	p.Val56Ile
C	115015	G	A	missense_variant	MODERATE	CAGL0C01133g	c.211G>A	p.Ala71Thr
C	115016	C	A	missense_variant	MODERATE	CAGL0C01133g	c.212C>A	p.Ala71Asp
C	115019	G	A	missense_variant	MODERATE	CAGL0C01133g	c.215G>A	p.Gly72Asp
C	115023	C	G	missense_variant	MODERATE	CAGL0C01133g	c.219C>G	p.His73Gln
C	115120	T	A	missense_variant	MODERATE	CAGL0C01133g	c.316T>A	p.Ser106Thr
C	115150	A	G	missense_variant	MODERATE	CAGL0C01133g	c.346A>G	p.Thr116Ala
C	115156	C	A	missense_variant	MODERATE	CAGL0C01133g	c.352C>A	p.Arg118Ser
C	115157	G	A	missense_variant	MODERATE	CAGL0C01133g	c.353G>A	p.Arg118His
C	115165	G	T	missense_variant	MODERATE	CAGL0C01133g	c.361G>T	p.Val121Phe
C	115166	T	A	missense_variant	MODERATE	CAGL0C01133g	c.362T>A	p.Val121Asp
C	115167	C	CA	frameshift_variant	HIGH	CAGL0C01133g	c.363_364insA	p.Phe122fs
C	115170	T	TA	frameshift_variant	HIGH	CAGL0C01133g	c.366_367insA	p.Ser123fs
C	115173	C	CGT	frameshift_variant	HIGH	CAGL0C01133g	c.369_370insGT	p.Thr124fs
C	115174	A	ATGTT	frameshift_variant	HIGH	CAGL0C01133g	c.370_371insTGTT	p.Thr124fs
C	115177	C	T	missense_variant	MODERATE	CAGL0C01133g	c.373C>T	p.Pro125Ser
C	115178	C	G	missense_variant	MODERATE	CAGL0C01133g	c.374C>G	p.Pro125Arg
C	115180	GTTAAACAA	G	frameshift_variant	HIGH	CAGL0C01133g	c.377_384delTTAAACAA	p.Val126fs
C	115187	A	T	missense_variant	MODERATE	CAGL0C01133g	c.383A>T	p.Gln128Leu
C	115219	A	C	missense_variant	MODERATE	CAGL0C01133g	c.415A>C	p.Ile139Leu
C	115222	G	A	missense_variant	MODERATE	CAGL0C01133g	c.418G>A	p.Asp140Asn
C	115224	T	TA	frameshift_variant	HIGH	CAGL0C01133g	c.420_421insA	p.Val141fs
C	115226	TTG	T	frameshift_variant	HIGH	CAGL0C01133g	c.423_424delTG	p.Glu142fs
C	115229	A	C	missense_variant	MODERATE	CAGL0C01133g	c.425A>C	p.Glu142Ala
C	115232	A	AC	frameshift_variant	HIGH	CAGL0C01133g	c.428_429insC	p.Glu143fs
C	115238	A	G	missense_variant	MODERATE	CAGL0C01133g	c.434A>G	p.Lys145Arg
C	115246	G	A	missense_variant	MODERATE	CAGL0C01133g	c.442G>A	p.Asp148Asn
C	115260	G	T	missense_variant	MODERATE	CAGL0C01133g	c.456G>T	p.Leu152Phe
C	115299	T	A	missense_variant	MODERATE	CAGL0C01133g	c.495T>A	p.Phe165Leu
C	115300	A	T	missense_variant	MODERATE	CAGL0C01133g	c.496A>T	p.Thr166Ser
C	115312	T	A	missense_variant	MODERATE	CAGL0C01133g	c.508T>A	p.Ser170Thr
C	115342	A	C	missense_variant	MODERATE	CAGL0C01133g	c.538A>C	p.Ile180Leu
C	115354	G	C	missense_variant	MODERATE	CAGL0C01133g	c.550G>C	p.Asp184His
C	115356	T	A	missense_variant	MODERATE	CAGL0C01133g	c.552T>A	p.Asp184Glu
C	115369	T	A	missense_variant	MODERATE	CAGL0C01133g	c.565T>A	p.Ser189Thr
C	115370	C	A	missense_variant	MODERATE	CAGL0C01133g	c.566C>A	p.Ser189Tyr
C	115386	A	C	missense_variant	MODERATE	CAGL0C01133g	c.582A>C	p.Leu194Phe
C	115397	G	A	missense_variant	MODERATE	CAGL0C01133g	c.593G>A	p.Ser198Asn
C	115409	C	T	missense_variant	MODERATE	CAGL0C01133g	c.605C>T	p.Thr202Ile
C	115414	T	C	missense_variant	MODERATE	CAGL0C01133g	c.610T>C	p.Phe204Leu
C	115423	G	A	missense_variant	MODERATE	CAGL0C01133g	c.619G>A	p.Ala207Thr
C	115429	T	A	missense_variant	MODERATE	CAGL0C01133g	c.625T>A	p.Trp209Arg
C	115430	G	A	stop_gained	HIGH	CAGL0C01133g	c.626G>A	p.Trp209*
C	115438	C	G	missense_variant	MODERATE	CAGL0C01133g	c.634C>G	p.Gln212Glu
C	115450	A	T	missense_variant	MODERATE	CAGL0C01133g	c.646A>T	p.Asn216Tyr
C	115451	A	C	missense_variant	MODERATE	CAGL0C01133g	c.647A>C	p.Asn216Thr
C	115453	A	T	missense_variant	MODERATE	CAGL0C01133g	c.649A>T	p.Thr217Ser
C	115454	C	T	missense_variant	MODERATE	CAGL0C01133g	c.650C>T	p.Thr217Ile
C	115504	G	C	missense_variant	MODERATE	CAGL0C01133g	c.700G>C	p.Val234Leu
C	115514	G	A	missense_variant	MODERATE	CAGL0C01133g	c.710G>A	p.Arg237His
C	115518	C	CTT	frameshift_variant	HIGH	CAGL0C01133g	c.714_715insTT	p.Leu239fs
C	115521	GTA	G	frameshift_variant	HIGH	CAGL0C01133g	c.719_720delAT	p.Tyr240fs
C	115524	T	G	stop_gained	HIGH	CAGL0C01133g	c.720T>G	p.Tyr240*
C	115529	A	C	missense_variant	MODERATE	CAGL0C01133g	c.725A>C	p.Tyr242Ser
C	115580	C	A	missense_variant	MODERATE	CAGL0C01133g	c.776C>A	p.Ala259Asp
C	115634	A	G	missense_variant	MODERATE	CAGL0C01133g	c.830A>G	p.Asn277Ser
C	115669	G	A	missense_variant	MODERATE	CAGL0C01133g	c.865G>A	p.Asp289Asn
C	115690	A	G	missense_variant	MODERATE	CAGL0C01133g	c.886A>G	p.Thr296Ala
C	115694	G	A	missense_variant	MODERATE	CAGL0C01133g	c.890G>A	p.Arg297Lys
C	115702	G	A	missense_variant	MODERATE	CAGL0C01133g	c.898G>A	p.Gly300Ser
C	115708	G	C	missense_variant	MODERATE	CAGL0C01133g	c.904G>C	p.Val302Leu
C	115723	C	G	missense_variant	MODERATE	CAGL0C01133g	c.919C>G	p.Gln307Glu
C	115742	A	G	missense_variant	MODERATE	CAGL0C01133g	c.938A>G	p.Lys313Arg
C	115787	C	T	missense_variant	MODERATE	CAGL0C01133g	c.983C>T	p.Ala328Val
C	115796	GGA	G	frameshift_variant	HIGH	CAGL0C01133g	c.993_994delGA	p.Asn332fs
C	115799	A	ACT	frameshift_variant	HIGH	CAGL0C01133g	c.995_996insCT	p.Cys333fs
C	115805	CAA	C	frameshift_variant	HIGH	CAGL0C01133g	c.1002_1003delAA	p.Ile335fs
C	115808	T	TCA	frameshift_variant	HIGH	CAGL0C01133g	c.1004_1005insCA	p.Arg336fs
C	115811	G	C	missense_variant	MODERATE	CAGL0C01133g	c.1007G>C	p.Arg336Pro
C	115813	T	A	missense_variant	MODERATE	CAGL0C01133g	c.1009T>A	p.Ser337Thr
C	115816	G	A	missense_variant	MODERATE	CAGL0C01133g	c.1012G>A	p.Asp338Asn
C	115838	G	A	missense_variant	MODERATE	CAGL0C01133g	c.1034G>A	p.Ser345Asn
C	115871	A	AAGTAG	frameshift_variant	HIGH	CAGL0C01133g	c.1067_1068insAGTAG	p.Ile357fs
C	115872	GATCAT	G	frameshift_variant	HIGH	CAGL0C01133g	c.1069_1073delATCAT	p.Ile357fs
C	115885	A	T	missense_variant	MODERATE	CAGL0C01133g	c.1081A>T	p.Asn361Tyr
C	115886	A	T	missense_variant	MODERATE	CAGL0C01133g	c.1082A>T	p.Asn361Ile
C	115891	G	C	missense_variant	MODERATE	CAGL0C01133g	c.1087G>C	p.Glu363Gln
C	115897	T	A	missense_variant	MODERATE	CAGL0C01133g	c.1093T>A	p.Ser365Thr
C	115898	C	A	missense_variant	MODERATE	CAGL0C01133g	c.1094C>A	p.Ser365Tyr
C	115903	C	T	missense_variant	MODERATE	CAGL0C01133g	c.1099C>T	p.His367Tyr
C	115910	C	A	missense_variant	MODERATE	CAGL0C01133g	c.1106C>A	p.Thr369Lys
C	115913	A	G	missense_variant	MODERATE	CAGL0C01133g	c.1109A>G	p.Asn370Ser
C	115987	A	G	missense_variant	MODERATE	CAGL0C01133g	c.1183A>G	p.Ile395Val
C	116489	C	A	missense_variant	MODERATE	CAGL0C01133g	c.1685C>A	p.Ala562Glu
C	116537	T	C	missense_variant	MODERATE	CAGL0C01133g	c.1733T>C	p.Leu578Pro
C	116565	T	G	missense_variant	MODERATE	CAGL0C01133g	c.1761T>G	p.Asp587Glu
C	116573	G	GC	frameshift_variant	HIGH	CAGL0C01133g	c.1769_1770insC	p.Ser591fs
C	116574	A	AGT	frameshift_variant	HIGH	CAGL0C01133g	c.1770_1771insGT	p.Ser591fs
C	116577	CTCG	C	conservative_inframe_deletion	MODERATE	CAGL0C01133g	c.1774_1776delTCG	p.Ser592del
C	116702	A	G	missense_variant	MODERATE	CAGL0C01133g	c.1898A>G	p.Asp633Gly
C	116712	C	G	missense_variant	MODERATE	CAGL0C01133g	c.1908C>G	p.Asp636Glu
C	117038	G	T	missense_variant	MODERATE	CAGL0C01133g	c.2234G>T	p.Gly745Val
C	117074	C	G	missense_variant	MODERATE	CAGL0C01133g	c.2270C>G	p.Ala757Gly
C	117086	C	G	missense_variant	MODERATE	CAGL0C01133g	c.2282C>G	p.Ala761Gly
C	117088	CCTAGATCTATTTCTAGCTCCATTT	C	disruptive_inframe_deletion	MODERATE	CAGL0C01133g	c.2289_2312delATCTATTTCTAGCTCCATTTCTAG	p.Arg763_Ser770del
C	117861	C	A	missense_variant	MODERATE	CAGL0C01133g	c.3057C>A	p.Ser1019Arg
C	119124	C	T	missense_variant	MODERATE	CAGL0C01155g	c.118C>T	p.Pro40Ser
C	119151	A	T	missense_variant	MODERATE	CAGL0C01155g	c.145A>T	p.Thr49Ser
C	119167	T	C	missense_variant	MODERATE	CAGL0C01155g	c.161T>C	p.Ile54Thr
C	119217	C	A	missense_variant	MODERATE	CAGL0C01155g	c.211C>A	p.Leu71Ile
C	119304	G	A	missense_variant	MODERATE	CAGL0C01155g	c.298G>A	p.Val100Ile
C	119351	A	AGC	frameshift_variant	HIGH	CAGL0C01155g	c.345_346insGC	p.Ile116fs
C	119352	ATC	A	frameshift_variant	HIGH	CAGL0C01155g	c.347_348delTC	p.Ile116fs
C	119372	A	T	missense_variant	MODERATE	CAGL0C01155g	c.366A>T	p.Lys122Asn
C	119601	C	T	missense_variant	MODERATE	CAGL0C01155g	c.595C>T	p.Leu199Phe
C	119606	T	A	missense_variant	MODERATE	CAGL0C01155g	c.600T>A	p.Asp200Glu
C	119941	A	T	missense_variant	MODERATE	CAGL0C01155g	c.935A>T	p.Lys312Ile
C	121308	T	A	missense_variant	MODERATE	CAGL0C01177g	c.701T>A	p.Val234Glu
C	123746	T	A	missense_variant	MODERATE	CAGL0C01199g	c.967A>T	p.Asn323Tyr
C	123802	T	C	missense_variant	MODERATE	CAGL0C01199g	c.911A>G	p.Asn304Ser
C	123910	G	GGCTGCT	conservative_inframe_insertion	MODERATE	CAGL0C01199g	c.797_802dupAGCAGC	p.Gln266_Gln267dup
C	129038	A	C	missense_variant	MODERATE	CAGL0C01243g	c.410A>C	p.Glu137Ala
C	130237	C	T	missense_variant	MODERATE	CAGL0C01265g	c.4153G>A	p.Ala1385Thr
C	130294	A	G	missense_variant	MODERATE	CAGL0C01265g	c.4096T>C	p.Tyr1366His
C	130398	C	T	missense_variant	MODERATE	CAGL0C01265g	c.3992G>A	p.Ser1331Asn
C	130632	G	A	missense_variant	MODERATE	CAGL0C01265g	c.3758C>T	p.Thr1253Ile
C	130648	T	C	missense_variant	MODERATE	CAGL0C01265g	c.3742A>G	p.Lys1248Glu
C	130881	A	T	missense_variant	MODERATE	CAGL0C01265g	c.3509T>A	p.Val1170Asp
C	130892	G	T	stop_gained	HIGH	CAGL0C01265g	c.3498C>A	p.Cys1166*
C	130894	A	C	missense_variant	MODERATE	CAGL0C01265g	c.3496T>G	p.Cys1166Gly
C	130899	A	T	missense_variant	MODERATE	CAGL0C01265g	c.3491T>A	p.Leu1164His
C	130936	A	G	missense_variant	MODERATE	CAGL0C01265g	c.3454T>C	p.Ser1152Pro
C	131030	A	T	missense_variant	MODERATE	CAGL0C01265g	c.3360T>A	p.Asp1120Glu
C	131076	T	G	missense_variant	MODERATE	CAGL0C01265g	c.3314A>C	p.Asn1105Thr
C	131306	CTTATTATTA	C	disruptive_inframe_deletion	MODERATE	CAGL0C01265g	c.3075_3083delTAATAATAA	p.Asn1025_Asn1027del
C	131373	C	T	missense_variant	MODERATE	CAGL0C01265g	c.3017G>A	p.Arg1006Lys
C	131386	G	T	missense_variant	MODERATE	CAGL0C01265g	c.3004C>A	p.His1002Asn
C	131689	T	C	missense_variant	MODERATE	CAGL0C01265g	c.2701A>G	p.Lys901Glu
C	131739	T	A	missense_variant	MODERATE	CAGL0C01265g	c.2651A>T	p.Lys884Met
C	131950	T	C	missense_variant	MODERATE	CAGL0C01265g	c.2440A>G	p.Lys814Glu
C	131999	G	C	missense_variant	MODERATE	CAGL0C01265g	c.2391C>G	p.Asp797Glu
C	132007	C	T	missense_variant	MODERATE	CAGL0C01265g	c.2383G>A	p.Val795Ile
C	132016	A	C	missense_variant	MODERATE	CAGL0C01265g	c.2374T>G	p.Phe792Val
C	132594	A	G	missense_variant	MODERATE	CAGL0C01265g	c.1796T>C	p.Ile599Thr
C	132722	A	T	missense_variant	MODERATE	CAGL0C01265g	c.1668T>A	p.Asn556Lys
C	132757	T	C	missense_variant	MODERATE	CAGL0C01265g	c.1633A>G	p.Ile545Val
C	133088	T	A	missense_variant	MODERATE	CAGL0C01265g	c.1302A>T	p.Glu434Asp
C	133131	A	G	missense_variant	MODERATE	CAGL0C01265g	c.1259T>C	p.Ile420Thr
C	133137	T	C	missense_variant	MODERATE	CAGL0C01265g	c.1253A>G	p.Glu418Gly
C	133177	C	T	missense_variant	MODERATE	CAGL0C01265g	c.1213G>A	p.Glu405Lys
C	133629	T	C	missense_variant	MODERATE	CAGL0C01265g	c.761A>G	p.Lys254Arg
C	133983	G	A	missense_variant	MODERATE	CAGL0C01265g	c.407C>T	p.Thr136Ile
C	134296	T	C	missense_variant	MODERATE	CAGL0C01265g	c.94A>G	p.Thr32Ala
C	135476	T	C	missense_variant	MODERATE	CAGL0C01287g	c.319A>G	p.Ser107Gly
C	135781	T	C	missense_variant	MODERATE	CAGL0C01287g	c.14A>G	p.Glu5Gly
C	136444	C	G	missense_variant	MODERATE	CAGL0C01309g	c.175C>G	p.Gln59Glu
C	137864	G	A	missense_variant	MODERATE	CAGL0C01309g	c.1595G>A	p.Ser532Asn
C	138572	T	A	missense_variant	MODERATE	CAGL0C01309g	c.2303T>A	p.Leu768His
C	138585	C	A	missense_variant	MODERATE	CAGL0C01309g	c.2316C>A	p.Asp772Glu
C	138645	T	A	missense_variant	MODERATE	CAGL0C01309g	c.2376T>A	p.Asn792Lys
C	138987	C	A	missense_variant	MODERATE	CAGL0C01309g	c.2718C>A	p.Asp906Glu
C	140109	C	T	missense_variant	MODERATE	CAGL0C01325g	c.50C>T	p.Ala17Val
C	142005	T	A	missense_variant	MODERATE	CAGL0C01331g	c.731T>A	p.Ile244Asn
C	142105	T	G	missense_variant	MODERATE	CAGL0C01331g	c.831T>G	p.His277Gln
C	145138	G	T	missense_variant	MODERATE	CAGL0C01353g	c.131C>A	p.Pro44Gln
C	148289	T	A	missense_variant	MODERATE	CAGL0C01375g	c.1819T>A	p.Leu607Met
C	148991	C	T	missense_variant	MODERATE	CAGL0C01397g	c.2187G>A	p.Met729Ile
C	150853	T	C	missense_variant	MODERATE	CAGL0C01397g	c.325A>G	p.Thr109Ala
C	156971	T	C	missense_variant	MODERATE	CAGL0C01441g	c.2977A>G	p.Ile993Val
C	157137	C	G	missense_variant	MODERATE	CAGL0C01441g	c.2811G>C	p.Leu937Phe
C	157268	T	C	missense_variant	MODERATE	CAGL0C01441g	c.2680A>G	p.Ile894Val
C	157270	C	T	missense_variant	MODERATE	CAGL0C01441g	c.2678G>A	p.Arg893Lys
C	157287	C	A	missense_variant	MODERATE	CAGL0C01441g	c.2661G>T	p.Glu887Asp
C	159743	T	G	missense_variant	MODERATE	CAGL0C01441g	c.205A>C	p.Ile69Leu
C	160762	A	C	missense_variant	MODERATE	CAGL0C01463g	c.1740T>G	p.Asn580Lys
C	161163	T	A	missense_variant	MODERATE	CAGL0C01463g	c.1339A>T	p.Asn447Tyr
C	161184	T	A	missense_variant	MODERATE	CAGL0C01463g	c.1318A>T	p.Thr440Ser
C	161246	G	C	missense_variant	MODERATE	CAGL0C01463g	c.1256C>G	p.Ala419Gly
C	161450	C	T	missense_variant	MODERATE	CAGL0C01463g	c.1052G>A	p.Ser351Asn
C	161757	T	G	missense_variant	MODERATE	CAGL0C01463g	c.745A>C	p.Asn249His
C	161829	G	C	missense_variant	MODERATE	CAGL0C01463g	c.673C>G	p.Pro225Ala
C	163771	T	A	missense_variant	MODERATE	CAGL0C01485g	c.843A>T	p.Lys281Asn
C	165423	AACTAGTACC	A	disruptive_inframe_deletion	MODERATE	CAGL0C01507g	c.198_206delTACCACTAG	p.Ser66_Thr68del
C	168329	G	T	missense_variant	MODERATE	CAGL0C01529g	c.528G>T	p.Gln176His
C	169438	A	T	missense_variant	MODERATE	CAGL0C01551g	c.460T>A	p.Ser154Thr
C	169698	GTGGT	G	frameshift_variant	HIGH	CAGL0C01551g	c.196_199delACCA	p.Thr66fs
C	169703	C	CT	frameshift_variant	HIGH	CAGL0C01551g	c.194_195insA	p.Thr66fs
C	169707	GTACTT	G	frameshift_variant	HIGH	CAGL0C01551g	c.186_190delAAGTA	p.Ser63fs
C	169714	TA	T	frameshift_variant	HIGH	CAGL0C01551g	c.183delT	p.Thr62fs
C	169790	A	AGTTGTT	disruptive_inframe_insertion	MODERATE	CAGL0C01551g	c.107_108insAACAAC	p.Thr36_Asn37insThrThr
C	172848	A	G	missense_variant	MODERATE	CAGL0C01595g	c.469A>G	p.Thr157Ala
C	173045	T	A	missense_variant	MODERATE	CAGL0C01595g	c.666T>A	p.Asp222Glu
C	173388	G	A	missense_variant	MODERATE	CAGL0C01595g	c.1009G>A	p.Val337Ile
C	174781	C	T	missense_variant	MODERATE	CAGL0C01617g	c.164C>T	p.Thr55Ile
C	175092	G	A	missense_variant	MODERATE	CAGL0C01617g	c.475G>A	p.Val159Ile
C	176255	A	G	missense_variant	MODERATE	CAGL0C01639g	c.509A>G	p.Lys170Arg
C	177480	T	A	missense_variant	MODERATE	CAGL0C01661g	c.932A>T	p.Gln311Leu
C	177555	C	T	missense_variant	MODERATE	CAGL0C01661g	c.857G>A	p.Arg286His
C	177897	C	G	missense_variant	MODERATE	CAGL0C01661g	c.515G>C	p.Trp172Ser
C	178720	T	C	missense_variant	MODERATE	CAGL0C01683g	c.26T>C	p.Leu9Pro
C	179572	G	A	missense_variant	MODERATE	CAGL0C01683g	c.878G>A	p.Arg293His
C	181866	G	A	missense_variant	MODERATE	CAGL0C01683g	c.3172G>A	p.Ala1058Thr
C	182427	C	T	missense_variant	MODERATE	CAGL0C01705g	c.373G>A	p.Val125Ile
C	185448	T	C	missense_variant	MODERATE	CAGL0C01749g	c.676A>G	p.Asn226Asp
C	185540	G	C	missense_variant	MODERATE	CAGL0C01749g	c.584C>G	p.Ala195Gly
C	185834	C	T	missense_variant	MODERATE	CAGL0C01749g	c.290G>A	p.Ser97Asn
C	187612	G	A	missense_variant	MODERATE	CAGL0C01771g	c.583G>A	p.Val195Ile
C	192075	T	A	missense_variant	MODERATE	CAGL0C01837g	c.411A>T	p.Leu137Phe
C	192273	T	G	missense_variant	MODERATE	CAGL0C01837g	c.213A>C	p.Lys71Asn
C	192274	T	A	missense_variant	MODERATE	CAGL0C01837g	c.212A>T	p.Lys71Ile
C	192317	A	C	missense_variant	MODERATE	CAGL0C01837g	c.169T>G	p.Leu57Val
C	192431	C	G	missense_variant	MODERATE	CAGL0C01837g	c.55G>C	p.Asp19His
C	192469	C	T	missense_variant	MODERATE	CAGL0C01837g	c.17G>A	p.Arg6Gln
C	193736	G	C	missense_variant	MODERATE	CAGL0C01859g	c.1278C>G	p.Cys426Trp
C	194154	T	C	missense_variant	MODERATE	CAGL0C01859g	c.860A>G	p.Tyr287Cys
C	194352	T	A	missense_variant	MODERATE	CAGL0C01859g	c.662A>T	p.Gln221Leu
C	194359	C	T	missense_variant	MODERATE	CAGL0C01859g	c.655G>A	p.Val219Ile
C	194395	T	C	missense_variant	MODERATE	CAGL0C01859g	c.619A>G	p.Arg207Gly
C	194415	T	C	missense_variant	MODERATE	CAGL0C01859g	c.599A>G	p.Lys200Arg
C	194470	C	A	missense_variant	MODERATE	CAGL0C01859g	c.544G>T	p.Val182Phe
C	194485	T	C	missense_variant	MODERATE	CAGL0C01859g	c.529A>G	p.Asn177Asp
C	194490	T	A	missense_variant	MODERATE	CAGL0C01859g	c.524A>T	p.Gln175Leu
C	194499	A	T	missense_variant	MODERATE	CAGL0C01859g	c.515T>A	p.Val172Asp
C	194520	T	A	missense_variant	MODERATE	CAGL0C01859g	c.494A>T	p.Tyr165Phe
C	194553	T	C	missense_variant	MODERATE	CAGL0C01859g	c.461A>G	p.Asp154Gly
C	194685	T	A	missense_variant	MODERATE	CAGL0C01859g	c.329A>T	p.Tyr110Phe
C	194704	G	A	missense_variant	MODERATE	CAGL0C01859g	c.310C>T	p.His104Tyr
C	194707	C	T	missense_variant	MODERATE	CAGL0C01859g	c.307G>A	p.Asp103Asn
C	194709	TTGTGGTCAA	T	disruptive_inframe_deletion	MODERATE	CAGL0C01859g	c.296_304delTTGACCACA	p.Leu99_Asn102delinsHis
C	194751	T	G	missense_variant	MODERATE	CAGL0C01859g	c.263A>C	p.Asp88Ala
C	194793	C	T	stop_gained	HIGH	CAGL0C01859g	c.221G>A	p.Trp74*
C	196028	T	TTGTGTCTCTGTGTCTC	frameshift_variant	HIGH	CAGL0C01859g	c.139_140insGAGACACAGAGACACA	p.Lys47fs
C	196154	C	G	missense_variant	MODERATE	CAGL0C01859g	c.14G>C	p.Cys5Ser
C	196614	GGTGCTGCTA	G	disruptive_inframe_deletion	MODERATE	CAGL0C01881g	c.318_326delTGCTGCTAG	p.Ala107_Ser109del
C	196791	A	G	missense_variant	MODERATE	CAGL0C01881g	c.493A>G	p.Met165Val
C	196840	ATGGCCATGCCAGCCATAC	A	disruptive_inframe_deletion	MODERATE	CAGL0C01881g	c.552_569delCAGCCATACTGGCCATGC	p.Ser185_Ala190del
C	196872	T	C	missense_variant	MODERATE	CAGL0C01881g	c.574T>C	p.Tyr192His
C	197113	A	G	missense_variant	MODERATE	CAGL0C01881g	c.815A>G	p.Asn272Ser
C	197252	C	G	missense_variant	MODERATE	CAGL0C01881g	c.954C>G	p.Asp318Glu
C	197328	T	G	missense_variant	MODERATE	CAGL0C01881g	c.1030T>G	p.Ser344Ala
C	198027	T	G	missense_variant	MODERATE	CAGL0C01881g	c.1729T>G	p.Ser577Ala
C	200501	C	T	missense_variant	MODERATE	CAGL0C01903g	c.1296G>A	p.Met432Ile
C	200986	A	G	missense_variant	MODERATE	CAGL0C01903g	c.811T>C	p.Ser271Pro
C	201043	T	A	missense_variant	MODERATE	CAGL0C01903g	c.754A>T	p.Ile252Phe
C	203633	A	T	missense_variant	MODERATE	CAGL0C01925g	c.490T>A	p.Ser164Thr
C	203650	C	T	missense_variant	MODERATE	CAGL0C01925g	c.473G>A	p.Arg158Lys
C	203959	T	C	missense_variant	MODERATE	CAGL0C01925g	c.164A>G	p.His55Arg
C	208228	G	C	missense_variant	MODERATE	CAGL0C01969g	c.284C>G	p.Thr95Ser
C	208274	C	T	missense_variant	MODERATE	CAGL0C01969g	c.238G>A	p.Gly80Ser
C	208842	G	A	missense_variant	MODERATE	CAGL0C01991g	c.50G>A	p.Arg17Lys
C	210786	G	C	missense_variant	MODERATE	CAGL0C02013g	c.134C>G	p.Ala45Gly
C	210790	C	G	missense_variant	MODERATE	CAGL0C02013g	c.130G>C	p.Val44Leu
C	214567	T	A	missense_variant	MODERATE	CAGL0C02079g	c.736T>A	p.Phe246Ile
C	214568	T	G	missense_variant	MODERATE	CAGL0C02079g	c.737T>G	p.Phe246Cys
C	216925	C	T	missense_variant	MODERATE	CAGL0C02145g	c.2314G>A	p.Glu772Lys
C	217816	A	T	missense_variant	MODERATE	CAGL0C02145g	c.1423T>A	p.Phe475Ile
C	218848	C	A	missense_variant	MODERATE	CAGL0C02145g	c.391G>T	p.Ala131Ser
C	219082	T	A	missense_variant	MODERATE	CAGL0C02145g	c.157A>T	p.Ile53Leu
C	220631	T	G	missense_variant	MODERATE	CAGL0C02167g	c.13T>G	p.Leu5Val
C	221128	C	A	missense_variant	MODERATE	CAGL0C02167g	c.510C>A	p.Asp170Glu
C	221967	A	G	missense_variant	MODERATE	CAGL0C02167g	c.1349A>G	p.Lys450Arg
C	226105	T	A	missense_variant	MODERATE	CAGL0C02211g	c.1094T>A	p.Leu365His
C	228248	C	T	missense_variant	MODERATE	CAGL0C02255g	c.1708G>A	p.Val570Ile
C	228481	T	C	missense_variant	MODERATE	CAGL0C02255g	c.1475A>G	p.Lys492Arg
C	228762	C	A	missense_variant	MODERATE	CAGL0C02255g	c.1194G>T	p.Leu398Phe
C	229247	T	C	missense_variant	MODERATE	CAGL0C02255g	c.709A>G	p.Ile237Val
C	229401	T	C	missense_variant	MODERATE	CAGL0C02255g	c.555A>G	p.Ile185Met
C	229447	G	A	missense_variant	MODERATE	CAGL0C02255g	c.509C>T	p.Thr170Ile
C	229454	T	C	missense_variant	MODERATE	CAGL0C02255g	c.502A>G	p.Asn168Asp
C	229469	T	C	missense_variant	MODERATE	CAGL0C02255g	c.487A>G	p.Asn163Asp
C	229499	A	G	missense_variant	MODERATE	CAGL0C02255g	c.457T>C	p.Tyr153His
C	231070	A	G	missense_variant	MODERATE	CAGL0C02277g	c.1898T>C	p.Val633Ala
C	235090	A	C	missense_variant	MODERATE	CAGL0C02321g	c.643T>G	p.Tyr215Asp
C	235600	A	C	missense_variant	MODERATE	CAGL0C02321g	c.133T>G	p.Ser45Ala
C	235731	AT	A	frameshift_variant&start_lost	HIGH	CAGL0C02321g	c.1delA	p.Met1fs
C	236112	A	G	start_lost	HIGH	CAGL0C02343g	c.1A>G	p.Met1?
C	236114	G	A	start_lost	HIGH	CAGL0C02343g	c.3G>A	p.Met1?
C	236157	A	AT	frameshift_variant	HIGH	CAGL0C02343g	c.50dupT	p.Asn18fs
C	236188	T	TTCC	disruptive_inframe_insertion	MODERATE	CAGL0C02343g	c.77_78insTCC	p.Leu26dup
C	236223	C	T	missense_variant	MODERATE	CAGL0C02343g	c.112C>T	p.Pro38Ser
C	236226	CCCCCCT	C	conservative_inframe_deletion	MODERATE	CAGL0C02343g	c.121_126delTCCCCC	p.Ser41_Pro42del
C	236311	C	T	missense_variant	MODERATE	CAGL0C02343g	c.200C>T	p.Ser67Phe
C	236328	AGTGCTAC	A	frameshift_variant	HIGH	CAGL0C02343g	c.218_224delGTGCTAC	p.Ser73fs
C	236367	G	A	missense_variant	MODERATE	CAGL0C02343g	c.256G>A	p.Asp86Asn
C	236386	T	A	stop_gained	HIGH	CAGL0C02343g	c.275T>A	p.Leu92*
C	236819	C	T	missense_variant	MODERATE	CAGL0C02343g	c.310C>T	p.Pro104Ser
C	236822	A	C	missense_variant	MODERATE	CAGL0C02343g	c.313A>C	p.Thr105Pro
C	236838	C	CA	frameshift_variant	HIGH	CAGL0C02343g	c.331dupA	p.Met111fs
C	239084	T	A	missense_variant	MODERATE	CAGL0C02365g	c.39A>T	p.Lys13Asn
C	239618	A	C	missense_variant	MODERATE	CAGL0C02387g	c.466T>G	p.Tyr156Asp
C	239738	T	C	missense_variant	MODERATE	CAGL0C02387g	c.346A>G	p.Asn116Asp
C	240791	T	C	missense_variant	MODERATE	CAGL0C02409g	c.143T>C	p.Val48Ala
C	241307	C	T	missense_variant	MODERATE	CAGL0C02409g	c.659C>T	p.Ala220Val
C	241539	T	A	missense_variant	MODERATE	CAGL0C02409g	c.891T>A	p.Ser297Arg
C	241585	A	G	missense_variant	MODERATE	CAGL0C02409g	c.937A>G	p.Thr313Ala
C	242036	T	C	missense_variant	MODERATE	CAGL0C02409g	c.1388T>C	p.Ile463Thr
C	242259	C	A	missense_variant	MODERATE	CAGL0C02409g	c.1611C>A	p.Ser537Arg
C	242391	T	G	missense_variant	MODERATE	CAGL0C02409g	c.1743T>G	p.Phe581Leu
C	242438	C	T	missense_variant	MODERATE	CAGL0C02409g	c.1790C>T	p.Ala597Val
C	242509	G	A	missense_variant	MODERATE	CAGL0C02409g	c.1861G>A	p.Val621Met
C	242665	G	A	missense_variant	MODERATE	CAGL0C02409g	c.2017G>A	p.Glu673Lys
C	242829	A	G	missense_variant	MODERATE	CAGL0C02409g	c.2181A>G	p.Ile727Met
C	244367	C	G	missense_variant	MODERATE	CAGL0C02431g	c.2215G>C	p.Ala739Pro
C	244399	A	G	missense_variant	MODERATE	CAGL0C02431g	c.2183T>C	p.Ile728Thr
C	244955	A	T	missense_variant	MODERATE	CAGL0C02431g	c.1627T>A	p.Ser543Thr
C	245496	T	G	missense_variant	MODERATE	CAGL0C02431g	c.1086A>C	p.Lys362Asn
C	245609	C	G	missense_variant	MODERATE	CAGL0C02431g	c.973G>C	p.Asp325His
C	245636	G	C	missense_variant	MODERATE	CAGL0C02431g	c.946C>G	p.Pro316Ala
C	245672	T	C	missense_variant	MODERATE	CAGL0C02431g	c.910A>G	p.Ile304Val
C	246206	A	T	missense_variant	MODERATE	CAGL0C02431g	c.376T>A	p.Ser126Thr
C	246247	T	C	missense_variant	MODERATE	CAGL0C02431g	c.335A>G	p.Asp112Gly
C	246264	G	T	missense_variant	MODERATE	CAGL0C02431g	c.318C>A	p.Asp106Glu
C	248669	C	T	missense_variant	MODERATE	CAGL0C02475g	c.175G>A	p.Ala59Thr
C	248693	C	T	missense_variant	MODERATE	CAGL0C02475g	c.151G>A	p.Ala51Thr
C	249591	T	C	missense_variant	MODERATE	CAGL0C02497g	c.446T>C	p.Ile149Thr
C	253414	A	C	missense_variant	MODERATE	CAGL0C02519g	c.364A>C	p.Thr122Pro
C	253933	T	G	missense_variant	MODERATE	CAGL0C02519g	c.883T>G	p.Ser295Ala
C	255983	G	GGTAAAGAGGAAA	disruptive_inframe_insertion	MODERATE	CAGL0C02541g	c.171_182dupGGAAAGTAAAGA	p.Glu61_Ala62insGluSerLysGlu
C	256013	G	GCAGAAGATAAATCAGAGGATAAAT	disruptive_inframe_insertion	MODERATE	CAGL0C02541g	c.209_210insGGATAAATCAGAAGATAAATCAGA	p.Glu70_Asp71insAspLysSerGluAspLysSerGlu
C	256138	C	A	missense_variant	MODERATE	CAGL0C02541g	c.318C>A	p.Asn106Lys
C	256872	C	T	missense_variant	MODERATE	CAGL0C02541g	c.1052C>T	p.Ala351Val
C	259748	T	A	missense_variant	MODERATE	CAGL0C02563g	c.635T>A	p.Val212Glu
C	260663	A	T	missense_variant	MODERATE	CAGL0C02563g	c.1550A>T	p.Lys517Ile
C	260797	A	G	missense_variant	MODERATE	CAGL0C02563g	c.1684A>G	p.Thr562Ala
C	260825	G	A	missense_variant	MODERATE	CAGL0C02563g	c.1712G>A	p.Gly571Asp
C	261644	A	G	missense_variant	MODERATE	CAGL0C02563g	c.2531A>G	p.Lys844Arg
C	262313	G	A	missense_variant	MODERATE	CAGL0C02563g	c.3200G>A	p.Gly1067Asp
C	262629	T	A	missense_variant	MODERATE	CAGL0C02563g	c.3516T>A	p.Asp1172Glu
C	263613	A	G	missense_variant	MODERATE	CAGL0C02585g	c.344A>G	p.Gln115Arg
C	263644	A	T	missense_variant	MODERATE	CAGL0C02585g	c.375A>T	p.Lys125Asn
C	263904	T	C	missense_variant	MODERATE	CAGL0C02585g	c.635T>C	p.Leu212Ser
C	265873	T	A	missense_variant	MODERATE	CAGL0C02607g	c.22T>A	p.Trp8Arg
C	265960	G	C	missense_variant	MODERATE	CAGL0C02607g	c.109G>C	p.Glu37Gln
C	267392	C	A	missense_variant	MODERATE	CAGL0C02607g	c.1541C>A	p.Thr514Asn
C	269181	A	T	missense_variant	MODERATE	CAGL0C02629g	c.871T>A	p.Leu291Ile
C	269258	G	T	missense_variant	MODERATE	CAGL0C02629g	c.794C>A	p.Pro265His
C	269264	G	A	missense_variant	MODERATE	CAGL0C02629g	c.788C>T	p.Ser263Leu
C	269528	G	C	missense_variant	MODERATE	CAGL0C02629g	c.524C>G	p.Thr175Ser
C	270014	T	C	missense_variant	MODERATE	CAGL0C02629g	c.38A>G	p.Tyr13Cys
C	271229	T	C	missense_variant	MODERATE	CAGL0C02651g	c.157A>G	p.Asn53Asp
C	273935	T	G	missense_variant	MODERATE	CAGL0C02695g	c.1147A>C	p.Asn383His
C	273956	T	A	missense_variant	MODERATE	CAGL0C02695g	c.1126A>T	p.Asn376Tyr
C	274720	A	T	missense_variant	MODERATE	CAGL0C02695g	c.362T>A	p.Phe121Tyr
C	274841	C	T	missense_variant	MODERATE	CAGL0C02695g	c.241G>A	p.Val81Ile
C	275042	A	C	missense_variant	MODERATE	CAGL0C02695g	c.40T>G	p.Ser14Ala
C	276732	T	A	missense_variant	MODERATE	CAGL0C02739g	c.70T>A	p.Leu24Met
C	278702	T	C	missense_variant	MODERATE	CAGL0C02783g	c.847A>G	p.Thr283Ala
C	278801	G	A	missense_variant	MODERATE	CAGL0C02783g	c.748C>T	p.His250Tyr
C	278926	A	C	missense_variant	MODERATE	CAGL0C02783g	c.623T>G	p.Met208Arg
C	278965	C	T	missense_variant	MODERATE	CAGL0C02783g	c.584G>A	p.Ser195Asn
C	279205	G	A	missense_variant	MODERATE	CAGL0C02783g	c.344C>T	p.Ala115Val
C	281149	G	A	splice_region_variant&stop_retained_variant	LOW	CAGL0C02805g	c.1043G>A	p.Ter348Ter
C	282306	G	A	missense_variant	MODERATE	CAGL0C02827g	c.110G>A	p.Cys37Tyr
C	282341	A	G	missense_variant	MODERATE	CAGL0C02827g	c.145A>G	p.Thr49Ala
C	282488	G	A	missense_variant	MODERATE	CAGL0C02827g	c.292G>A	p.Ala98Thr
C	282608	C	G	missense_variant	MODERATE	CAGL0C02827g	c.412C>G	p.Gln138Glu
C	285086	A	C	missense_variant	MODERATE	CAGL0C02871g	c.654A>C	p.Lys218Asn
C	290547	G	C	missense_variant	MODERATE	CAGL0C02937g	c.259G>C	p.Asp87His
C	290838	A	G	missense_variant	MODERATE	CAGL0C02937g	c.550A>G	p.Ile184Val
C	291021	G	A	missense_variant	MODERATE	CAGL0C02937g	c.733G>A	p.Ala245Thr
C	292932	A	T	missense_variant	MODERATE	CAGL0C02959g	c.1518T>A	p.Ser506Arg
C	293507	A	C	missense_variant	MODERATE	CAGL0C02959g	c.943T>G	p.Leu315Val
C	293980	T	C	missense_variant	MODERATE	CAGL0C02959g	c.470A>G	p.Asp157Gly
C	294307	T	C	missense_variant	MODERATE	CAGL0C02959g	c.143A>G	p.Lys48Arg
C	295353	C	G	missense_variant	MODERATE	CAGL0C02981g	c.349C>G	p.Arg117Gly
C	298582	G	A	missense_variant	MODERATE	CAGL0C03025g	c.431G>A	p.Arg144Lys
C	298704	G	A	missense_variant	MODERATE	CAGL0C03025g	c.553G>A	p.Asp185Asn
C	298718	G	T	missense_variant	MODERATE	CAGL0C03025g	c.567G>T	p.Glu189Asp
C	299004	A	G	missense_variant	MODERATE	CAGL0C03025g	c.853A>G	p.Asn285Asp
C	299143	A	G	missense_variant	MODERATE	CAGL0C03025g	c.992A>G	p.Lys331Arg
C	299149	C	T	missense_variant	MODERATE	CAGL0C03025g	c.998C>T	p.Ala333Val
C	301994	G	T	missense_variant	MODERATE	CAGL0C03047g	c.1896G>T	p.Met632Ile
C	307551	C	T	missense_variant	MODERATE	CAGL0C03135g	c.2194G>A	p.Val732Ile
C	307881	T	C	missense_variant	MODERATE	CAGL0C03135g	c.1864A>G	p.Ile622Val
C	312505	T	A	missense_variant	MODERATE	CAGL0C03201g	c.702T>A	p.Asp234Glu
C	313943	G	A	missense_variant	MODERATE	CAGL0C03201g	c.2140G>A	p.Gly714Ser
C	314375	G	A	missense_variant	MODERATE	CAGL0C03201g	c.2572G>A	p.Ala858Thr
C	315886	C	A	missense_variant	MODERATE	CAGL0C03201g	c.4083C>A	p.Asn1361Lys
C	316193	A	G	missense_variant	MODERATE	CAGL0C03201g	c.4390A>G	p.Thr1464Ala
C	317166	T	G	missense_variant	MODERATE	CAGL0C03201g	c.5363T>G	p.Val1788Gly
C	318748	T	G	missense_variant	MODERATE	CAGL0C03201g	c.6945T>G	p.Asp2315Glu
C	320000	A	G	missense_variant	MODERATE	CAGL0C03201g	c.8197A>G	p.Ile2733Val
C	323274	T	G	missense_variant	MODERATE	CAGL0C03245g	c.203T>G	p.Leu68Arg
C	323333	G	A	missense_variant	MODERATE	CAGL0C03245g	c.262G>A	p.Ala88Thr
C	324845	C	A	missense_variant	MODERATE	CAGL0C03267g	c.946G>T	p.Ala316Ser
C	328823	T	C	missense_variant	MODERATE	CAGL0C03289g	c.25T>C	p.Cys9Arg
C	329324	C	T	missense_variant	MODERATE	CAGL0C03289g	c.526C>T	p.His176Tyr
C	331022	G	C	missense_variant	MODERATE	CAGL0C03289g	c.2224G>C	p.Ala742Pro
C	331695	G	T	missense_variant	MODERATE	CAGL0C03289g	c.2897G>T	p.Arg966Met
C	334194	G	C	missense_variant	MODERATE	CAGL0C03311g	c.250C>G	p.Gln84Glu
C	334240	C	A	missense_variant	MODERATE	CAGL0C03311g	c.204G>T	p.Glu68Asp
C	334350	C	G	missense_variant	MODERATE	CAGL0C03311g	c.94G>C	p.Asp32His
C	334434	T	C	missense_variant	MODERATE	CAGL0C03311g	c.10A>G	p.Thr4Ala
C	335415	C	G	missense_variant	MODERATE	CAGL0C03333g	c.44C>G	p.Thr15Ser
C	335724	C	G	missense_variant	MODERATE	CAGL0C03333g	c.353C>G	p.Thr118Ser
C	335841	A	C	missense_variant	MODERATE	CAGL0C03333g	c.470A>C	p.Glu157Ala
C	336087	G	C	missense_variant	MODERATE	CAGL0C03333g	c.716G>C	p.Arg239Thr
C	336705	A	G	missense_variant	MODERATE	CAGL0C03333g	c.1334A>G	p.Tyr445Cys
C	336708	A	G	missense_variant	MODERATE	CAGL0C03333g	c.1337A>G	p.Lys446Arg
C	336795	A	T	missense_variant	MODERATE	CAGL0C03333g	c.1424A>T	p.Tyr475Phe
C	338133	A	G	missense_variant	MODERATE	CAGL0C03355g	c.211A>G	p.Asn71Asp
C	338134	A	G	missense_variant	MODERATE	CAGL0C03355g	c.212A>G	p.Asn71Ser
C	338145	C	A	missense_variant	MODERATE	CAGL0C03355g	c.223C>A	p.Gln75Lys
C	338148	A	C	missense_variant	MODERATE	CAGL0C03355g	c.226A>C	p.Thr76Pro
C	341961	G	A	missense_variant	MODERATE	CAGL0C03399g	c.207G>A	p.Met69Ile
C	342105	A	ACAG	disruptive_inframe_insertion	MODERATE	CAGL0C03399g	c.353_354insGCA	p.Gln118dup
C	342129	G	GCAA	disruptive_inframe_insertion	MODERATE	CAGL0C03399g	c.377_378insACA	p.Gln126dup
C	342144	ACAGCAG	A	disruptive_inframe_deletion	MODERATE	CAGL0C03399g	c.393_398delGCAGCA	p.Gln132_Gln133del
C	342185	GTCAGCAGAA	G	conservative_inframe_deletion	MODERATE	CAGL0C03399g	c.448_456delAATCAGCAG	p.Asn150_Gln152del
C	344561	C	G	missense_variant	MODERATE	CAGL0C03421g	c.748C>G	p.Pro250Ala
C	345773	A	G	non_coding_transcript_exon_variant	MODIFIER	snR49	n.125A>G
C	345843	T	A	non_coding_transcript_exon_variant	MODIFIER	snR49	n.195T>A
C	346862	G	T	missense_variant	MODERATE	CAGL0C03443g	c.330G>T	p.Glu110Asp
C	349220	T	C	splice_region_variant&stop_retained_variant	LOW	CAGL0C03487g	c.1166A>G	p.Ter389Ter
C	349521	T	C	missense_variant	MODERATE	CAGL0C03487g	c.865A>G	p.Asn289Asp
C	352641	A	C	missense_variant	MODERATE	CAGL0C03509g	c.893T>G	p.Val298Gly
C	353184	A	G	missense_variant	MODERATE	CAGL0C03509g	c.350T>C	p.Val117Ala
C	353305	G	C	missense_variant	MODERATE	CAGL0C03509g	c.229C>G	p.Pro77Ala
C	355501	C	T	missense_variant	MODERATE	CAGL0C03553g	c.535G>A	p.Gly179Ser
C	355567	T	C	missense_variant	MODERATE	CAGL0C03553g	c.469A>G	p.Lys157Glu
C	356712	T	A	missense_variant	MODERATE	CAGL0C03575g	c.1498A>T	p.Thr500Ser
C	356829	T	C	missense_variant	MODERATE	CAGL0C03575g	c.1381A>G	p.Thr461Ala
C	357549	T	C	missense_variant	MODERATE	CAGL0C03575g	c.661A>G	p.Thr221Ala
C	357873	A	G	missense_variant	MODERATE	CAGL0C03575g	c.337T>C	p.Ser113Pro
C	358160	A	G	missense_variant	MODERATE	CAGL0C03575g	c.50T>C	p.Val17Ala
C	358178	A	G	missense_variant	MODERATE	CAGL0C03575g	c.32T>C	p.Val11Ala
C	359494	G	A	missense_variant	MODERATE	CAGL0C03597g	c.980C>T	p.Ala327Val
C	359990	T	TTGG	conservative_inframe_insertion	MODERATE	CAGL0C03597g	c.483_484insCCA	p.Pro161dup
C	359991	A	AGTTGCCTTT	disruptive_inframe_insertion	MODERATE	CAGL0C03597g	c.482_483insAAAGGCAAC	p.Pro161_Lys162insLysAlaThr
C	361155	G	A	missense_variant	MODERATE	CAGL0C03608g	c.475G>A	p.Ala159Thr
C	361533	T	C	missense_variant	MODERATE	CAGL0C03608g	c.853T>C	p.Ser285Pro
C	364155	A	C	missense_variant	MODERATE	CAGL0C03630g	c.208T>G	p.Ser70Ala
C	364358	G	T	missense_variant	MODERATE	CAGL0C03630g	c.5C>A	p.Thr2Lys
C	374660	G	A	missense_variant	MODERATE	CAGL0C03762g	c.539G>A	p.Ser180Asn
C	377526	C	T	missense_variant	MODERATE	CAGL0C03828g	c.362C>T	p.Ala121Val
C	377563	T	G	missense_variant	MODERATE	CAGL0C03828g	c.399T>G	p.His133Gln
C	377585	T	A	missense_variant	MODERATE	CAGL0C03828g	c.421T>A	p.Ser141Thr
C	377688	T	A	missense_variant	MODERATE	CAGL0C03828g	c.524T>A	p.Phe175Tyr
C	381630	G	C	missense_variant	MODERATE	CAGL0C03894g	c.1768C>G	p.Pro590Ala
C	382148	A	C	missense_variant	MODERATE	CAGL0C03894g	c.1250T>G	p.Val417Gly
C	382608	T	C	missense_variant	MODERATE	CAGL0C03894g	c.790A>G	p.Ser264Gly
C	382733	C	T	missense_variant	MODERATE	CAGL0C03894g	c.665G>A	p.Gly222Glu
C	383287	C	A	missense_variant	MODERATE	CAGL0C03894g	c.111G>T	p.Lys37Asn
C	383996	T	G	missense_variant	MODERATE	CAGL0C03916g	c.1880A>C	p.Asn627Thr
C	384450	C	T	missense_variant	MODERATE	CAGL0C03916g	c.1426G>A	p.Ala476Thr
C	384620	A	T	missense_variant	MODERATE	CAGL0C03916g	c.1256T>A	p.Phe419Tyr
C	384817	G	T	missense_variant	MODERATE	CAGL0C03916g	c.1059C>A	p.Asp353Glu
C	384938	T	C	missense_variant	MODERATE	CAGL0C03916g	c.938A>G	p.Asp313Gly
C	385785	C	T	missense_variant	MODERATE	CAGL0C03916g	c.91G>A	p.Ala31Thr
C	386767	T	G	missense_variant	MODERATE	CAGL0C03938g	c.1820A>C	p.Asp607Ala
C	388124	T	A	missense_variant	MODERATE	CAGL0C03938g	c.463A>T	p.Thr155Ser
C	388225	C	T	missense_variant	MODERATE	CAGL0C03938g	c.362G>A	p.Arg121Lys
C	388279	T	C	missense_variant	MODERATE	CAGL0C03938g	c.308A>G	p.Lys103Arg
C	388321	G	T	missense_variant	MODERATE	CAGL0C03938g	c.266C>A	p.Ala89Glu
C	388332	T	A	missense_variant	MODERATE	CAGL0C03938g	c.255A>T	p.Lys85Asn
C	389428	A	G	missense_variant	MODERATE	CAGL0C03960g	c.1694T>C	p.Ile565Thr
C	389471	TCG	T	frameshift_variant	HIGH	CAGL0C03960g	c.1649_1650delCG	p.Ala550fs
C	389475	A	AAG	frameshift_variant	HIGH	CAGL0C03960g	c.1646_1647insCT	p.Ala550fs
C	389479	G	T	missense_variant	MODERATE	CAGL0C03960g	c.1643C>A	p.Ala548Asp
C	389483	C	A	missense_variant	MODERATE	CAGL0C03960g	c.1639G>T	p.Val547Leu
C	389525	A	T	missense_variant	MODERATE	CAGL0C03960g	c.1597T>A	p.Phe533Ile
C	389537	C	CACAG	frameshift_variant	HIGH	CAGL0C03960g	c.1584_1585insCTGT	p.Ala529fs
C	389538	TTTATC	T	frameshift_variant	HIGH	CAGL0C03960g	c.1579_1583delGATAA	p.Asp527fs
C	389546	G	GA	frameshift_variant	HIGH	CAGL0C03960g	c.1575_1576insT	p.Leu526fs
C	389557	T	A	missense_variant	MODERATE	CAGL0C03960g	c.1565A>T	p.Lys522Met
C	389645	G	A	missense_variant	MODERATE	CAGL0C03960g	c.1477C>T	p.Pro493Ser
C	389657	T	G	missense_variant	MODERATE	CAGL0C03960g	c.1465A>C	p.Ile489Leu
C	389677	C	T	missense_variant	MODERATE	CAGL0C03960g	c.1445G>A	p.Arg482Lys
C	389716	A	G	missense_variant	MODERATE	CAGL0C03960g	c.1406T>C	p.Val469Ala
C	389747	G	A	missense_variant	MODERATE	CAGL0C03960g	c.1375C>T	p.His459Tyr
C	389834	C	G	missense_variant	MODERATE	CAGL0C03960g	c.1288G>C	p.Val430Leu
C	389849	C	T	missense_variant	MODERATE	CAGL0C03960g	c.1273G>A	p.Val425Ile
C	389851	T	G	missense_variant	MODERATE	CAGL0C03960g	c.1271A>C	p.Asn424Thr
C	389897	A	G	missense_variant	MODERATE	CAGL0C03960g	c.1225T>C	p.Ser409Pro
C	389909	C	T	missense_variant	MODERATE	CAGL0C03960g	c.1213G>A	p.Ala405Thr
C	389960	T	C	missense_variant	MODERATE	CAGL0C03960g	c.1162A>G	p.Lys388Glu
C	390177	A	T	missense_variant	MODERATE	CAGL0C03960g	c.945T>A	p.Ser315Arg
C	390179	T	C	missense_variant	MODERATE	CAGL0C03960g	c.943A>G	p.Ser315Gly
C	390183	T	TGA	frameshift_variant	HIGH	CAGL0C03960g	c.938_939insTC	p.Arg313fs
C	390186	TTTG	T	disruptive_inframe_deletion	MODERATE	CAGL0C03960g	c.933_935delCAA	p.Lys312del
C	390190	AT	A	frameshift_variant	HIGH	CAGL0C03960g	c.931delA	p.Ile311fs
C	390193	T	TTC	frameshift_variant	HIGH	CAGL0C03960g	c.927_928dupGA	p.Asn310fs
C	390212	G	A	missense_variant	MODERATE	CAGL0C03960g	c.910C>T	p.Pro304Ser
C	390233	T	C	missense_variant	MODERATE	CAGL0C03960g	c.889A>G	p.Asn297Asp
C	390239	C	A	missense_variant	MODERATE	CAGL0C03960g	c.883G>T	p.Val295Phe
C	390700	C	G	missense_variant	MODERATE	CAGL0C03960g	c.422G>C	p.Cys141Ser
C	390725	T	C	missense_variant	MODERATE	CAGL0C03960g	c.397A>G	p.Thr133Ala
C	390727	G	A	missense_variant	MODERATE	CAGL0C03960g	c.395C>T	p.Ala132Val
C	390776	T	C	missense_variant	MODERATE	CAGL0C03960g	c.346A>G	p.Thr116Ala
C	390824	T	A	missense_variant	MODERATE	CAGL0C03960g	c.298A>T	p.Asn100Tyr
C	390864	A	ATC	frameshift_variant	HIGH	CAGL0C03960g	c.257_258insGA	p.Phe87fs
C	390865	CGG	C	frameshift_variant	HIGH	CAGL0C03960g	c.255_256delCC	p.Arg86fs
C	390874	C	T	missense_variant	MODERATE	CAGL0C03960g	c.248G>A	p.Gly83Glu
C	390875	C	T	missense_variant	MODERATE	CAGL0C03960g	c.247G>A	p.Gly83Arg
C	390876	A	T	missense_variant	MODERATE	CAGL0C03960g	c.246T>A	p.Asp82Glu
C	390889	T	G	missense_variant	MODERATE	CAGL0C03960g	c.233A>C	p.Gln78Pro
C	390890	G	A	stop_gained	HIGH	CAGL0C03960g	c.232C>T	p.Gln78*
C	390896	C	T	missense_variant	MODERATE	CAGL0C03960g	c.226G>A	p.Asp76Asn
C	390898	C	T	missense_variant	MODERATE	CAGL0C03960g	c.224G>A	p.Arg75Lys
C	390907	T	G	missense_variant	MODERATE	CAGL0C03960g	c.215A>C	p.Asn72Thr
C	390922	T	C	missense_variant	MODERATE	CAGL0C03960g	c.200A>G	p.Asn67Ser
C	390926	A	T	missense_variant	MODERATE	CAGL0C03960g	c.196T>A	p.Ser66Thr
C	390948	A	C	missense_variant	MODERATE	CAGL0C03960g	c.174T>G	p.His58Gln
C	390958	C	T	missense_variant	MODERATE	CAGL0C03960g	c.164G>A	p.Arg55Gln
C	390982	T	A	missense_variant	MODERATE	CAGL0C03960g	c.140A>T	p.Tyr47Phe
C	391015	G	T	missense_variant	MODERATE	CAGL0C03960g	c.107C>A	p.Pro36Gln
C	391018	T	C	missense_variant	MODERATE	CAGL0C03960g	c.104A>G	p.Glu35Gly
C	391033	C	T	missense_variant	MODERATE	CAGL0C03960g	c.89G>A	p.Arg30Lys
C	391057	G	A	missense_variant	MODERATE	CAGL0C03960g	c.65C>T	p.Thr22Ile
C	391061	A	T	missense_variant	MODERATE	CAGL0C03960g	c.61T>A	p.Phe21Ile
C	391910	T	C	splice_region_variant&stop_retained_variant	LOW	CAGL0C03982g	c.1889A>G	p.Ter630Ter
C	391912	TGA	T	frameshift_variant	HIGH	CAGL0C03982g	c.1885_1886delTC	p.Ser629fs
C	391915	A	ACATT	frameshift_variant&stop_gained	HIGH	CAGL0C03982g	c.1883_1884insAATG	p.Tyr628fs
C	391917	A	T	missense_variant	MODERATE	CAGL0C03982g	c.1882T>A	p.Tyr628Asn
C	391919	GAA	G	frameshift_variant	HIGH	CAGL0C03982g	c.1878_1879delTT	p.Ser627fs
C	391953	T	C	missense_variant	MODERATE	CAGL0C03982g	c.1846A>G	p.Lys616Glu
C	392132	G	T	missense_variant	MODERATE	CAGL0C03982g	c.1667C>A	p.Ala556Asp
C	392185	A	T	missense_variant	MODERATE	CAGL0C03982g	c.1614T>A	p.Asn538Lys
C	392344	A	T	missense_variant	MODERATE	CAGL0C03982g	c.1455T>A	p.Asp485Glu
C	392551	T	A	missense_variant	MODERATE	CAGL0C03982g	c.1248A>T	p.Arg416Ser
C	392573	A	G	missense_variant	MODERATE	CAGL0C03982g	c.1226T>C	p.Ile409Thr
C	392586	A	G	missense_variant	MODERATE	CAGL0C03982g	c.1213T>C	p.Ser405Pro
C	392637	C	A	missense_variant	MODERATE	CAGL0C03982g	c.1162G>T	p.Val388Leu
C	392757	G	T	missense_variant	MODERATE	CAGL0C03982g	c.1042C>A	p.His348Asn
C	392766	C	T	missense_variant	MODERATE	CAGL0C03982g	c.1033G>A	p.Glu345Lys
C	393476	T	G	missense_variant	MODERATE	CAGL0C03982g	c.323A>C	p.Gln108Pro
C	393477	G	T	missense_variant	MODERATE	CAGL0C03982g	c.322C>A	p.Gln108Lys
C	393518	T	G	missense_variant	MODERATE	CAGL0C03982g	c.281A>C	p.Tyr94Ser
C	393553	A	T	missense_variant	MODERATE	CAGL0C03982g	c.246T>A	p.Asp82Glu
C	393559	A	T	missense_variant	MODERATE	CAGL0C03982g	c.240T>A	p.Asp80Glu
C	393640	A	C	missense_variant	MODERATE	CAGL0C03982g	c.159T>G	p.Asn53Lys
C	393677	C	T	missense_variant	MODERATE	CAGL0C03982g	c.122G>A	p.Ser41Asn
C	393695	T	A	missense_variant	MODERATE	CAGL0C03982g	c.104A>T	p.Gln35Leu
C	393715	C	T	missense_variant	MODERATE	CAGL0C03982g	c.84G>A	p.Met28Ile
C	393729	A	C	missense_variant	MODERATE	CAGL0C03982g	c.70T>G	p.Leu24Val
C	395181	C	G	missense_variant	MODERATE	CAGL0C04004g	c.1332G>C	p.Leu444Phe
C	397401	A	G	missense_variant	MODERATE	CAGL0C04026g	c.1813T>C	p.Ser605Pro
C	398140	T	A	missense_variant	MODERATE	CAGL0C04026g	c.1074A>T	p.Glu358Asp
C	398903	A	G	missense_variant	MODERATE	CAGL0C04026g	c.311T>C	p.Leu104Ser
C	404192	C	T	missense_variant	MODERATE	CAGL0C04092g	c.191G>A	p.Gly64Asp
C	407935	C	A	missense_variant	MODERATE	CAGL0C04169g	c.671C>A	p.Thr224Lys
C	408028	A	C	missense_variant	MODERATE	CAGL0C04169g	c.764A>C	p.Asn255Thr
C	408684	A	G	missense_variant	MODERATE	CAGL0C04169g	c.1420A>G	p.Thr474Ala
C	408702	A	G	missense_variant	MODERATE	CAGL0C04169g	c.1438A>G	p.Thr480Ala
C	419273	T	C	missense_variant	MODERATE	CAGL0C04323g	c.11T>C	p.Leu4Pro
C	420823	T	C	missense_variant	MODERATE	CAGL0C04323g	c.1561T>C	p.Tyr521His
C	420893	T	A	missense_variant	MODERATE	CAGL0C04323g	c.1631T>A	p.Phe544Tyr
C	427870	G	C	missense_variant	MODERATE	CAGL0C04433g	c.788C>G	p.Ala263Gly
C	427909	T	G	missense_variant	MODERATE	CAGL0C04433g	c.749A>C	p.Glu250Ala
C	428043	A	C	missense_variant	MODERATE	CAGL0C04433g	c.615T>G	p.His205Gln
C	431776	A	G	missense_variant	MODERATE	CAGL0C04477g	c.885A>G	p.Ile295Met
C	434335	A	G	missense_variant	MODERATE	CAGL0C04543g	c.199A>G	p.Asn67Asp
C	434918	A	G	missense_variant	MODERATE	CAGL0C04543g	c.782A>G	p.Lys261Arg
C	434931	T	G	missense_variant	MODERATE	CAGL0C04543g	c.795T>G	p.Asp265Glu
C	435396	A	T	missense_variant	MODERATE	CAGL0C04565g	c.24A>T	p.Arg8Ser
C	440498	T	C	missense_variant	MODERATE	CAGL0C04631g	c.643A>G	p.Thr215Ala
C	441801	G	A	missense_variant	MODERATE	CAGL0C04697g	c.34G>A	p.Gly12Ser
C	444936	A	C	stop_lost&splice_region_variant	HIGH	CAGL0C04763g	c.946T>G	p.Ter316Gluext*?
C	444939	C	T	missense_variant	MODERATE	CAGL0C04763g	c.943G>A	p.Asp315Asn
C	447340	A	T	missense_variant	MODERATE	CAGL0C04785g	c.535T>A	p.Leu179Met
C	447441	TCGCGCACAGAAC	T	disruptive_inframe_deletion	MODERATE	CAGL0C04785g	c.422_433delGTTCTGTGCGCG	p.Gly141_Arg144del
C	447495	T	C	missense_variant	MODERATE	CAGL0C04785g	c.380A>G	p.Gln127Arg
C	447497	C	G	missense_variant	MODERATE	CAGL0C04785g	c.378G>C	p.Glu126Asp
C	447644	C	G	missense_variant	MODERATE	CAGL0C04785g	c.231G>C	p.Glu77Asp
C	451360	A	T	missense_variant	MODERATE	CAGL0C04829g	c.130T>A	p.Tyr44Asn
C	451399	G	T	missense_variant	MODERATE	CAGL0C04829g	c.91C>A	p.Pro31Thr
C	452043	G	T	missense_variant	MODERATE	CAGL0C04851g	c.655C>A	p.Leu219Met
C	452187	T	A	missense_variant	MODERATE	CAGL0C04851g	c.511A>T	p.Thr171Ser
C	452347	T	C	missense_variant	MODERATE	CAGL0C04851g	c.351A>G	p.Ile117Met
C	452360	T	C	missense_variant	MODERATE	CAGL0C04851g	c.338A>G	p.Asn113Ser
C	454362	T	C	missense_variant	MODERATE	CAGL0C04895g	c.1999A>G	p.Ser667Gly
C	456025	T	C	missense_variant	MODERATE	CAGL0C04895g	c.336A>G	p.Ile112Met
C	456143	A	T	missense_variant	MODERATE	CAGL0C04895g	c.218T>A	p.Val73Glu
C	458802	G	A	missense_variant	MODERATE	CAGL0C04917g	c.1297G>A	p.Asp433Asn
C	459007	G	A	missense_variant	MODERATE	CAGL0C04917g	c.1502G>A	p.Ser501Asn
C	463655	G	C	missense_variant	MODERATE	CAGL0C04961g	c.1448C>G	p.Ser483Trp
C	464162	T	G	missense_variant	MODERATE	CAGL0C04961g	c.941A>C	p.Asn314Thr
C	464361	A	T	missense_variant	MODERATE	CAGL0C04961g	c.742T>A	p.Ser248Thr
C	464501	A	G	missense_variant	MODERATE	CAGL0C04961g	c.602T>C	p.Val201Ala
C	464507	C	T	missense_variant	MODERATE	CAGL0C04961g	c.596G>A	p.Ser199Asn
C	464521	A	T	missense_variant	MODERATE	CAGL0C04961g	c.582T>A	p.His194Gln
C	464532	A	G	missense_variant	MODERATE	CAGL0C04961g	c.571T>C	p.Trp191Arg
C	464585	G	C	missense_variant	MODERATE	CAGL0C04961g	c.518C>G	p.Ser173Cys
C	465033	A	G	missense_variant	MODERATE	CAGL0C04961g	c.70T>C	p.Phe24Leu
C	467904	T	C	missense_variant	MODERATE	CAGL0C05005g	c.2953A>G	p.Ile985Val
C	468139	T	C	missense_variant	MODERATE	CAGL0C05005g	c.2718A>G	p.Ile906Met
C	468409	T	G	missense_variant	MODERATE	CAGL0C05005g	c.2448A>C	p.Lys816Asn
C	469677	A	T	missense_variant	MODERATE	CAGL0C05005g	c.1180T>A	p.Phe394Ile
C	469738	T	G	missense_variant	MODERATE	CAGL0C05005g	c.1119A>C	p.Glu373Asp
C	469755	CATTTCCTTGATTTCCTTG	C	conservative_inframe_deletion	MODERATE	CAGL0C05005g	c.1084_1101delCAAGGAAATCAAGGAAAT	p.Gln362_Asn367del
C	469848	A	G	missense_variant	MODERATE	CAGL0C05005g	c.1009T>C	p.Phe337Leu
C	470403	A	C	missense_variant	MODERATE	CAGL0C05005g	c.454T>G	p.Ser152Ala
C	473289	G	T	missense_variant	MODERATE	CAGL0C05027g	c.189G>T	p.Glu63Asp
C	481227	A	T	missense_variant	MODERATE	CAGL0C05071g	c.1111A>T	p.Met371Leu
C	483882	G	C	missense_variant	MODERATE	CAGL0C05093g	c.339C>G	p.Ile113Met
C	498644	C	G	missense_variant	MODERATE	CAGL0C05225g	c.308C>G	p.Ser103Trp
C	499457	G	C	missense_variant	MODERATE	CAGL0C05225g	c.1121G>C	p.Gly374Ala
C	501812	C	T	missense_variant	MODERATE	CAGL0C05247g	c.337C>T	p.His113Tyr
C	502115	A	C	missense_variant	MODERATE	CAGL0C05247g	c.640A>C	p.Lys214Gln
C	502251	A	G	missense_variant	MODERATE	CAGL0C05247g	c.776A>G	p.Asn259Ser
C	504326	G	C	missense_variant	MODERATE	CAGL0C05291g	c.111G>C	p.Gln37His
C	506694	A	T	missense_variant	MODERATE	CAGL0C05313g	c.425A>T	p.Lys142Met
C	508328	G	A	missense_variant	MODERATE	CAGL0C05313g	c.2059G>A	p.Ala687Thr
C	508478	G	C	missense_variant	MODERATE	CAGL0C05313g	c.2209G>C	p.Ala737Pro
C	508527	T	C	missense_variant	MODERATE	CAGL0C05313g	c.2258T>C	p.Val753Ala
C	508599	G	A	missense_variant	MODERATE	CAGL0C05313g	c.2330G>A	p.Gly777Asp
C	510679	T	A	missense_variant	MODERATE	CAGL0C05357g	c.209T>A	p.Met70Lys
C	511936	A	G	missense_variant	MODERATE	CAGL0C05357g	c.1466A>G	p.Lys489Arg
C	518267	C	T	missense_variant	MODERATE	CAGL0C05445g	c.382C>T	p.His128Tyr
C	518333	G	A	missense_variant	MODERATE	CAGL0C05445g	c.448G>A	p.Val150Met
C	519411	G	A	missense_variant	MODERATE	CAGL0C05445g	c.1526G>A	p.Arg509Gln
C	521012	T	A	missense_variant	MODERATE	CAGL0C05445g	c.3127T>A	p.Tyr1043Asn
C	522605	C	A	missense_variant	MODERATE	CAGL0C05467g	c.1163G>T	p.Cys388Phe
C	522704	C	T	missense_variant	MODERATE	CAGL0C05467g	c.1064G>A	p.Arg355Lys
C	522886	A	C	missense_variant	MODERATE	CAGL0C05467g	c.882T>G	p.Ile294Met
C	523470	G	C	missense_variant	MODERATE	CAGL0C05467g	c.298C>G	p.Gln100Glu
C	523578	T	C	missense_variant	MODERATE	CAGL0C05467g	c.190A>G	p.Asn64Asp
C	523587	C	G	missense_variant	MODERATE	CAGL0C05467g	c.181G>C	p.Glu61Gln
C	523653	T	G	missense_variant	MODERATE	CAGL0C05467g	c.115A>C	p.Lys39Gln
C	529271	G	A	missense_variant	MODERATE	CAGL0C05489g	c.673G>A	p.Gly225Ser
C	532858	T	C	missense_variant	MODERATE	CAGL0C05533g	c.715A>G	p.Ile239Val
C	534440	C	T	missense_variant	MODERATE	CAGL0C05555g	c.43C>T	p.His15Tyr
C	535038	A	G	missense_variant	MODERATE	CAGL0C05555g	c.641A>G	p.Asn214Ser
C	535734	A	C	missense_variant	MODERATE	CAGL0C05555g	c.1337A>C	p.Gln446Pro
C	536774	C	G	missense_variant	MODERATE	CAGL0C05577g	c.356C>G	p.Ser119Cys
C	537647	T	C	missense_variant	MODERATE	CAGL0C05577g	c.1229T>C	p.Leu410Ser
C	537714	G	A	missense_variant	MODERATE	CAGL0C05577g	c.1296G>A	p.Met432Ile
C	537937	T	C	missense_variant	MODERATE	CAGL0C05577g	c.1519T>C	p.Ser507Pro
C	538483	A	T	missense_variant	MODERATE	CAGL0C05599g	c.3077T>A	p.Val1026Glu
C	539749	T	C	missense_variant	MODERATE	CAGL0C05599g	c.1811A>G	p.Asn604Ser
C	540136	A	T	missense_variant	MODERATE	CAGL0C05599g	c.1424T>A	p.Met475Lys
C	541261	C	G	missense_variant	MODERATE	CAGL0C05599g	c.299G>C	p.Gly100Ala
C	541556	C	T	missense_variant	MODERATE	CAGL0C05599g	c.4G>A	p.Val2Ile
D	30574	T	G	missense_variant	MODERATE	CAGL0D00242g	c.307T>G	p.Leu103Val
D	30811	A	G	missense_variant	MODERATE	CAGL0D00242g	c.544A>G	p.Ile182Val
D	31371	G	GA	frameshift_variant	HIGH	CAGL0D00242g	c.1111dupA	p.Arg371fs
D	37832	A	G	missense_variant	MODERATE	CAGL0D00286g	c.250A>G	p.Thr84Ala
D	38273	A	G	missense_variant	MODERATE	CAGL0D00286g	c.691A>G	p.Asn231Asp
D	39542	C	A	missense_variant	MODERATE	CAGL0D00286g	c.1960C>A	p.Pro654Thr
D	41577	A	C	missense_variant	MODERATE	CAGL0D00330g	c.142A>C	p.Ile48Leu
D	42639	C	A	missense_variant	MODERATE	CAGL0D00330g	c.1204C>A	p.His402Asn
D	42645	G	GAACTATCT	frameshift_variant	HIGH	CAGL0D00330g	c.1211_1212insACTATCTA	p.Gly407fs
D	42649	T	A	stop_gained	HIGH	CAGL0D00330g	c.1214T>A	p.Leu405*
D	42650	A	ACAATTCT	frameshift_variant	HIGH	CAGL0D00330g	c.1215_1216insCAATTCT	p.Ser406fs
D	42986	C	T	missense_variant	MODERATE	CAGL0D00352g	c.2546G>A	p.Ser849Asn
D	45854	T	G	missense_variant	MODERATE	CAGL0D00374g	c.80T>G	p.Ile27Arg
D	45892	A	G	missense_variant	MODERATE	CAGL0D00374g	c.118A>G	p.Lys40Glu
D	45935	A	G	missense_variant	MODERATE	CAGL0D00374g	c.161A>G	p.Glu54Gly
D	45963	T	G	stop_gained	HIGH	CAGL0D00374g	c.189T>G	p.Tyr63*
D	45979	T	A	missense_variant	MODERATE	CAGL0D00374g	c.205T>A	p.Ser69Thr
D	46063	A	T	missense_variant	MODERATE	CAGL0D00374g	c.289A>T	p.Asn97Tyr
D	46071	A	T	missense_variant	MODERATE	CAGL0D00374g	c.297A>T	p.Arg99Ser
D	46075	A	T	missense_variant	MODERATE	CAGL0D00374g	c.301A>T	p.Asn101Tyr
D	46476	G	A	missense_variant	MODERATE	CAGL0D00396g	c.83C>T	p.Pro28Leu
D	46482	A	T	missense_variant	MODERATE	CAGL0D00396g	c.77T>A	p.Ile26Lys
D	47887	C	T	missense_variant	MODERATE	CAGL0D00418g	c.2125G>A	p.Val709Ile
D	48243	G	A	missense_variant	MODERATE	CAGL0D00418g	c.1769C>T	p.Ala590Val
D	48245	T	C	missense_variant	MODERATE	CAGL0D00418g	c.1767A>G	p.Ile589Met
D	55434	G	A	missense_variant	MODERATE	CAGL0D00462g	c.130G>A	p.Ala44Thr
D	55716	A	G	missense_variant	MODERATE	CAGL0D00462g	c.412A>G	p.Thr138Ala
D	55759	C	A	missense_variant	MODERATE	CAGL0D00462g	c.455C>A	p.Ala152Asp
D	56572	G	A	missense_variant	MODERATE	CAGL0D00462g	c.1268G>A	p.Arg423Lys
D	56953	C	T	missense_variant	MODERATE	CAGL0D00462g	c.1649C>T	p.Ala550Val
D	59320	A	G	missense_variant	MODERATE	CAGL0D00484g	c.169A>G	p.Asn57Asp
D	60142	T	G	missense_variant	MODERATE	CAGL0D00484g	c.991T>G	p.Ser331Ala
D	64513	T	A	missense_variant	MODERATE	CAGL0D00528g	c.110T>A	p.Leu37Gln
D	73870	C	T	missense_variant	MODERATE	CAGL0D00572g	c.2214G>A	p.Met738Ile
D	77670	A	ATCCTTG	disruptive_inframe_insertion	MODERATE	CAGL0D00594g	c.105_110dupCAAGGA	p.Asp37_Lys38insLysAsp
D	80176	A	G	non_coding_transcript_exon_variant	MODIFIER	snR63	n.90A>G
D	80243	C	T	non_coding_transcript_exon_variant	MODIFIER	snR63	n.157C>T
D	81154	T	A	missense_variant	MODERATE	CAGL0D00638g	c.1875A>T	p.Glu625Asp
D	82379	A	G	missense_variant	MODERATE	CAGL0D00638g	c.650T>C	p.Val217Ala
D	82664	C	T	missense_variant	MODERATE	CAGL0D00638g	c.365G>A	p.Ser122Asn
D	82734	T	G	missense_variant	MODERATE	CAGL0D00638g	c.295A>C	p.Asn99His
D	82773	T	A	missense_variant	MODERATE	CAGL0D00638g	c.256A>T	p.Asn86Tyr
D	88010	A	T	missense_variant	MODERATE	CAGL0D00660g	c.2457A>T	p.Lys819Asn
D	88014	G	A	missense_variant	MODERATE	CAGL0D00660g	c.2461G>A	p.Asp821Asn
D	88686	A	T	missense_variant	MODERATE	CAGL0D00660g	c.3133A>T	p.Thr1045Ser
D	89940	C	T	missense_variant	MODERATE	CAGL0D00682g	c.886G>A	p.Val296Ile
D	92160	G	T	missense_variant	MODERATE	CAGL0D00704g	c.466C>A	p.Pro156Thr
D	93507	C	T	missense_variant	MODERATE	CAGL0D00726g	c.389G>A	p.Arg130Lys
D	93829	G	C	missense_variant	MODERATE	CAGL0D00726g	c.67C>G	p.His23Asp
D	93864	G	A	missense_variant	MODERATE	CAGL0D00726g	c.32C>T	p.Thr11Met
D	96196	A	C	missense_variant	MODERATE	CAGL0D00770g	c.482A>C	p.Gln161Pro
D	96446	T	G	missense_variant	MODERATE	CAGL0D00770g	c.732T>G	p.Asp244Glu
D	97671	A	T	missense_variant	MODERATE	CAGL0D00792g	c.543T>A	p.Asp181Glu
D	98096	A	T	missense_variant	MODERATE	CAGL0D00792g	c.118T>A	p.Leu40Met
D	101488	T	C	missense_variant	MODERATE	CAGL0D00836g	c.68A>G	p.Asn23Ser
D	104903	A	T	missense_variant	MODERATE	CAGL0D00880g	c.1061A>T	p.Tyr354Phe
D	106832	A	G	missense_variant	MODERATE	CAGL0D00902g	c.377T>C	p.Leu126Pro
D	108860	T	A	missense_variant	MODERATE	CAGL0D00924g	c.520T>A	p.Ser174Thr
D	109607	C	A	missense_variant	MODERATE	CAGL0D00924g	c.1267C>A	p.Leu423Ile
D	111427	T	A	missense_variant	MODERATE	CAGL0D00924g	c.3087T>A	p.Asn1029Lys
D	111990	T	C	missense_variant	MODERATE	CAGL0D00924g	c.3650T>C	p.Leu1217Ser
D	111991	G	C	missense_variant	MODERATE	CAGL0D00924g	c.3651G>C	p.Leu1217Phe
D	112262	G	A	missense_variant	MODERATE	CAGL0D00924g	c.3922G>A	p.Asp1308Asn
D	112445	A	G	missense_variant	MODERATE	CAGL0D00924g	c.4105A>G	p.Thr1369Ala
D	112545	T	A	missense_variant	MODERATE	CAGL0D00924g	c.4205T>A	p.Ile1402Lys
D	113078	C	T	missense_variant	MODERATE	CAGL0D00924g	c.4738C>T	p.His1580Tyr
D	114232	T	TGATGAC	disruptive_inframe_insertion	MODERATE	CAGL0D00924g	c.5925_5930dupTGACGA	p.Asp1976_Asp1977dup
D	114910	AC	A	frameshift_variant	HIGH	CAGL0D00946g	c.892delG	p.Val298fs
D	117710	A	T	missense_variant	MODERATE	CAGL0D00990g	c.564A>T	p.Lys188Asn
D	119430	A	G	missense_variant	MODERATE	CAGL0D01012g	c.553A>G	p.Thr185Ala
D	119696	G	T	missense_variant	MODERATE	CAGL0D01012g	c.819G>T	p.Glu273Asp
D	120479	T	A	missense_variant	MODERATE	CAGL0D01012g	c.1602T>A	p.Asp534Glu
D	121110	A	T	missense_variant	MODERATE	CAGL0D01012g	c.2233A>T	p.Ser745Cys
D	121171	G	A	missense_variant	MODERATE	CAGL0D01012g	c.2294G>A	p.Ser765Asn
D	124941	C	T	missense_variant	MODERATE	CAGL0D01056g	c.380G>A	p.Gly127Glu
D	129310	G	T	missense_variant	MODERATE	CAGL0D01100g	c.2404C>A	p.Leu802Met
D	132360	G	A	missense_variant	MODERATE	CAGL0D01122g	c.414G>A	p.Met138Ile
D	132694	A	G	missense_variant	MODERATE	CAGL0D01122g	c.748A>G	p.Ile250Val
D	133330	G	T	missense_variant	MODERATE	CAGL0D01122g	c.1384G>T	p.Ala462Ser
D	133339	A	C	missense_variant	MODERATE	CAGL0D01122g	c.1393A>C	p.Lys465Gln
D	134785	T	A	missense_variant	MODERATE	CAGL0D01166g	c.657A>T	p.Gln219His
D	138425	C	G	missense_variant	MODERATE	CAGL0D01210g	c.472C>G	p.Gln158Glu
D	138438	G	A	missense_variant	MODERATE	CAGL0D01210g	c.485G>A	p.Gly162Asp
D	138521	C	A	missense_variant	MODERATE	CAGL0D01210g	c.568C>A	p.Leu190Ile
D	139615	A	T	missense_variant	MODERATE	CAGL0D01232g	c.346T>A	p.Tyr116Asn
D	140435	C	G	missense_variant	MODERATE	CAGL0D01254g	c.81C>G	p.Asp27Glu
D	140494	T	G	missense_variant	MODERATE	CAGL0D01254g	c.140T>G	p.Leu47Trp
D	140500	A	T	missense_variant	MODERATE	CAGL0D01254g	c.146A>T	p.Gln49Leu
D	140526	G	GCAC	disruptive_inframe_insertion	MODERATE	CAGL0D01254g	c.173_175dupCAC	p.Ala58_Leu59insPro
D	140573	G	T	missense_variant	MODERATE	CAGL0D01254g	c.219G>T	p.Met73Ile
D	140606	C	G	missense_variant	MODERATE	CAGL0D01254g	c.252C>G	p.Cys84Trp
D	140616	G	A	missense_variant	MODERATE	CAGL0D01254g	c.262G>A	p.Gly88Arg
D	140622	A	G	missense_variant	MODERATE	CAGL0D01254g	c.268A>G	p.Lys90Glu
D	140628	G	A	missense_variant	MODERATE	CAGL0D01254g	c.274G>A	p.Glu92Lys
D	140646	G	A	missense_variant	MODERATE	CAGL0D01254g	c.292G>A	p.Glu98Lys
D	140711	A	T	missense_variant	MODERATE	CAGL0D01254g	c.357A>T	p.Lys119Asn
D	140875	C	G	missense_variant	MODERATE	CAGL0D01254g	c.521C>G	p.Thr174Ser
D	140882	C	G	missense_variant	MODERATE	CAGL0D01254g	c.528C>G	p.Asn176Lys
D	140894	AGGACAGTGTCAG	A	conservative_inframe_deletion	MODERATE	CAGL0D01254g	c.547_558delTGTCAGGGACAG	p.Cys183_Gln186del
D	143097	A	T	missense_variant	MODERATE	CAGL0D01276g	c.480A>T	p.Glu160Asp
D	143193	T	A	missense_variant	MODERATE	CAGL0D01276g	c.576T>A	p.Asp192Glu
D	143199	A	C	missense_variant	MODERATE	CAGL0D01276g	c.582A>C	p.Glu194Asp
D	143217	AGAC	A	disruptive_inframe_deletion	MODERATE	CAGL0D01276g	c.606_608delCGA	p.Asp202del
D	143246	C	T	missense_variant	MODERATE	CAGL0D01276g	c.629C>T	p.Ala210Val
D	143263	T	C	missense_variant	MODERATE	CAGL0D01276g	c.646T>C	p.Tyr216His
D	143296	A	G	missense_variant	MODERATE	CAGL0D01276g	c.679A>G	p.Lys227Glu
D	143798	T	C	missense_variant	MODERATE	CAGL0D01276g	c.1181T>C	p.Met394Thr
D	149632	T	C	missense_variant	MODERATE	CAGL0D01342g	c.1577A>G	p.Lys526Arg
D	150343	A	T	missense_variant	MODERATE	CAGL0D01342g	c.866T>A	p.Ile289Asn
D	152094	G	GTGCTAA	disruptive_inframe_insertion	MODERATE	CAGL0D01364g	c.68_73dupATGCTA	p.Asn23_Ala24dup
D	154337	A	G	missense_variant	MODERATE	CAGL0D01364g	c.2305A>G	p.Lys769Glu
D	154712	G	C	missense_variant	MODERATE	CAGL0D01364g	c.2680G>C	p.Ala894Pro
D	154896	C	T	missense_variant	MODERATE	CAGL0D01364g	c.2864C>T	p.Ala955Val
D	155075	G	A	missense_variant	MODERATE	CAGL0D01364g	c.3043G>A	p.Glu1015Lys
D	156220	T	C	missense_variant	MODERATE	CAGL0D01386g	c.1240A>G	p.Thr414Ala
D	156556	C	G	missense_variant	MODERATE	CAGL0D01386g	c.904G>C	p.Glu302Gln
D	156777	C	A	missense_variant	MODERATE	CAGL0D01386g	c.683G>T	p.Arg228Leu
D	156861	C	T	missense_variant	MODERATE	CAGL0D01386g	c.599G>A	p.Ser200Asn
D	157166	G	C	missense_variant	MODERATE	CAGL0D01386g	c.294C>G	p.Asp98Glu
D	162356	T	C	missense_variant	MODERATE	CAGL0D01474g	c.1125A>G	p.Ile375Met
D	162909	G	A	missense_variant	MODERATE	CAGL0D01474g	c.572C>T	p.Thr191Ile
D	163197	T	A	missense_variant	MODERATE	CAGL0D01474g	c.284A>T	p.Asn95Ile
D	165453	T	C	missense_variant	MODERATE	CAGL0D01518g	c.191A>G	p.His64Arg
D	169067	T	C	splice_region_variant&stop_retained_variant	LOW	CAGL0D01606g	c.917A>G	p.Ter306Ter
D	175377	T	A	missense_variant	MODERATE	CAGL0D01672g	c.1006A>T	p.Thr336Ser
D	175643	C	G	missense_variant	MODERATE	CAGL0D01672g	c.740G>C	p.Gly247Ala
D	177393	T	G	missense_variant	MODERATE	CAGL0D01694g	c.887A>C	p.Lys296Thr
D	177946	T	C	missense_variant	MODERATE	CAGL0D01694g	c.334A>G	p.Lys112Glu
D	180616	C	T	missense_variant	MODERATE	CAGL0D01738g	c.664G>A	p.Val222Ile
D	185338	C	T	missense_variant	MODERATE	CAGL0D01782g	c.2183C>T	p.Thr728Met
D	186913	T	C	missense_variant	MODERATE	CAGL0D01782g	c.3758T>C	p.Leu1253Pro
D	188422	G	C	missense_variant	MODERATE	CAGL0D01804g	c.128G>C	p.Gly43Ala
D	189195	A	G	missense_variant	MODERATE	CAGL0D01804g	c.901A>G	p.Lys301Glu
D	189937	G	A	missense_variant	MODERATE	CAGL0D01826g	c.5G>A	p.Ser2Asn
D	193912	C	T	missense_variant	MODERATE	CAGL0D01826g	c.3980C>T	p.Ala1327Val
D	209079	A	G	splice_region_variant&stop_retained_variant	LOW	CAGL0D02002g	c.1661A>G	p.Ter554Ter
D	211815	T	C	missense_variant	MODERATE	CAGL0D02068g	c.1564A>G	p.Ser522Gly
D	212003	G	A	missense_variant	MODERATE	CAGL0D02068g	c.1376C>T	p.Ser459Phe
D	212142	C	T	missense_variant	MODERATE	CAGL0D02068g	c.1237G>A	p.Asp413Asn
D	218078	T	C	missense_variant	MODERATE	CAGL0D02112g	c.412A>G	p.Ser138Gly
D	219073	C	G	missense_variant	MODERATE	CAGL0D02134g	c.1405G>C	p.Val469Leu
D	219690	T	A	missense_variant	MODERATE	CAGL0D02134g	c.788A>T	p.Glu263Val
D	220452	C	T	missense_variant	MODERATE	CAGL0D02134g	c.26G>A	p.Ser9Asn
D	220464	A	G	missense_variant	MODERATE	CAGL0D02134g	c.14T>C	p.Val5Ala
D	225116	C	A	missense_variant	MODERATE	CAGL0D02200g	c.176C>A	p.Thr59Asn
D	225136	A	T	missense_variant	MODERATE	CAGL0D02200g	c.196A>T	p.Ser66Cys
D	226202	G	A	missense_variant	MODERATE	CAGL0D02200g	c.1262G>A	p.Ser421Asn
D	226722	A	T	missense_variant	MODERATE	CAGL0D02200g	c.1782A>T	p.Lys594Asn
D	227105	T	C	missense_variant	MODERATE	CAGL0D02200g	c.2165T>C	p.Phe722Ser
D	227890	T	A	missense_variant	MODERATE	CAGL0D02200g	c.2950T>A	p.Phe984Ile
D	228473	C	T	missense_variant	MODERATE	CAGL0D02222g	c.751G>A	p.Val251Ile
D	228673	A	G	missense_variant	MODERATE	CAGL0D02222g	c.551T>C	p.Val184Ala
D	228709	T	C	missense_variant	MODERATE	CAGL0D02222g	c.515A>G	p.Asp172Gly
D	228848	T	A	missense_variant	MODERATE	CAGL0D02222g	c.376A>T	p.Ile126Phe
D	228998	G	A	missense_variant	MODERATE	CAGL0D02222g	c.226C>T	p.His76Tyr
D	229117	G	T	missense_variant	MODERATE	CAGL0D02222g	c.107C>A	p.Thr36Asn
D	229121	C	T	missense_variant	MODERATE	CAGL0D02222g	c.103G>A	p.Val35Ile
D	229186	C	T	missense_variant	MODERATE	CAGL0D02222g	c.38G>A	p.Arg13Lys
D	229192	T	A	missense_variant	MODERATE	CAGL0D02222g	c.32A>T	p.Asn11Ile
D	229512	C	A	missense_variant	MODERATE	CAGL0D02244g	c.1456G>T	p.Val486Leu
D	229721	C	G	missense_variant	MODERATE	CAGL0D02244g	c.1247G>C	p.Ser416Thr
D	230411	G	A	missense_variant	MODERATE	CAGL0D02244g	c.557C>T	p.Thr186Ile
D	230412	T	C	missense_variant	MODERATE	CAGL0D02244g	c.556A>G	p.Thr186Ala
D	230424	A	C	missense_variant	MODERATE	CAGL0D02244g	c.544T>G	p.Ser182Ala
D	230426	C	T	missense_variant	MODERATE	CAGL0D02244g	c.542G>A	p.Ser181Asn
D	230432	C	T	missense_variant	MODERATE	CAGL0D02244g	c.536G>A	p.Gly179Glu
D	230450	C	T	missense_variant	MODERATE	CAGL0D02244g	c.518G>A	p.Gly173Asp
D	230604	C	T	missense_variant	MODERATE	CAGL0D02244g	c.364G>A	p.Gly122Ser
D	234726	C	G	missense_variant	MODERATE	CAGL0D02288g	c.1368G>C	p.Glu456Asp
D	235349	T	C	missense_variant	MODERATE	CAGL0D02288g	c.745A>G	p.Thr249Ala
D	236037	C	G	missense_variant	MODERATE	CAGL0D02288g	c.57G>C	p.Met19Ile
D	238276	C	T	missense_variant	MODERATE	CAGL0D02310g	c.938G>A	p.Ser313Asn
D	238760	C	T	missense_variant	MODERATE	CAGL0D02310g	c.454G>A	p.Asp152Asn
D	238780	C	T	missense_variant	MODERATE	CAGL0D02310g	c.434G>A	p.Arg145Lys
D	238999	T	C	missense_variant	MODERATE	CAGL0D02310g	c.215A>G	p.Asn72Ser
D	242000	G	A	missense_variant	MODERATE	CAGL0D02332g	c.2291G>A	p.Gly764Asp
D	242911	G	A	missense_variant	MODERATE	CAGL0D02354g	c.206G>A	p.Ser69Asn
D	242919	G	A	missense_variant	MODERATE	CAGL0D02354g	c.214G>A	p.Val72Ile
D	243618	A	C	missense_variant	MODERATE	CAGL0D02354g	c.913A>C	p.Lys305Gln
D	243662	T	G	missense_variant	MODERATE	CAGL0D02354g	c.957T>G	p.His319Gln
D	243803	G	C	missense_variant	MODERATE	CAGL0D02354g	c.1098G>C	p.Glu366Asp
D	244384	C	T	missense_variant	MODERATE	CAGL0D02376g	c.1945G>A	p.Gly649Ser
D	244476	C	T	missense_variant	MODERATE	CAGL0D02376g	c.1853G>A	p.Arg618Lys
D	245322	T	C	missense_variant	MODERATE	CAGL0D02376g	c.1007A>G	p.Glu336Gly
D	245880	T	G	missense_variant	MODERATE	CAGL0D02376g	c.449A>C	p.Asn150Thr
D	246175	C	T	missense_variant	MODERATE	CAGL0D02376g	c.154G>A	p.Gly52Ser
[truncated: 9,406 more rows]

## Sheet: O44_initial
CHROM	POS	REF	ALT
A	18226	C	T	missense_variant	MODERATE	CAGL0A00165g	transcript	protein_coding	c.651G>A	p.Met217Ile
A	18656	G	A	missense_variant	MODERATE	CAGL0A00165g	transcript	protein_coding	c.221C>T	p.Thr74Ile
A	19684	T	C	missense_variant	MODERATE	CAGL0A00187g	transcript	protein_coding	c.2074A>G	p.Asn692Asp
A	20149	C	A	missense_variant	MODERATE	CAGL0A00187g	transcript	protein_coding	c.1609G>T	p.Val537Leu
A	21607	T	C	missense_variant	MODERATE	CAGL0A00187g	transcript	protein_coding	c.151A>G	p.Asn51Asp
A	21706	T	C	missense_variant	MODERATE	CAGL0A00187g	transcript	protein_coding	c.52A>G	p.Asn18Asp
A	24374	C	A	missense_variant	MODERATE	CAGL0A00209g	transcript	protein_coding	c.2115C>A	p.Asn705Lys
A	24419	A	T	missense_variant	MODERATE	CAGL0A00209g	transcript	protein_coding	c.2160A>T	p.Glu720Asp
A	25940	G	A	missense_variant	MODERATE	CAGL0A00231g	transcript	protein_coding	c.700G>A	p.Ala234Thr
A	27309	A	G	missense_variant	MODERATE	CAGL0A00231g	transcript	protein_coding	c.2069A>G	p.Asn690Ser
A	30228	G	A	missense_variant	MODERATE	CAGL0A00297g	transcript	protein_coding	c.548C>T	p.Ser183Leu
A	30360	C	T	missense_variant	MODERATE	CAGL0A00297g	transcript	protein_coding	c.416G>A	p.Arg139Lys
A	30734	T	A	missense_variant	MODERATE	CAGL0A00297g	transcript	protein_coding	c.42A>T	p.Gln14His
A	32128	A	G	missense_variant	MODERATE	CAGL0A00319g	transcript	protein_coding	c.1151A>G	p.Asn384Ser
A	32137	G	A	missense_variant	MODERATE	CAGL0A00319g	transcript	protein_coding	c.1160G>A	p.Arg387Gln
A	32151	A	G	missense_variant	MODERATE	CAGL0A00319g	transcript	protein_coding	c.1174A>G	p.Lys392Glu
A	32301	C	T	missense_variant	MODERATE	CAGL0A00319g	transcript	protein_coding	c.1324C>T	p.Pro442Ser
A	33293	A	G	missense_variant	MODERATE	CAGL0A00341g	transcript	protein_coding	c.238A>G	p.Thr80Ala
A	33408	A	G	missense_variant	MODERATE	CAGL0A00341g	transcript	protein_coding	c.353A>G	p.Glu118Gly
A	34900	C	T	missense_variant	MODERATE	CAGL0A00363g	transcript	protein_coding	c.1450G>A	p.Ala484Thr
A	37314	T	C	missense_variant	MODERATE	CAGL0A00385g	transcript	protein_coding	c.3058A>G	p.Ser1020Gly
A	37584	A	T	missense_variant	MODERATE	CAGL0A00385g	transcript	protein_coding	c.2788T>A	p.Ser930Thr
A	38331	T	C	missense_variant	MODERATE	CAGL0A00385g	transcript	protein_coding	c.2041A>G	p.Ile681Val
A	38462	A	G	missense_variant	MODERATE	CAGL0A00385g	transcript	protein_coding	c.1910T>C	p.Phe637Ser
A	38621	A	T	missense_variant	MODERATE	CAGL0A00385g	transcript	protein_coding	c.1751T>A	p.Leu584Gln
A	40139	T	C	missense_variant	MODERATE	CAGL0A00385g	transcript	protein_coding	c.233A>G	p.Glu78Gly
A	42636	C	T	splice_region_variant&stop_retained_variant	LOW	CAGL0A00429g	transcript	protein_coding	c.1395G>A	p.Ter465Ter
A	47827	G	A	missense_variant	MODERATE	CAGL0A00451g	transcript	protein_coding	c.271G>A	p.Val91Ile
A	47849	T	C	missense_variant	MODERATE	CAGL0A00451g	transcript	protein_coding	c.293T>C	p.Leu98Ser
A	48283	G	A	missense_variant	MODERATE	CAGL0A00451g	transcript	protein_coding	c.727G>A	p.Asp243Asn
A	51763	T	G	missense_variant	MODERATE	CAGL0A00473g	transcript	protein_coding	c.1735A>C	p.Ile579Leu
A	63032	T	C	missense_variant	MODERATE	CAGL0A00539g	transcript	protein_coding	c.194A>G	p.Lys65Arg
A	64228	C	G	missense_variant	MODERATE	CAGL0A00561g	transcript	protein_coding	c.721G>C	p.Glu241Gln
A	64584	T	C	missense_variant	MODERATE	CAGL0A00561g	transcript	protein_coding	c.365A>G	p.Asp122Gly
A	64762	T	C	missense_variant	MODERATE	CAGL0A00561g	transcript	protein_coding	c.187A>G	p.Ser63Gly
A	64905	G	A	missense_variant	MODERATE	CAGL0A00561g	transcript	protein_coding	c.44C>T	p.Thr15Ile
A	64940	G	C	missense_variant	MODERATE	CAGL0A00561g	transcript	protein_coding	c.9C>G	p.Asn3Lys
A	64945	C	T	missense_variant	MODERATE	CAGL0A00561g	transcript	protein_coding	c.4G>A	p.Ala2Thr
A	65569	G	C	missense_variant	MODERATE	CAGL0A00583g	transcript	protein_coding	c.284G>C	p.Ser95Thr
A	65839	G	A	missense_variant	MODERATE	CAGL0A00583g	transcript	protein_coding	c.554G>A	p.Ser185Asn
A	66297	A	G	missense_variant	MODERATE	CAGL0A00583g	transcript	protein_coding	c.1012A>G	p.Ile338Val
A	66415	G	A	missense_variant	MODERATE	CAGL0A00583g	transcript	protein_coding	c.1130G>A	p.Ser377Asn
A	67037	C	G	missense_variant	MODERATE	CAGL0A00583g	transcript	protein_coding	c.1752C>G	p.Ser584Arg
A	67049	C	A	missense_variant	MODERATE	CAGL0A00583g	transcript	protein_coding	c.1764C>A	p.Asp588Glu
A	67780	G	A	missense_variant	MODERATE	CAGL0A00605g	transcript	protein_coding	c.1424C>T	p.Ala475Val
A	68491	A	G	missense_variant	MODERATE	CAGL0A00605g	transcript	protein_coding	c.713T>C	p.Phe238Ser
A	70994	A	T	missense_variant	MODERATE	CAGL0A00649g	transcript	protein_coding	c.58A>T	p.Ile20Leu
A	71282	A	G	missense_variant	MODERATE	CAGL0A00649g	transcript	protein_coding	c.346A>G	p.Ser116Gly
A	73555	G	C	missense_variant	MODERATE	CAGL0A00715g	transcript	protein_coding	c.223G>C	p.Gly75Arg
A	73568	T	C	missense_variant	MODERATE	CAGL0A00715g	transcript	protein_coding	c.236T>C	p.Val79Ala
A	78154	G	A	missense_variant	MODERATE	CAGL0A00781g	transcript	protein_coding	c.409G>A	p.Asp137Asn
A	79118	T	G	missense_variant	MODERATE	CAGL0A00781g	transcript	protein_coding	c.1373T>G	p.Val458Gly
A	79219	G	A	missense_variant	MODERATE	CAGL0A00781g	transcript	protein_coding	c.1474G>A	p.Val492Ile
A	79447	A	G	missense_variant	MODERATE	CAGL0A00781g	transcript	protein_coding	c.1702A>G	p.Ile568Val
A	79514	G	A	missense_variant	MODERATE	CAGL0A00781g	transcript	protein_coding	c.1769G>A	p.Arg590Lys
A	80095	A	C	missense_variant	MODERATE	CAGL0A00781g	transcript	protein_coding	c.2350A>C	p.Ile784Leu
A	80414	G	A	missense_variant	MODERATE	CAGL0A00781g	transcript	protein_coding	c.2669G>A	p.Arg890Lys
A	80590	C	A	missense_variant	MODERATE	CAGL0A00781g	transcript	protein_coding	c.2845C>A	p.His949Asn
A	82224	A	G	missense_variant	MODERATE	CAGL0A00803g	transcript	protein_coding	c.2690T>C	p.Leu897Ser
A	82476	A	G	missense_variant	MODERATE	CAGL0A00803g	transcript	protein_coding	c.2438T>C	p.Leu813Pro
A	82477	G	C	missense_variant	MODERATE	CAGL0A00803g	transcript	protein_coding	c.2437C>G	p.Leu813Val
A	83067	T	C	missense_variant	MODERATE	CAGL0A00803g	transcript	protein_coding	c.1847A>G	p.Lys616Arg
A	83317	T	A	missense_variant	MODERATE	CAGL0A00803g	transcript	protein_coding	c.1597A>T	p.Thr533Ser
A	83749	C	A	missense_variant	MODERATE	CAGL0A00803g	transcript	protein_coding	c.1165G>T	p.Ala389Ser
A	83757	T	C	missense_variant	MODERATE	CAGL0A00803g	transcript	protein_coding	c.1157A>G	p.Asn386Ser
A	84813	G	C	missense_variant	MODERATE	CAGL0A00803g	transcript	protein_coding	c.101C>G	p.Thr34Arg
A	84826	T	C	missense_variant	MODERATE	CAGL0A00803g	transcript	protein_coding	c.88A>G	p.Asn30Asp
A	85919	A	G	missense_variant	MODERATE	CAGL0A00825g	transcript	protein_coding	c.589A>G	p.Thr197Ala
A	86823	A	T	missense_variant	MODERATE	CAGL0A00847g	transcript	protein_coding	c.718T>A	p.Cys240Ser
A	86898	T	C	missense_variant	MODERATE	CAGL0A00847g	transcript	protein_coding	c.643A>G	p.Lys215Glu
A	87290	C	T	missense_variant	MODERATE	CAGL0A00847g	transcript	protein_coding	c.251G>A	p.Ser84Asn
A	91562	T	A	missense_variant	MODERATE	CAGL0A00891g	transcript	protein_coding	c.1191A>T	p.Glu397Asp
A	93873	A	T	missense_variant	MODERATE	CAGL0A00913g	transcript	protein_coding	c.889A>T	p.Thr297Ser
A	93979	G	A	missense_variant	MODERATE	CAGL0A00913g	transcript	protein_coding	c.995G>A	p.Gly332Glu
A	94996	C	T	missense_variant	MODERATE	CAGL0A00913g	transcript	protein_coding	c.2012C>T	p.Thr671Ile
A	95115	A	G	missense_variant	MODERATE	CAGL0A00913g	transcript	protein_coding	c.2131A>G	p.Ile711Val
A	95331	A	G	missense_variant	MODERATE	CAGL0A00913g	transcript	protein_coding	c.2347A>G	p.Ile783Val
A	96747	G	A	missense_variant	MODERATE	CAGL0A00913g	transcript	protein_coding	c.3763G>A	p.Val1255Ile
A	96929	C	A	missense_variant	MODERATE	CAGL0A00913g	transcript	protein_coding	c.3945C>A	p.Asp1315Glu
A	97261	A	G	missense_variant	MODERATE	CAGL0A00913g	transcript	protein_coding	c.4277A>G	p.Gln1426Arg
A	97262	A	T	missense_variant	MODERATE	CAGL0A00913g	transcript	protein_coding	c.4278A>T	p.Gln1426His
A	97583	C	T	missense_variant	MODERATE	CAGL0A00935g	transcript	protein_coding	c.470G>A	p.Arg157Lys
A	98023	C	G	missense_variant	MODERATE	CAGL0A00935g	transcript	protein_coding	c.30G>C	p.Lys10Asn
A	98899	A	G	missense_variant	MODERATE	CAGL0A00957g	transcript	protein_coding	c.628A>G	p.Ile210Val
A	102300	GA	G	frameshift_variant	HIGH	CAGL0A01001g	transcript	protein_coding	c.649delA	p.Gln217fs
A	112235	C	T	missense_variant	MODERATE	CAGL0A01133g	transcript	protein_coding	c.199C>T	p.His67Tyr
A	112268	G	A	missense_variant	MODERATE	CAGL0A01133g	transcript	protein_coding	c.232G>A	p.Ala78Thr
A	112271	G	A	missense_variant	MODERATE	CAGL0A01133g	transcript	protein_coding	c.235G>A	p.Gly79Ser
A	112301	A	G	missense_variant	MODERATE	CAGL0A01133g	transcript	protein_coding	c.265A>G	p.Thr89Ala
A	115438	T	G	missense_variant	MODERATE	CAGL0A01155g	transcript	protein_coding	c.630T>G	p.Asp210Glu
A	115562	A	G	missense_variant	MODERATE	CAGL0A01155g	transcript	protein_coding	c.754A>G	p.Thr252Ala
A	117755	C	T	missense_variant	MODERATE	CAGL0A01177g	transcript	protein_coding	c.736C>T	p.Pro246Ser
A	118022	A	G	missense_variant	MODERATE	CAGL0A01177g	transcript	protein_coding	c.1003A>G	p.Ile335Val
A	118037	A	C	missense_variant	MODERATE	CAGL0A01177g	transcript	protein_coding	c.1018A>C	p.Met340Leu
A	121151	C	A	missense_variant	MODERATE	CAGL0A01199g	transcript	protein_coding	c.85C>A	p.His29Asn
A	125838	G	A	missense_variant	MODERATE	CAGL0A01221g	transcript	protein_coding	c.59G>A	p.Gly20Glu
A	128944	T	C	missense_variant	MODERATE	CAGL0A01243g	transcript	protein_coding	c.158A>G	p.Asn53Ser
A	131416	A	C	missense_variant	MODERATE	CAGL0A01284g	transcript	protein_coding	c.55A>C	p.Ser19Arg
A	131632	T	G	missense_variant	MODERATE	CAGL0A01284g	transcript	protein_coding	c.271T>G	p.Ser91Ala
A	132873	A	T	missense_variant	MODERATE	CAGL0A01284g	transcript	protein_coding	c.1512A>T	p.Glu504Asp
A	132977	A	G	missense_variant	MODERATE	CAGL0A01284g	transcript	protein_coding	c.1616A>G	p.Asn539Ser
A	133008	G	C	missense_variant	MODERATE	CAGL0A01284g	transcript	protein_coding	c.1647G>C	p.Glu549Asp
A	133069	C	A	missense_variant	MODERATE	CAGL0A01284g	transcript	protein_coding	c.1708C>A	p.Leu570Ile
A	133231	G	A	missense_variant	MODERATE	CAGL0A01284g	transcript	protein_coding	c.1870G>A	p.Asp624Asn
A	133233	T	A	missense_variant	MODERATE	CAGL0A01284g	transcript	protein_coding	c.1872T>A	p.Asp624Glu
A	133315	C	A	missense_variant	MODERATE	CAGL0A01284g	transcript	protein_coding	c.1954C>A	p.Gln652Lys
A	133327	G	A	missense_variant	MODERATE	CAGL0A01284g	transcript	protein_coding	c.1966G>A	p.Asp656Asn
A	133417	A	G	missense_variant	MODERATE	CAGL0A01284g	transcript	protein_coding	c.2056A>G	p.Ile686Val
A	133549	G	A	missense_variant	MODERATE	CAGL0A01284g	transcript	protein_coding	c.2188G>A	p.Val730Ile
A	133663	A	C	missense_variant	MODERATE	CAGL0A01284g	transcript	protein_coding	c.2302A>C	p.Lys768Gln
A	133844	C	T	missense_variant	MODERATE	CAGL0A01284g	transcript	protein_coding	c.2483C>T	p.Ser828Leu
A	133864	G	A	missense_variant	MODERATE	CAGL0A01284g	transcript	protein_coding	c.2503G>A	p.Val835Met
A	134041	A	ATTGCAAGTTCATCTTCGGAAATACCTG	conservative_inframe_insertion	MODERATE	CAGL0A01284g	transcript	protein_coding	c.2703_2704insCCTGTTGCAAGTTCATCTTCGGAAATA	p.Ile901_Ile902insProValAlaSerSerSerSerGluIle
A	134125	G	A	missense_variant	MODERATE	CAGL0A01284g	transcript	protein_coding	c.2764G>A	p.Val922Ile
A	134144	AAATAAT	A	conservative_inframe_deletion	MODERATE	CAGL0A01284g	transcript	protein_coding	c.2788_2793delATAATA	p.Ile930_Ile931del
A	134158	GAATCAGAGAGTGAGAGTGTACCTA	G	disruptive_inframe_deletion	MODERATE	CAGL0A01284g	transcript	protein_coding	c.2798_2821delAATCAGAGAGTGAGAGTGTACCTA	p.Glu933_Ile941delinsVal
A	134329	T	C	missense_variant	MODERATE	CAGL0A01284g	transcript	protein_coding	c.2968T>C	p.Ser990Pro
A	134351	G	T	missense_variant	MODERATE	CAGL0A01284g	transcript	protein_coding	c.2990G>T	p.Ser997Ile
A	134636	T	C	missense_variant	MODERATE	CAGL0A01284g	transcript	protein_coding	c.3275T>C	p.Leu1092Pro
A	134677	G	T	missense_variant	MODERATE	CAGL0A01284g	transcript	protein_coding	c.3316G>T	p.Val1106Leu
A	134918	A	G	missense_variant	MODERATE	CAGL0A01284g	transcript	protein_coding	c.3557A>G	p.Asn1186Ser
A	134932	A	G	missense_variant	MODERATE	CAGL0A01284g	transcript	protein_coding	c.3571A>G	p.Ser1191Gly
A	135148	A	G	missense_variant	MODERATE	CAGL0A01284g	transcript	protein_coding	c.3787A>G	p.Thr1263Ala
A	135168	TAATAACAATAAC	T	conservative_inframe_deletion	MODERATE	CAGL0A01284g	transcript	protein_coding	c.3835_3846delAACAATAACAAT	p.Asn1279_Asn1282del
A	135337	A	G	missense_variant	MODERATE	CAGL0A01284g	transcript	protein_coding	c.3976A>G	p.Asn1326Asp
A	135346	G	A	missense_variant	MODERATE	CAGL0A01284g	transcript	protein_coding	c.3985G>A	p.Val1329Ile
A	136320	G	A	missense_variant	MODERATE	CAGL0A01325g	transcript	protein_coding	c.59G>A	p.Ser20Asn
A	137138	C	G	missense_variant	MODERATE	CAGL0A01325g	transcript	protein_coding	c.877C>G	p.Pro293Ala
A	137142	G	A	missense_variant	MODERATE	CAGL0A01325g	transcript	protein_coding	c.881G>A	p.Ser294Asn
A	137326	T	A	missense_variant	MODERATE	CAGL0A01325g	transcript	protein_coding	c.1065T>A	p.His355Gln
A	137359	T	G	missense_variant	MODERATE	CAGL0A01325g	transcript	protein_coding	c.1098T>G	p.Ile366Met
A	137553	A	ACCAGAG	disruptive_inframe_insertion	MODERATE	CAGL0A01325g	transcript	protein_coding	c.1297_1298insGCCAGA	p.Gln432_Asn433insSerGln
A	140379	T	A	missense_variant	MODERATE	CAGL0A01366g	transcript	protein_coding	c.75T>A	p.Asp25Glu
A	140543	C	G	missense_variant	MODERATE	CAGL0A01366g	transcript	protein_coding	c.239C>G	p.Thr80Ser
A	140569	G	A	missense_variant	MODERATE	CAGL0A01366g	transcript	protein_coding	c.265G>A	p.Asp89Asn
A	140719	A	G	missense_variant	MODERATE	CAGL0A01366g	transcript	protein_coding	c.415A>G	p.Lys139Glu
A	140747	A	G	missense_variant	MODERATE	CAGL0A01366g	transcript	protein_coding	c.443A>G	p.Lys148Arg
A	140770	G	T	missense_variant	MODERATE	CAGL0A01366g	transcript	protein_coding	c.466G>T	p.Ala156Ser
A	141716	G	A	missense_variant	MODERATE	CAGL0A01366g	transcript	protein_coding	c.1412G>A	p.Ser471Asn
A	141917	A	G	missense_variant	MODERATE	CAGL0A01366g	transcript	protein_coding	c.1613A>G	p.Asn538Ser
A	142315	GAA	G	frameshift_variant	HIGH	CAGL0A01366g	transcript	protein_coding	c.2012_2013delAA	p.Glu671fs	1
A	142318	G	GTA	frameshift_variant	HIGH	CAGL0A01366g	transcript	protein_coding	c.2014_2015insTA	p.Asp672fs	1
A	142324	A	G	missense_variant	MODERATE	CAGL0A01366g	transcript	protein_coding	c.2020A>G	p.Asn674Asp
A	142357	A	G	missense_variant	MODERATE	CAGL0A01366g	transcript	protein_coding	c.2053A>G	p.Ile685Val
A	142442	A	T	missense_variant	MODERATE	CAGL0A01366g	transcript	protein_coding	c.2138A>T	p.Lys713Ile
A	142489	G	A	missense_variant	MODERATE	CAGL0A01366g	transcript	protein_coding	c.2185G>A	p.Val729Ile
A	142814	G	A	missense_variant	MODERATE	CAGL0A01366g	transcript	protein_coding	c.2510G>A	p.Ser837Asn
A	143015	A	G	missense_variant	MODERATE	CAGL0A01366g	transcript	protein_coding	c.2711A>G	p.Asn904Ser
A	143336	C	T	missense_variant	MODERATE	CAGL0A01366g	transcript	protein_coding	c.3032C>T	p.Thr1011Ile
A	143393	A	C	missense_variant	MODERATE	CAGL0A01366g	transcript	protein_coding	c.3089A>C	p.Asp1030Ala
A	143425	A	G	missense_variant	MODERATE	CAGL0A01366g	transcript	protein_coding	c.3121A>G	p.Met1041Val
A	143572	C	G	missense_variant	MODERATE	CAGL0A01366g	transcript	protein_coding	c.3268C>G	p.Gln1090Glu
A	143656	A	G	missense_variant	MODERATE	CAGL0A01366g	transcript	protein_coding	c.3352A>G	p.Lys1118Glu
A	143906	G	C	missense_variant	MODERATE	CAGL0A01366g	transcript	protein_coding	c.3602G>C	p.Arg1201Pro
A	143920	T	A	missense_variant	MODERATE	CAGL0A01366g	transcript	protein_coding	c.3616T>A	p.Ser1206Thr
A	143938	G	T	missense_variant	MODERATE	CAGL0A01366g	transcript	protein_coding	c.3634G>T	p.Val1212Leu
A	143996	G	GCAA	disruptive_inframe_insertion	MODERATE	CAGL0A01366g	transcript	protein_coding	c.3692_3693insCAA	p.Gly1231dup
A	144000	TAATGAC	T	conservative_inframe_deletion	MODERATE	CAGL0A01366g	transcript	protein_coding	c.3697_3702delAATGAC	p.Asn1233_Asp1234del
A	144292	A	G	missense_variant	MODERATE	CAGL0A01366g	transcript	protein_coding	c.3988A>G	p.Thr1330Ala
A	144463	A	G	missense_variant	MODERATE	CAGL0A01366g	transcript	protein_coding	c.4159A>G	p.Asn1387Asp
A	144472	G	A	missense_variant	MODERATE	CAGL0A01366g	transcript	protein_coding	c.4168G>A	p.Val1390Ile
A	146264	C	G	missense_variant	MODERATE	CAGL0A01408g	transcript	protein_coding	c.877C>G	p.Pro293Ala
A	146268	G	A	missense_variant	MODERATE	CAGL0A01408g	transcript	protein_coding	c.881G>A	p.Ser294Asn
A	146485	T	G	missense_variant	MODERATE	CAGL0A01408g	transcript	protein_coding	c.1098T>G	p.Ile366Met
A	146594	C	A	missense_variant	MODERATE	CAGL0A01408g	transcript	protein_coding	c.1207C>A	p.Leu403Met
A	146672	GACCAGA	G	disruptive_inframe_deletion	MODERATE	CAGL0A01408g	transcript	protein_coding	c.1304_1309delACCAGA	p.Asn435_Gln436del
A	146709	G	A	missense_variant	MODERATE	CAGL0A01408g	transcript	protein_coding	c.1322G>A	p.Ser441Asn
A	150275	A	T	missense_variant	MODERATE	CAGL0A01452g	transcript	protein_coding	c.526A>T	p.Thr176Ser
A	151786	A	T	missense_variant	MODERATE	CAGL0A01452g	transcript	protein_coding	c.2037A>T	p.Glu679Asp
A	152184	A	G	missense_variant	MODERATE	CAGL0A01452g	transcript	protein_coding	c.2435A>G	p.Asn812Ser
A	153244	G	A	missense_variant	MODERATE	CAGL0A01474g	transcript	protein_coding	c.90G>A	p.Met30Ile
A	153489	A	C	missense_variant	MODERATE	CAGL0A01474g	transcript	protein_coding	c.335A>C	p.Asp112Ala
A	153614	AG	A	frameshift_variant	HIGH	CAGL0A01474g	transcript	protein_coding	c.461delG	p.Ser154fs	1
A	153616	CAACGGCAA	C	frameshift_variant	HIGH	CAGL0A01474g	transcript	protein_coding	c.463_470delAACGGCAA	p.Asn155fs	1
A	153630	GCAA	G	disruptive_inframe_deletion	MODERATE	CAGL0A01474g	transcript	protein_coding	c.482_484delACA	p.Asn161del
A	153652	CAACA	C	frameshift_variant	HIGH	CAGL0A01474g	transcript	protein_coding	c.499_502delAACA	p.Asn167fs	1
A	153657	GCAACAACA	G	frameshift_variant	HIGH	CAGL0A01474g	transcript	protein_coding	c.504_511delCAACAACA	p.Ser168fs	1
A	153681	ACAG	A	disruptive_inframe_deletion	MODERATE	CAGL0A01474g	transcript	protein_coding	c.530_532delGCA	p.Ser177del
A	153690	ACAGCAACAACAGCAACAACAGCAACAACAG	A	disruptive_inframe_deletion	MODERATE	CAGL0A01474g	transcript	protein_coding	c.539_568delGCAACAACAGCAACAACAGCAACAACAGCA	p.Ser180_Ser189del
A	153729	G	A	missense_variant	MODERATE	CAGL0A01474g	transcript	protein_coding	c.575G>A	p.Ser192Asn
A	153746	G	A	missense_variant	MODERATE	CAGL0A01474g	transcript	protein_coding	c.592G>A	p.Asp198Asn
A	153753	G	A	missense_variant	MODERATE	CAGL0A01474g	transcript	protein_coding	c.599G>A	p.Ser200Asn
A	153938	T	A	missense_variant	MODERATE	CAGL0A01474g	transcript	protein_coding	c.784T>A	p.Phe262Ile
A	158995	A	T	missense_variant	MODERATE	CAGL0A01584g	transcript	protein_coding	c.216A>T	p.Glu72Asp
A	159256	G	A	missense_variant	MODERATE	CAGL0A01606g	transcript	protein_coding	c.659C>T	p.Ser220Leu
A	159400	T	G	missense_variant	MODERATE	CAGL0A01606g	transcript	protein_coding	c.515A>C	p.Asn172Thr
A	159457	C	A	missense_variant	MODERATE	CAGL0A01606g	transcript	protein_coding	c.458G>T	p.Arg153Ile
A	159467	C	T	missense_variant	MODERATE	CAGL0A01606g	transcript	protein_coding	c.448G>A	p.Asp150Asn
A	162600	GA	G	frameshift_variant	HIGH	CAGL0A01628g	transcript	protein_coding	c.1264delA	p.Pro422fs
A	166539	G	A	missense_variant	MODERATE	CAGL0A01672g	transcript	protein_coding	c.382C>T	p.Pro128Ser
A	167275	T	G	missense_variant	MODERATE	CAGL0A01694g	transcript	protein_coding	c.1893A>C	p.Lys631Asn
A	167936	A	T	missense_variant	MODERATE	CAGL0A01694g	transcript	protein_coding	c.1232T>A	p.Phe411Tyr
A	168588	T	C	missense_variant	MODERATE	CAGL0A01694g	transcript	protein_coding	c.580A>G	p.Lys194Glu
A	168780	C	T	missense_variant	MODERATE	CAGL0A01694g	transcript	protein_coding	c.388G>A	p.Asp130Asn
A	168978	A	G	missense_variant	MODERATE	CAGL0A01694g	transcript	protein_coding	c.190T>C	p.Ser64Pro
A	171333	C	T	missense_variant	MODERATE	CAGL0A01738g	transcript	protein_coding	c.394C>T	p.Pro132Ser
A	171532	A	G	missense_variant	MODERATE	CAGL0A01738g	transcript	protein_coding	c.593A>G	p.Gln198Arg
A	171912	A	G	missense_variant	MODERATE	CAGL0A01738g	transcript	protein_coding	c.973A>G	p.Lys325Glu
A	172120	A	G	missense_variant	MODERATE	CAGL0A01738g	transcript	protein_coding	c.1181A>G	p.Lys394Arg
A	173117	C	G	missense_variant	MODERATE	CAGL0A01760g	transcript	protein_coding	c.1309G>C	p.Val437Leu
A	173399	C	T	missense_variant	MODERATE	CAGL0A01760g	transcript	protein_coding	c.1027G>A	p.Ala343Thr
A	173719	G	A	missense_variant	MODERATE	CAGL0A01760g	transcript	protein_coding	c.707C>T	p.Ser236Leu
A	175259	T	C	missense_variant	MODERATE	CAGL0A01782g	transcript	protein_coding	c.1466A>G	p.Asp489Gly
A	176250	T	C	missense_variant	MODERATE	CAGL0A01782g	transcript	protein_coding	c.475A>G	p.Ile159Val
A	176409	T	C	missense_variant	MODERATE	CAGL0A01782g	transcript	protein_coding	c.316A>G	p.Asn106Asp
A	180430	T	C	missense_variant	MODERATE	CAGL0A01804g	transcript	protein_coding	c.1442A>G	p.Asn481Ser
A	180431	T	C	missense_variant	MODERATE	CAGL0A01804g	transcript	protein_coding	c.1441A>G	p.Asn481Asp
A	180471	C	G	missense_variant	MODERATE	CAGL0A01804g	transcript	protein_coding	c.1401G>C	p.Met467Ile
A	181064	C	A	missense_variant	MODERATE	CAGL0A01804g	transcript	protein_coding	c.808G>T	p.Ala270Ser
A	184060	A	C	missense_variant	MODERATE	CAGL0A01826g	transcript	protein_coding	c.1720T>G	p.Ser574Ala
A	189284	T	C	missense_variant	MODERATE	CAGL0A01848g	transcript	protein_coding	c.1421A>G	p.Lys474Arg
A	192284	T	C	missense_variant	MODERATE	CAGL0A01870g	transcript	protein_coding	c.1436A>G	p.Glu479Gly
A	192655	C	T	missense_variant	MODERATE	CAGL0A01870g	transcript	protein_coding	c.1065G>A	p.Met355Ile
A	193699	A	C	missense_variant	MODERATE	CAGL0A01870g	transcript	protein_coding	c.21T>G	p.Phe7Leu
A	194590	C	A	missense_variant	MODERATE	CAGL0A01892g	transcript	protein_coding	c.31C>A	p.His11Asn
A	194599	G	A	missense_variant	MODERATE	CAGL0A01892g	transcript	protein_coding	c.40G>A	p.Gly14Arg
A	195438	G	A	missense_variant	MODERATE	CAGL0A01914g	transcript	protein_coding	c.293G>A	p.Arg98Lys
A	199962	G	A	missense_variant	MODERATE	CAGL0A01914g	transcript	protein_coding	c.4817G>A	p.Ser1606Asn
A	204725	A	T	missense_variant	MODERATE	CAGL0A01914g	transcript	protein_coding	c.9580A>T	p.Ile3194Leu
A	207290	C	G	missense_variant	MODERATE	CAGL0A01958g	transcript	protein_coding	c.310C>G	p.Pro104Ala
A	208702	C	T	missense_variant	MODERATE	CAGL0A01980g	transcript	protein_coding	c.1637G>A	p.Arg546Lys
A	210237	T	A	missense_variant	MODERATE	CAGL0A01980g	transcript	protein_coding	c.102A>T	p.Leu34Phe
A	210297	T	A	missense_variant	MODERATE	CAGL0A01980g	transcript	protein_coding	c.42A>T	p.Arg14Ser
A	212087	A	C	missense_variant	MODERATE	CAGL0A02024g	transcript	protein_coding	c.1815T>G	p.Asp605Glu
A	212412	G	A	missense_variant	MODERATE	CAGL0A02024g	transcript	protein_coding	c.1490C>T	p.Thr497Ile
A	212635	T	A	missense_variant	MODERATE	CAGL0A02024g	transcript	protein_coding	c.1267A>T	p.Ile423Leu
A	212662	C	T	missense_variant	MODERATE	CAGL0A02024g	transcript	protein_coding	c.1240G>A	p.Asp414Asn
A	212680	T	C	missense_variant	MODERATE	CAGL0A02024g	transcript	protein_coding	c.1222A>G	p.Ile408Val
A	217229	A	G	missense_variant	MODERATE	CAGL0A02046g	transcript	protein_coding	c.1462A>G	p.Thr488Ala
A	220393	T	C	missense_variant	MODERATE	CAGL0A02090g	transcript	protein_coding	c.284A>G	p.Lys95Arg
A	220409	C	T	missense_variant	MODERATE	CAGL0A02090g	transcript	protein_coding	c.268G>A	p.Ala90Thr
A	221384	T	A	missense_variant	MODERATE	CAGL0A02112g	transcript	protein_coding	c.97T>A	p.Cys33Ser
A	223711	A	G	missense_variant	MODERATE	CAGL0A02134g	transcript	protein_coding	c.307T>C	p.Ser103Pro
A	225918	A	C	missense_variant	MODERATE	CAGL0A02145g	transcript	protein_coding	c.650A>C	p.Asn217Thr
A	226028	G	C	missense_variant	MODERATE	CAGL0A02145g	transcript	protein_coding	c.760G>C	p.Ala254Pro
A	226205	T	C	missense_variant	MODERATE	CAGL0A02145g	transcript	protein_coding	c.937T>C	p.Ser313Pro
A	226211	G	T	missense_variant	MODERATE	CAGL0A02145g	transcript	protein_coding	c.943G>T	p.Ala315Ser
A	226434	C	A	missense_variant	MODERATE	CAGL0A02145g	transcript	protein_coding	c.1166C>A	p.Ala389Glu
A	229797	T	C	missense_variant	MODERATE	CAGL0A02211g	transcript	protein_coding	c.1418A>G	p.Asn473Ser
A	229798	T	C	missense_variant	MODERATE	CAGL0A02211g	transcript	protein_coding	c.1417A>G	p.Asn473Asp
A	230074	C	A	missense_variant	MODERATE	CAGL0A02211g	transcript	protein_coding	c.1141G>T	p.Ala381Ser
A	230940	G	C	missense_variant	MODERATE	CAGL0A02211g	transcript	protein_coding	c.275C>G	p.Thr92Ser
A	230947	T	C	missense_variant	MODERATE	CAGL0A02211g	transcript	protein_coding	c.268A>G	p.Asn90Asp
A	230950	C	A	missense_variant	MODERATE	CAGL0A02211g	transcript	protein_coding	c.265G>T	p.Ala89Ser
A	236061	T	C	missense_variant	MODERATE	CAGL0A02233g	transcript	protein_coding	c.1409A>G	p.Asn470Ser
A	236062	T	C	missense_variant	MODERATE	CAGL0A02233g	transcript	protein_coding	c.1408A>G	p.Asn470Asp
A	236270	T	G	missense_variant	MODERATE	CAGL0A02233g	transcript	protein_coding	c.1200A>C	p.Lys400Asn
A	236272	T	C	missense_variant	MODERATE	CAGL0A02233g	transcript	protein_coding	c.1198A>G	p.Lys400Glu
A	236422	T	C	missense_variant	MODERATE	CAGL0A02233g	transcript	protein_coding	c.1048A>G	p.Ile350Val
A	236443	C	G	missense_variant	MODERATE	CAGL0A02233g	transcript	protein_coding	c.1027G>C	p.Glu343Gln
A	236476	C	T	missense_variant	MODERATE	CAGL0A02233g	transcript	protein_coding	c.994G>A	p.Val332Ile
A	236719	C	T	missense_variant	MODERATE	CAGL0A02233g	transcript	protein_coding	c.751G>A	p.Val251Ile
A	236917	A	T	missense_variant	MODERATE	CAGL0A02233g	transcript	protein_coding	c.553T>A	p.Ser185Thr
A	250995	T	G	missense_variant	MODERATE	CAGL0A02299g	transcript	protein_coding	c.145T>G	p.Leu49Val
A	251224	G	A	missense_variant	MODERATE	CAGL0A02299g	transcript	protein_coding	c.374G>A	p.Ser125Asn
A	251266	T	C	missense_variant	MODERATE	CAGL0A02299g	transcript	protein_coding	c.416T>C	p.Val139Ala
A	251271	A	G	missense_variant	MODERATE	CAGL0A02299g	transcript	protein_coding	c.421A>G	p.Lys141Glu
A	251277	G	C	missense_variant	MODERATE	CAGL0A02299g	transcript	protein_coding	c.427G>C	p.Asp143His
A	251279	T	A	missense_variant	MODERATE	CAGL0A02299g	transcript	protein_coding	c.429T>A	p.Asp143Glu
A	251281	T	G	missense_variant	MODERATE	CAGL0A02299g	transcript	protein_coding	c.431T>G	p.Ile144Arg
A	251286	T	A	missense_variant	MODERATE	CAGL0A02299g	transcript	protein_coding	c.436T>A	p.Leu146Ile
A	251287	T	C	missense_variant	MODERATE	CAGL0A02299g	transcript	protein_coding	c.437T>C	p.Leu146Ser
A	251294	T	TGCCA	frameshift_variant	HIGH	CAGL0A02299g	transcript	protein_coding	c.444_445insGCCA	p.Asn149fs	1
A	251296	ACGAT	A	frameshift_variant	HIGH	CAGL0A02299g	transcript	protein_coding	c.447_450delCGAT	p.Asn149fs	1
A	251304	C	T	stop_gained	HIGH	CAGL0A02299g	transcript	protein_coding	c.454C>T	p.Gln152*
A	251305	A	T	missense_variant	MODERATE	CAGL0A02299g	transcript	protein_coding	c.455A>T	p.Gln152Leu
A	251309	A	G	missense_variant	MODERATE	CAGL0A02299g	transcript	protein_coding	c.459A>G	p.Ile153Met
A	251313	C	G	missense_variant	MODERATE	CAGL0A02299g	transcript	protein_coding	c.463C>G	p.Leu155Val
A	251336	T	A	missense_variant	MODERATE	CAGL0A02299g	transcript	protein_coding	c.486T>A	p.Asn162Lys
A	251341	C	G	missense_variant	MODERATE	CAGL0A02299g	transcript	protein_coding	c.491C>G	p.Thr164Ser
A	251348	A	C	missense_variant	MODERATE	CAGL0A02299g	transcript	protein_coding	c.498A>C	p.Glu166Asp
A	251351	T	TGCCCTGG	frameshift_variant	HIGH	CAGL0A02299g	transcript	protein_coding	c.501_502insGCCCTGG	p.Thr168fs	1
A	251354	ATTAGATG	A	frameshift_variant	HIGH	CAGL0A02299g	transcript	protein_coding	c.505_511delTTAGATG	p.Asp170fs	1
A	251389	T	TG	frameshift_variant	HIGH	CAGL0A02299g	transcript	protein_coding	c.539_540insG	p.Leu182fs	1
A	251392	A	AC	frameshift_variant	HIGH	CAGL0A02299g	transcript	protein_coding	c.542_543insC	p.Lys181fs	1
A	251394	T	TG	frameshift_variant	HIGH	CAGL0A02299g	transcript	protein_coding	c.544_545insG	p.Leu182fs	1
A	251395	T	TAGATAC	disruptive_inframe_insertion	MODERATE	CAGL0A02299g	transcript	protein_coding	c.545_546insAGATAC	p.Leu182_Pro183insAspThr
A	251397	C	T	missense_variant	MODERATE	CAGL0A02299g	transcript	protein_coding	c.547C>T	p.Pro183Ser
A	251399	C	CAATGAACAT	disruptive_inframe_insertion	MODERATE	CAGL0A02299g	transcript	protein_coding	c.550_551insATGAACATA	p.Pro183_Ile184insAsnGluHis
A	251418	A	T	missense_variant	MODERATE	CAGL0A02299g	transcript	protein_coding	c.568A>T	p.Ile190Phe
A	251419	T	A	missense_variant	MODERATE	CAGL0A02299g	transcript	protein_coding	c.569T>A	p.Ile190Asn
A	251426	T	TG	frameshift_variant	HIGH	CAGL0A02299g	transcript	protein_coding	c.576_577insG	p.Thr193fs	1
A	251427	ACC	A	frameshift_variant	HIGH	CAGL0A02299g	transcript	protein_coding	c.578_579delCC	p.Thr193fs	1
A	251432	T	TTGAGGCCAATAC	stop_gained&conservative_inframe_insertion	HIGH	CAGL0A02299g	transcript	protein_coding	c.582_583insTGAGGCCAATAC	p.Phe194_Lys195insTerGlyGlnTyr
A	251436	T	G	missense_variant	MODERATE	CAGL0A02299g	transcript	protein_coding	c.586T>G	p.Cys196Gly
A	251438	CGG	C	frameshift_variant	HIGH	CAGL0A02299g	transcript	protein_coding	c.589_590delGG	p.Gly197fs	1
A	251442	GC	G	frameshift_variant	HIGH	CAGL0A02299g	transcript	protein_coding	c.593delC	p.Ala198fs	1
A	251446	A	G	missense_variant	MODERATE	CAGL0A02299g	transcript	protein_coding	c.596A>G	p.Glu199Gly
A	251450	TGGGCAAA	T	frameshift_variant	HIGH	CAGL0A02299g	transcript	protein_coding	c.601_607delGGGCAAA	p.Gly201fs	1
A	251459	TG	T	frameshift_variant	HIGH	CAGL0A02299g	transcript	protein_coding	c.610delG	p.Val204fs	1
A	251466	G	A	missense_variant	MODERATE	CAGL0A02299g	transcript	protein_coding	c.616G>A	p.Val206Met
A	251475	C	A	missense_variant	MODERATE	CAGL0A02299g	transcript	protein_coding	c.625C>A	p.Gln209Lys
A	251487	A	T	missense_variant	MODERATE	CAGL0A02299g	transcript	protein_coding	c.637A>T	p.Ile213Leu
A	251525	A	T	missense_variant	MODERATE	CAGL0A02299g	transcript	protein_coding	c.675A>T	p.Glu225Asp
A	251533	G	A	missense_variant	MODERATE	CAGL0A02299g	transcript	protein_coding	c.683G>A	p.Arg228Lys
A	251534	AGT	A	frameshift_variant	HIGH	CAGL0A02299g	transcript	protein_coding	c.685_686delGT	p.Val229fs	1
A	251540	A	ATC	frameshift_variant	HIGH	CAGL0A02299g	transcript	protein_coding	c.690_691insTC	p.Lys231fs	1
A	251543	G	C	missense_variant	MODERATE	CAGL0A02299g	transcript	protein_coding	c.693G>C	p.Lys231Asn
A	251551	A	C	missense_variant	MODERATE	CAGL0A02299g	transcript	protein_coding	c.701A>C	p.Asp234Ala
A	251571	A	G	missense_variant	MODERATE	CAGL0A02299g	transcript	protein_coding	c.721A>G	p.Ile241Val
A	251572	T	TGA	frameshift_variant	HIGH	CAGL0A02299g	transcript	protein_coding	c.722_723insGA	p.Ile241fs	1
A	252442	T	C	missense_variant	MODERATE	CAGL0A02321g	transcript	protein_coding	c.1421A>G	p.Asn474Ser
A	252443	T	C	missense_variant	MODERATE	CAGL0A02321g	transcript	protein_coding	c.1420A>G	p.Asn474Asp
A	255008	T	A	missense_variant	MODERATE	CAGL0A02343g	transcript	protein_coding	c.148T>A	p.Cys50Ser
A	255090	A	G	missense_variant	MODERATE	CAGL0A02343g	transcript	protein_coding	c.230A>G	p.Lys77Arg
A	256741	T	G	missense_variant	MODERATE	CAGL0A02365g	transcript	protein_coding	c.841A>C	p.Met281Leu
A	259086	T	G	missense_variant	MODERATE	CAGL0A02387g	transcript	protein_coding	c.420T>G	p.Asp140Glu
A	261847	T	A	missense_variant	MODERATE	CAGL0A02431g	transcript	protein_coding	c.1729A>T	p.Thr577Ser
A	264898	T	C	missense_variant	MODERATE	CAGL0A02475g	transcript	protein_coding	c.976A>G	p.Ile326Val
A	265711	C	CAGT	conservative_inframe_insertion	MODERATE	CAGL0A02475g	transcript	protein_coding	c.160_162dupACT	p.Thr54dup
A	265741	C	T	missense_variant	MODERATE	CAGL0A02475g	transcript	protein_coding	c.133G>A	p.Ala45Thr
A	265753	C	T	missense_variant	MODERATE	CAGL0A02475g	transcript	protein_coding	c.121G>A	p.Ala41Thr
A	266347	C	T	missense_variant	MODERATE	CAGL0A02486g	transcript	protein_coding	c.293C>T	p.Ala98Val
A	266474	G	C	missense_variant	MODERATE	CAGL0A02486g	transcript	protein_coding	c.420G>C	p.Glu140Asp
A	267202	T	C	missense_variant	MODERATE	CAGL0A02486g	transcript	protein_coding	c.1148T>C	p.Val383Ala
A	269246	A	T	missense_variant	MODERATE	CAGL0A02508g	transcript	protein_coding	c.157A>T	p.Ser53Cys
A	270706	A	G	missense_variant	MODERATE	CAGL0A02530g	transcript	protein_coding	c.226A>G	p.Thr76Ala
A	271947	G	T	missense_variant	MODERATE	CAGL0A02552g	transcript	protein_coding	c.928C>A	p.Pro310Thr
A	272847	C	CCGT	conservative_inframe_insertion	MODERATE	CAGL0A02552g	transcript	protein_coding	c.27_28insACG	p.Met9dup
A	272849	A	G	missense_variant	MODERATE	CAGL0A02552g	transcript	protein_coding	c.26T>C	p.Met9Thr
A	278698	A	G	missense_variant	MODERATE	CAGL0A02596g	transcript	protein_coding	c.232A>G	p.Met78Val
A	278762	C	T	missense_variant	MODERATE	CAGL0A02596g	transcript	protein_coding	c.296C>T	p.Ala99Val
A	279703	T	G	missense_variant	MODERATE	CAGL0A02596g	transcript	protein_coding	c.1237T>G	p.Cys413Gly
A	279790	C	T	missense_variant	MODERATE	CAGL0A02596g	transcript	protein_coding	c.1324C>T	p.His442Tyr
A	280123	A	C	missense_variant	MODERATE	CAGL0A02596g	transcript	protein_coding	c.1657A>C	p.Ile553Leu
A	280815	T	G	missense_variant	MODERATE	CAGL0A02596g	transcript	protein_coding	c.2349T>G	p.Asp783Glu
A	280894	T	A	missense_variant	MODERATE	CAGL0A02596g	transcript	protein_coding	c.2428T>A	p.Ser810Thr
A	282808	A	G	missense_variant	MODERATE	CAGL0A02629g	transcript	protein_coding	c.1172A>G	p.Asn391Ser
A	283044	G	A	missense_variant	MODERATE	CAGL0A02629g	transcript	protein_coding	c.1408G>A	p.Ala470Thr
A	283360	G	C	missense_variant	MODERATE	CAGL0A02629g	transcript	protein_coding	c.1724G>C	p.Ser575Thr
A	283732	G	T	missense_variant	MODERATE	CAGL0A02651g	transcript	protein_coding	c.3052C>A	p.Pro1018Thr
A	283789	G	A	missense_variant	MODERATE	CAGL0A02651g	transcript	protein_coding	c.2995C>T	p.Pro999Ser
A	283895	G	T	missense_variant	MODERATE	CAGL0A02651g	transcript	protein_coding	c.2889C>A	p.Asp963Glu
A	285157	C	T	missense_variant	MODERATE	CAGL0A02651g	transcript	protein_coding	c.1627G>A	p.Val543Ile
A	285239	A	T	missense_variant	MODERATE	CAGL0A02651g	transcript	protein_coding	c.1545T>A	p.Asp515Glu
A	285372	TCATTATCATTACCATTAC	T	disruptive_inframe_deletion	MODERATE	CAGL0A02651g	transcript	protein_coding	c.1394_1411delGTAATGGTAATGATAATG	p.Gly465_Asn470del
A	285410	A	T	missense_variant	MODERATE	CAGL0A02651g	transcript	protein_coding	c.1374T>A	p.Asn458Lys
A	286189	A	T	missense_variant	MODERATE	CAGL0A02651g	transcript	protein_coding	c.595T>A	p.Leu199Ile
A	289692	A	G	missense_variant	MODERATE	CAGL0A02695g	transcript	protein_coding	c.757T>C	p.Phe253Leu
A	289703	T	A	missense_variant	MODERATE	CAGL0A02695g	transcript	protein_coding	c.746A>T	p.His249Leu
A	289864	A	C	missense_variant	MODERATE	CAGL0A02695g	transcript	protein_coding	c.585T>G	p.Ile195Met
A	290198	CCAGCGGCGCCAGCAGCAG	C	disruptive_inframe_deletion	MODERATE	CAGL0A02695g	transcript	protein_coding	c.233_250delCTGCTGCTGGCGCCGCTG	p.Ala78_Ala83del
A	290345	A	T	missense_variant	MODERATE	CAGL0A02695g	transcript	protein_coding	c.104T>A	p.Val35Asp
A	290700	A	G	missense_variant	MODERATE	CAGL0A02706g	transcript	protein_coding	c.106A>G	p.Asn36Asp
A	290843	GGGCTCGAGCGACAGCGAA	G	disruptive_inframe_deletion	MODERATE	CAGL0A02706g	transcript	protein_coding	c.266_283delAAGGCTCGAGCGACAGCG	p.Glu89_Ser94del
A	291024	T	C	missense_variant	MODERATE	CAGL0A02706g	transcript	protein_coding	c.430T>C	p.Ser144Pro
A	292009	CTAGTG	C	frameshift_variant	HIGH	CAGL0A02728g	transcript	protein_coding	c.123_127delTAGTG	p.Ser42fs	1
A	292015	CCACCAATGGCACT	C	frameshift_variant	HIGH	CAGL0A02728g	transcript	protein_coding	c.129_141delCACCAATGGCACT	p.Thr44fs	1
A	292051	G	C	missense_variant	MODERATE	CAGL0A02728g	transcript	protein_coding	c.164G>C	p.Gly55Ala
A	292057	G	A	missense_variant	MODERATE	CAGL0A02728g	transcript	protein_coding	c.170G>A	p.Ser57Asn
A	292066	A	G	missense_variant	MODERATE	CAGL0A02728g	transcript	protein_coding	c.179A>G	p.Asn60Ser
A	294975	C	T	missense_variant	MODERATE	CAGL0A02772g	transcript	protein_coding	c.317G>A	p.Arg106Lys
A	297391	C	T	missense_variant	MODERATE	CAGL0A02816g	transcript	protein_coding	c.541C>T	p.Pro181Ser
A	297905	GTCA	G	disruptive_inframe_deletion	MODERATE	CAGL0A02838g	transcript	protein_coding	c.2451_2453delTGA	p.Asp818del
A	298032	C	T	missense_variant	MODERATE	CAGL0A02838g	transcript	protein_coding	c.2327G>A	p.Gly776Asp
A	298524	G	C	missense_variant	MODERATE	CAGL0A02838g	transcript	protein_coding	c.1835C>G	p.Thr612Ser
A	298531	T	A	missense_variant	MODERATE	CAGL0A02838g	transcript	protein_coding	c.1828A>T	p.Asn610Tyr
A	298579	C	T	missense_variant	MODERATE	CAGL0A02838g	transcript	protein_coding	c.1780G>A	p.Val594Ile
A	298710	T	C	missense_variant	MODERATE	CAGL0A02838g	transcript	protein_coding	c.1649A>G	p.Asp550Gly
A	298725	G	T	missense_variant	MODERATE	CAGL0A02838g	transcript	protein_coding	c.1634C>A	p.Thr545Asn
A	298882	G	T	missense_variant	MODERATE	CAGL0A02838g	transcript	protein_coding	c.1477C>A	p.Leu493Ile
A	298884	A	G	missense_variant	MODERATE	CAGL0A02838g	transcript	protein_coding	c.1475T>C	p.Leu492Ser
A	298904	A	AAAT	disruptive_inframe_insertion	MODERATE	CAGL0A02838g	transcript	protein_coding	c.1454_1455insATT	p.Asn485delinsLysPhe
A	298906	TCTC	T	conservative_inframe_deletion	MODERATE	CAGL0A02838g	transcript	protein_coding	c.1450_1452delGAG	p.Glu484del
A	298983	C	A	missense_variant	MODERATE	CAGL0A02838g	transcript	protein_coding	c.1376G>T	p.Arg459Met
A	298985	A	C	missense_variant	MODERATE	CAGL0A02838g	transcript	protein_coding	c.1374T>G	p.Asp458Glu
A	299017	C	T	missense_variant	MODERATE	CAGL0A02838g	transcript	protein_coding	c.1342G>A	p.Glu448Lys
A	299035	G	C	missense_variant	MODERATE	CAGL0A02838g	transcript	protein_coding	c.1324C>G	p.Gln442Glu
A	299142	T	A	missense_variant	MODERATE	CAGL0A02838g	transcript	protein_coding	c.1217A>T	p.Gln406Leu
A	299179	A	T	missense_variant	MODERATE	CAGL0A02838g	transcript	protein_coding	c.1180T>A	p.Ser394Thr
A	299214	A	T	missense_variant	MODERATE	CAGL0A02838g	transcript	protein_coding	c.1145T>A	p.Val382Asp
A	299314	C	T	missense_variant	MODERATE	CAGL0A02838g	transcript	protein_coding	c.1045G>A	p.Val349Ile
A	299421	T	A	missense_variant	MODERATE	CAGL0A02838g	transcript	protein_coding	c.938A>T	p.Tyr313Phe
A	299485	T	C	missense_variant	MODERATE	CAGL0A02838g	transcript	protein_coding	c.874A>G	p.Ile292Val
A	299686	A	T	missense_variant	MODERATE	CAGL0A02838g	transcript	protein_coding	c.673T>A	p.Trp225Arg
A	299783	C	T	missense_variant	MODERATE	CAGL0A02838g	transcript	protein_coding	c.576G>A	p.Met192Ile
A	300034	T	C	missense_variant	MODERATE	CAGL0A02838g	transcript	protein_coding	c.325A>G	p.Ile109Val
A	300120	G	A	missense_variant	MODERATE	CAGL0A02838g	transcript	protein_coding	c.239C>T	p.Ser80Phe
A	301329	C	T	missense_variant	MODERATE	CAGL0A02860g	transcript	protein_coding	c.616G>A	p.Asp206Asn
A	301636	C	A	missense_variant	MODERATE	CAGL0A02860g	transcript	protein_coding	c.309G>T	p.Glu103Asp
A	301647	T	G	missense_variant	MODERATE	CAGL0A02860g	transcript	protein_coding	c.298A>C	p.Thr100Pro
A	301854	G	T	missense_variant	MODERATE	CAGL0A02860g	transcript	protein_coding	c.91C>A	p.His31Asn
A	302575	A	G	splice_region_variant&stop_retained_variant	LOW	CAGL0A02882g	transcript	protein_coding	c.314A>G	p.Ter105Ter
A	303234	T	G	missense_variant	MODERATE	CAGL0A02904g	transcript	protein_coding	c.297T>G	p.Asn99Lys
A	303743	A	T	missense_variant	MODERATE	CAGL0A02904g	transcript	protein_coding	c.806A>T	p.Lys269Met
A	304398	T	G	missense_variant	MODERATE	CAGL0A02904g	transcript	protein_coding	c.1461T>G	p.Asn487Lys
A	307165	G	T	missense_variant	MODERATE	CAGL0A02970g	transcript	protein_coding	c.868C>A	p.Leu290Ile
A	307525	G	T	missense_variant	MODERATE	CAGL0A02970g	transcript	protein_coding	c.508C>A	p.His170Asn
A	307650	T	C	missense_variant	MODERATE	CAGL0A02970g	transcript	protein_coding	c.383A>G	p.Tyr128Cys
A	307668	G	A	missense_variant	MODERATE	CAGL0A02970g	transcript	protein_coding	c.365C>T	p.Ser122Phe
A	308004	T	C	missense_variant	MODERATE	CAGL0A02970g	transcript	protein_coding	c.29A>G	p.Gln10Arg
A	309169	T	A	missense_variant	MODERATE	CAGL0A02992g	transcript	protein_coding	c.894A>T	p.Leu298Phe
A	310356	G	A	missense_variant	MODERATE	CAGL0A03014g	transcript	protein_coding	c.34G>A	p.Glu12Lys
A	311359	A	C	missense_variant	MODERATE	CAGL0A03014g	transcript	protein_coding	c.1037A>C	p.Gln346Pro
A	311401	A	G	missense_variant	MODERATE	CAGL0A03014g	transcript	protein_coding	c.1079A>G	p.Glu360Gly
A	311665	C	T	missense_variant	MODERATE	CAGL0A03014g	transcript	protein_coding	c.1343C>T	p.Thr448Ile
A	311722	T	C	missense_variant	MODERATE	CAGL0A03014g	transcript	protein_coding	c.1400T>C	p.Phe467Ser
A	313276	G	T	missense_variant	MODERATE	CAGL0A03051g	transcript	protein_coding	c.59C>A	p.Ala20Glu
A	313277	C	T	missense_variant	MODERATE	CAGL0A03051g	transcript	protein_coding	c.58G>A	p.Ala20Thr
A	313307	A	T	missense_variant	MODERATE	CAGL0A03051g	transcript	protein_coding	c.28T>A	p.Ser10Thr
A	313855	T	G	missense_variant	MODERATE	CAGL0A03058g	transcript	protein_coding	c.194T>G	p.Val65Gly
A	318808	G	A	missense_variant	MODERATE	CAGL0A03102g	transcript	protein_coding	c.848G>A	p.Ser283Asn
A	319443	A	C	missense_variant	MODERATE	CAGL0A03102g	transcript	protein_coding	c.1483A>C	p.Met495Leu
A	322550	G	A	missense_variant	MODERATE	CAGL0A03117g	transcript	protein_coding	c.583G>A	p.Ala195Thr
A	325123	A	C	missense_variant	MODERATE	CAGL0A03190g	transcript	protein_coding	c.184T>G	p.Ser62Ala
A	337026	T	C	missense_variant	MODERATE	CAGL0A03300g	transcript	protein_coding	c.558A>G	p.Ile186Met
A	337130	G	A	missense_variant	MODERATE	CAGL0A03300g	transcript	protein_coding	c.454C>T	p.Pro152Ser
A	337213	T	C	missense_variant	MODERATE	CAGL0A03300g	transcript	protein_coding	c.371A>G	p.Lys124Arg
A	337474	G	A	missense_variant	MODERATE	CAGL0A03300g	transcript	protein_coding	c.110C>T	p.Ala37Val
A	337538	G	T	missense_variant	MODERATE	CAGL0A03300g	transcript	protein_coding	c.46C>A	p.His16Asn
A	339202	A	C	missense_variant	MODERATE	CAGL0A03322g	transcript	protein_coding	c.687A>C	p.Lys229Asn
A	339203	A	T	missense_variant	MODERATE	CAGL0A03322g	transcript	protein_coding	c.688A>T	p.Asn230Tyr
A	341026	T	A	missense_variant	MODERATE	CAGL0A03344g	transcript	protein_coding	c.526T>A	p.Leu176Ile
A	341039	T	C	missense_variant	MODERATE	CAGL0A03344g	transcript	protein_coding	c.539T>C	p.Phe180Ser
A	341429	G	C	missense_variant	MODERATE	CAGL0A03344g	transcript	protein_coding	c.929G>C	p.Ser310Thr
A	341648	C	A	missense_variant	MODERATE	CAGL0A03344g	transcript	protein_coding	c.1148C>A	p.Thr383Asn
A	342883	A	G	non_coding_transcript_exon_variant	MODIFIER	snR30	transcript	snRNA	n.538T>C
A	342965	C	T	non_coding_transcript_exon_variant	MODIFIER	snR30	transcript	snRNA	n.456G>A
A	343074	G	T	non_coding_transcript_exon_variant	MODIFIER	snR30	transcript	snRNA	n.347C>A
A	343268	A	G	non_coding_transcript_exon_variant	MODIFIER	snR30	transcript	snRNA	n.153T>C
A	343272	T	A	non_coding_transcript_exon_variant	MODIFIER	snR30	transcript	snRNA	n.149A>T
A	343988	C	T	splice_region_variant&stop_retained_variant	LOW	CAGL0A03366g	transcript	protein_coding	c.1772G>A	p.Ter591Ter
A	348981	A	C	missense_variant	MODERATE	CAGL0A03410g	transcript	protein_coding	c.274A>C	p.Asn92His
A	349033	T	TA	frameshift_variant	HIGH	CAGL0A03410g	transcript	protein_coding	c.326_327insA	p.Met109fs	1
A	349035	TC	T	frameshift_variant	HIGH	CAGL0A03410g	transcript	protein_coding	c.329delC	p.Ser110fs	1
A	350898	T	A	missense_variant	MODERATE	CAGL0A03432g	transcript	protein_coding	c.1015T>A	p.Phe339Ile
A	351006	C	G	missense_variant	MODERATE	CAGL0A03432g	transcript	protein_coding	c.1123C>G	p.Pro375Ala
A	353179	A	G	missense_variant	MODERATE	CAGL0A03432g	transcript	protein_coding	c.3296A>G	p.Asn1099Ser
A	354826	G	C	missense_variant	MODERATE	CAGL0A03454g	transcript	protein_coding	c.943G>C	p.Glu315Gln
A	354869	A	T	missense_variant	MODERATE	CAGL0A03454g	transcript	protein_coding	c.986A>T	p.Asp329Val
A	354888	T	A	missense_variant	MODERATE	CAGL0A03454g	transcript	protein_coding	c.1005T>A	p.Asp335Glu
A	358237	T	A	missense_variant	MODERATE	CAGL0A03498g	transcript	protein_coding	c.1442A>T	p.Asn481Ile
A	358263	T	G	missense_variant	MODERATE	CAGL0A03498g	transcript	protein_coding	c.1416A>C	p.Lys472Asn
A	358393	G	T	missense_variant	MODERATE	CAGL0A03498g	transcript	protein_coding	c.1286C>A	p.Thr429Asn
A	358823	A	T	missense_variant	MODERATE	CAGL0A03498g	transcript	protein_coding	c.856T>A	p.Leu286Ile
A	358883	G	C	missense_variant	MODERATE	CAGL0A03498g	transcript	protein_coding	c.796C>G	p.Gln266Glu
A	362929	T	G	missense_variant	MODERATE	CAGL0A03564g	transcript	protein_coding	c.1885A>C	p.Ile629Leu
A	365159	C	T	missense_variant	MODERATE	CAGL0A03586g	transcript	protein_coding	c.538G>A	p.Val180Ile
A	365206	C	A	missense_variant	MODERATE	CAGL0A03586g	transcript	protein_coding	c.491G>T	p.Ser164Ile
A	365341	T	C	missense_variant	MODERATE	CAGL0A03586g	transcript	protein_coding	c.356A>G	p.Asp119Gly
A	369867	C	T	missense_variant	MODERATE	CAGL0A03630g	transcript	protein_coding	c.2726G>A	p.Arg909Lys
A	370740	T	A	missense_variant	MODERATE	CAGL0A03630g	transcript	protein_coding	c.1853A>T	p.Gln618Leu
A	370795	A	C	missense_variant	MODERATE	CAGL0A03630g	transcript	protein_coding	c.1798T>G	p.Phe600Val
A	374935	G	T	missense_variant	MODERATE	CAGL0A03652g	transcript	protein_coding	c.367C>A	p.His123Asn
A	376244	G	A	missense_variant	MODERATE	CAGL0A03674g	transcript	protein_coding	c.635G>A	p.Gly212Asp
A	376382	T	C	missense_variant	MODERATE	CAGL0A03674g	transcript	protein_coding	c.773T>C	p.Val258Ala
A	389578	T	TCTA	disruptive_inframe_insertion	MODERATE	CAGL0A03806g	transcript	protein_coding	c.725_727dupCTA	p.Thr242dup
A	390711	G	A	missense_variant	MODERATE	CAGL0A03828g	transcript	protein_coding	c.25G>A	p.Asp9Asn
A	391309	A	G	missense_variant	MODERATE	CAGL0A03828g	transcript	protein_coding	c.623A>G	p.Asn208Ser
A	391413	T	A	missense_variant	MODERATE	CAGL0A03828g	transcript	protein_coding	c.727T>A	p.Phe243Ile
A	393049	G	T	missense_variant	MODERATE	CAGL0A03872g	transcript	protein_coding	c.1406C>A	p.Pro469Gln
A	393057	C	CTGT	disruptive_inframe_insertion	MODERATE	CAGL0A03872g	transcript	protein_coding	c.1397_1398insACA	p.Gln466dup
A	393390	C	CTGCTGAGGTTGCTGCTGT	disruptive_inframe_insertion	MODERATE	CAGL0A03872g	transcript	protein_coding	c.1047_1064dupACAGCAGCAACCTCAGCA	p.Gln355_Gln356insGlnGlnGlnProGlnGln
A	393427	G	A	missense_variant	MODERATE	CAGL0A03872g	transcript	protein_coding	c.1028C>T	p.Ala343Val
A	394757	G	A	missense_variant	MODERATE	CAGL0A03883g	transcript	protein_coding	c.145G>A	p.Gly49Ser
A	394823	A	G	missense_variant	MODERATE	CAGL0A03883g	transcript	protein_coding	c.211A>G	p.Thr71Ala
A	395512	G	T	missense_variant	MODERATE	CAGL0A03905g	transcript	protein_coding	c.556C>A	p.Leu186Met
A	395934	G	C	missense_variant	MODERATE	CAGL0A03905g	transcript	protein_coding	c.134C>G	p.Ala45Gly
A	395936	A	AGTT	disruptive_inframe_insertion	MODERATE	CAGL0A03905g	transcript	protein_coding	c.131_132insAAC	p.Gly44dup
A	400022	T	C	missense_variant	MODERATE	CAGL0A03949g	transcript	protein_coding	c.803T>C	p.Val268Ala
A	401753	A	T	missense_variant	MODERATE	CAGL0A03993g	transcript	protein_coding	c.768A>T	p.Arg256Ser
A	402689	C	T	missense_variant	MODERATE	CAGL0A04015g	transcript	protein_coding	c.908G>A	p.Gly303Glu
A	405033	T	C	missense_variant	MODERATE	CAGL0A04037g	transcript	protein_coding	c.782A>G	p.Asp261Gly
A	405617	A	T	missense_variant	MODERATE	CAGL0A04037g	transcript	protein_coding	c.198T>A	p.Asp66Glu
A	406992	A	G	missense_variant	MODERATE	CAGL0A04059g	transcript	protein_coding	c.860A>G	p.Lys287Arg
A	407087	G	A	missense_variant	MODERATE	CAGL0A04059g	transcript	protein_coding	c.955G>A	p.Val319Ile
A	408136	A	T	missense_variant	MODERATE	CAGL0A04081g	transcript	protein_coding	c.73A>T	p.Asn25Tyr
A	408352	G	A	missense_variant	MODERATE	CAGL0A04081g	transcript	protein_coding	c.289G>A	p.Val97Ile
A	409867	C	A	missense_variant	MODERATE	CAGL0A04103g	transcript	protein_coding	c.345C>A	p.Phe115Leu
A	412577	A	C	missense_variant	MODERATE	CAGL0A04147g	transcript	protein_coding	c.273T>G	p.Ile91Met
A	413721	A	G	missense_variant	MODERATE	CAGL0A04169g	transcript	protein_coding	c.1577T>C	p.Ile526Thr
A	414697	C	T	missense_variant	MODERATE	CAGL0A04169g	transcript	protein_coding	c.601G>A	p.Asp201Asn
A	414876	T	G	missense_variant	MODERATE	CAGL0A04169g	transcript	protein_coding	c.422A>C	p.Asn141Thr
A	417025	C	CCAA	conservative_inframe_insertion	MODERATE	CAGL0A04213g	transcript	protein_coding	c.115_117dupACA	p.Thr39dup
A	418109	T	C	missense_variant	MODERATE	CAGL0A04213g	transcript	protein_coding	c.1181T>C	p.Val394Ala
A	420031	T	A	missense_variant	MODERATE	CAGL0A04235g	transcript	protein_coding	c.81T>A	p.Asp27Glu
A	420039	C	A	missense_variant	MODERATE	CAGL0A04235g	transcript	protein_coding	c.89C>A	p.Ala30Glu
A	420071	G	A	missense_variant	MODERATE	CAGL0A04235g	transcript	protein_coding	c.121G>A	p.Ala41Thr
A	420903	G	C	missense_variant	MODERATE	CAGL0A04235g	transcript	protein_coding	c.953G>C	p.Arg318Thr
A	422040	T	C	missense_variant	MODERATE	CAGL0A04235g	transcript	protein_coding	c.2090T>C	p.Leu697Ser
A	424037	T	C	missense_variant	MODERATE	CAGL0A04257g	transcript	protein_coding	c.253A>G	p.Asn85Asp
A	424049	C	T	missense_variant	MODERATE	CAGL0A04257g	transcript	protein_coding	c.241G>A	p.Asp81Asn
A	424100	G	A	missense_variant	MODERATE	CAGL0A04257g	transcript	protein_coding	c.190C>T	p.Pro64Ser
A	425367	A	G	missense_variant	MODERATE	CAGL0A04279g	transcript	protein_coding	c.310A>G	p.Asn104Asp
A	425391	T	C	missense_variant	MODERATE	CAGL0A04279g	transcript	protein_coding	c.334T>C	p.Ser112Pro
A	426132	A	G	missense_variant	MODERATE	CAGL0A04279g	transcript	protein_coding	c.1075A>G	p.Ile359Val
A	426641	C	G	missense_variant	MODERATE	CAGL0A04301g	transcript	protein_coding	c.1289G>C	p.Ser430Thr
A	426879	C	T	missense_variant	MODERATE	CAGL0A04301g	transcript	protein_coding	c.1051G>A	p.Ala351Thr
A	429296	C	T	missense_variant	MODERATE	CAGL0A04323g	transcript	protein_coding	c.176C>T	p.Ala59Val
A	431633	C	T	missense_variant	MODERATE	CAGL0A04367g	transcript	protein_coding	c.249G>A	p.Met83Ile
A	431692	T	A	missense_variant	MODERATE	CAGL0A04367g	transcript	protein_coding	c.190A>T	p.Thr64Ser
A	437594	T	G	missense_variant	MODERATE	CAGL0A04455g	transcript	protein_coding	c.49T>G	p.Ser17Ala
A	439274	C	A	missense_variant	MODERATE	CAGL0A04455g	transcript	protein_coding	c.1729C>A	p.His577Asn
A	440550	C	G	missense_variant	MODERATE	CAGL0A04455g	transcript	protein_coding	c.3005C>G	p.Thr1002Ser
A	442207	A	G	missense_variant	MODERATE	CAGL0A04477g	transcript	protein_coding	c.119A>G	p.Lys40Arg
A	442843	T	C	missense_variant	MODERATE	CAGL0A04477g	transcript	protein_coding	c.755T>C	p.Leu252Pro
A	442848	A	T	missense_variant	MODERATE	CAGL0A04477g	transcript	protein_coding	c.760A>T	p.Ile254Phe
A	442849	T	A	missense_variant	MODERATE	CAGL0A04477g	transcript	protein_coding	c.761T>A	p.Ile254Asn
A	442951	G	T	missense_variant	MODERATE	CAGL0A04477g	transcript	protein_coding	c.863G>T	p.Ser288Ile
A	444202	G	A	missense_variant	MODERATE	CAGL0A04477g	transcript	protein_coding	c.2114G>A	p.Arg705Lys
A	449292	C	T	missense_variant	MODERATE	CAGL0A04543g	transcript	protein_coding	c.487C>T	p.His163Tyr
A	449299	G	A	missense_variant	MODERATE	CAGL0A04543g	transcript	protein_coding	c.494G>A	p.Gly165Asp
A	449316	C	A	missense_variant	MODERATE	CAGL0A04543g	transcript	protein_coding	c.511C>A	p.Leu171Ile
A	449758	A	G	missense_variant	MODERATE	CAGL0A04543g	transcript	protein_coding	c.953A>G	p.Tyr318Cys
A	451473	A	T	missense_variant	MODERATE	CAGL0A04565g	transcript	protein_coding	c.899A>T	p.Asn300Ile
A	451545	T	C	missense_variant	MODERATE	CAGL0A04565g	transcript	protein_coding	c.971T>C	p.Val324Ala
A	452580	A	G	missense_variant	MODERATE	CAGL0A04565g	transcript	protein_coding	c.2006A>G	p.Asn669Ser
A	452718	G	A	missense_variant	MODERATE	CAGL0A04565g	transcript	protein_coding	c.2144G>A	p.Arg715Lys
A	455138	C	A	missense_variant	MODERATE	CAGL0A04587g	transcript	protein_coding	c.988C>A	p.Leu330Met
A	456571	A	G	missense_variant	MODERATE	CAGL0A04631g	transcript	protein_coding	c.416A>G	p.Lys139Arg
A	456589	A	T	missense_variant	MODERATE	CAGL0A04631g	transcript	protein_coding	c.434A>T	p.Asn145Ile
A	457963	G	A	missense_variant	MODERATE	CAGL0A04653g	transcript	protein_coding	c.1256C>T	p.Thr419Ile
A	464363	G	T	missense_variant	MODERATE	CAGL0A04741g	transcript	protein_coding	c.1550C>A	p.Ala517Asp
A	464583	C	T	missense_variant	MODERATE	CAGL0A04741g	transcript	protein_coding	c.1330G>A	p.Asp444Asn
A	468848	G	A	missense_variant	MODERATE	CAGL0A04785g	transcript	protein_coding	c.1611G>A	p.Met537Ile
B	8805	G	GAT	frameshift_variant&splice_region_variant	HIGH	tRNA-Leu_(CAA)	transcript	protein_coding	c.40_41insAT	p.Thr14fs	frameshift_variant																1	1.00)	(tRNA	EBG00000985144	1	1.00)
B	17188	A	G	missense_variant	MODERATE	CAGL0B00308g	transcript	protein_coding	c.656A>G	p.Gln219Arg
B	17274	A	G	missense_variant	MODERATE	CAGL0B00308g	transcript	protein_coding	c.742A>G	p.Asn248Asp
B	17484	A	C	missense_variant	MODERATE	CAGL0B00308g	transcript	protein_coding	c.952A>C	p.Asn318His
B	18503	C	T	missense_variant	MODERATE	CAGL0B00330g	transcript	protein_coding	c.2939G>A	p.Arg980Lys
B	19151	G	A	missense_variant	MODERATE	CAGL0B00330g	transcript	protein_coding	c.2291C>T	p.Ser764Leu
B	20328	T	A	missense_variant	MODERATE	CAGL0B00330g	transcript	protein_coding	c.1114A>T	p.Thr372Ser
B	20896	A	T	missense_variant	MODERATE	CAGL0B00330g	transcript	protein_coding	c.546T>A	p.Asn182Lys
B	20979	T	G	missense_variant	MODERATE	CAGL0B00330g	transcript	protein_coding	c.463A>C	p.Lys155Gln
B	21084	C	T	missense_variant	MODERATE	CAGL0B00330g	transcript	protein_coding	c.358G>A	p.Asp120Asn
B	21193	T	G	missense_variant	MODERATE	CAGL0B00330g	transcript	protein_coding	c.249A>C	p.Lys83Asn
B	21359	C	T	missense_variant	MODERATE	CAGL0B00330g	transcript	protein_coding	c.83G>A	p.Gly28Asp
B	38927	C	T	missense_variant	MODERATE	CAGL0B00506g	transcript	protein_coding	c.968G>A	p.Gly323Glu
B	38938	A	T	missense_variant	MODERATE	CAGL0B00506g	transcript	protein_coding	c.957T>A	p.Asn319Lys
B	39173	C	T	missense_variant	MODERATE	CAGL0B00506g	transcript	protein_coding	c.722G>A	p.Arg241Lys
B	39560	C	T	missense_variant	MODERATE	CAGL0B00506g	transcript	protein_coding	c.335G>A	p.Ser112Asn
B	39829	C	A	missense_variant	MODERATE	CAGL0B00506g	transcript	protein_coding	c.66G>T	p.Glu22Asp
B	39831	C	T	missense_variant	MODERATE	CAGL0B00506g	transcript	protein_coding	c.64G>A	p.Glu22Lys
B	45352	A	G	missense_variant	MODERATE	CAGL0B00550g	transcript	protein_coding	c.773T>C	p.Phe258Ser
B	46019	C	T	missense_variant	MODERATE	CAGL0B00550g	transcript	protein_coding	c.106G>A	p.Asp36Asn
B	48927	C	A	stop_gained	HIGH	CAGL0B00572g	transcript	protein_coding	c.580G>T	p.Glu194*
B	49094	CTTT	C	disruptive_inframe_deletion	MODERATE	CAGL0B00572g	transcript	protein_coding	c.410_412delAAA	p.Lys137del
B	49128	T	TA	frameshift_variant	HIGH	CAGL0B00572g	transcript	protein_coding	c.378dupT	p.Lys127fs	1
B	49217	TC	T	frameshift_variant	HIGH	CAGL0B00572g	transcript	protein_coding	c.289delG	p.Glu97fs	1
B	49355	C	T	stop_gained	HIGH	CAGL0B00572g	transcript	protein_coding	c.152G>A	p.Trp51*
B	49356	A	T	missense_variant	MODERATE	CAGL0B00572g	transcript	protein_coding	c.151T>A	p.Trp51Arg
B	53546	A	C	missense_variant	MODERATE	CAGL0B00616g	transcript	protein_coding	c.631A>C	p.Lys211Gln
B	53576	T	A	missense_variant	MODERATE	CAGL0B00616g	transcript	protein_coding	c.661T>A	p.Phe221Ile
B	53978	C	A	missense_variant	MODERATE	CAGL0B00616g	transcript	protein_coding	c.1063C>A	p.Pro355Thr
B	54352	T	G	missense_variant	MODERATE	CAGL0B00638g	transcript	protein_coding	c.742A>C	p.Ile248Leu
B	54779	T	A	missense_variant	MODERATE	CAGL0B00638g	transcript	protein_coding	c.315A>T	p.Gln105His
B	54997	T	A	missense_variant	MODERATE	CAGL0B00638g	transcript	protein_coding	c.97A>T	p.Thr33Ser
B	56188	C	T	missense_variant	MODERATE	CAGL0B00660g	transcript	protein_coding	c.1494G>A	p.Met498Ile
B	56226	C	T	missense_variant	MODERATE	CAGL0B00660g	transcript	protein_coding	c.1456G>A	p.Val486Ile
B	56237	G	A	missense_variant	MODERATE	CAGL0B00660g	transcript	protein_coding	c.1445C>T	p.Ala482Val
B	56340	T	C	missense_variant	MODERATE	CAGL0B00660g	transcript	protein_coding	c.1342A>G	p.Ile448Val
B	56352	G	C	missense_variant	MODERATE	CAGL0B00660g	transcript	protein_coding	c.1330C>G	p.Pro444Ala
B	56556	G	T	missense_variant	MODERATE	CAGL0B00660g	transcript	protein_coding	c.1126C>A	p.Gln376Lys
B	56704	A	T	missense_variant	MODERATE	CAGL0B00660g	transcript	protein_coding	c.978T>A	p.Asn326Lys
B	57011	G	A	missense_variant	MODERATE	CAGL0B00660g	transcript	protein_coding	c.671C>T	p.Pro224Leu
B	57185	A	T	missense_variant	MODERATE	CAGL0B00660g	transcript	protein_coding	c.497T>A	p.Phe166Tyr
B	57214	T	A	missense_variant	MODERATE	CAGL0B00660g	transcript	protein_coding	c.468A>T	p.Glu156Asp
B	57236	C	T	missense_variant	MODERATE	CAGL0B00660g	transcript	protein_coding	c.446G>A	p.Ser149Asn
B	57337	T	A	missense_variant	MODERATE	CAGL0B00660g	transcript	protein_coding	c.345A>T	p.Glu115Asp
B	57599	A	T	missense_variant	MODERATE	CAGL0B00660g	transcript	protein_coding	c.83T>A	p.Ile28Asn
B	58251	T	C	missense_variant	MODERATE	CAGL0B00682g	transcript	protein_coding	c.1390A>G	p.Ile464Val
B	58256	G	T	missense_variant	MODERATE	CAGL0B00682g	transcript	protein_coding	c.1385C>A	p.Ala462Asp
B	58465	C	A	missense_variant	MODERATE	CAGL0B00682g	transcript	protein_coding	c.1176G>T	p.Gln392His
B	58487	G	A	missense_variant	MODERATE	CAGL0B00682g	transcript	protein_coding	c.1154C>T	p.Ala385Val
B	59313	A	T	missense_variant	MODERATE	CAGL0B00682g	transcript	protein_coding	c.328T>A	p.Leu110Ile
B	59355	A	G	missense_variant	MODERATE	CAGL0B00682g	transcript	protein_coding	c.286T>C	p.Ser96Pro
B	64243	T	A	missense_variant	MODERATE	CAGL0B00726g	transcript	protein_coding	c.341T>A	p.Met114Lys
B	64365	G	A	missense_variant	MODERATE	CAGL0B00726g	transcript	protein_coding	c.463G>A	p.Ala155Thr
B	66650	T	A	missense_variant	MODERATE	CAGL0B00748g	transcript	protein_coding	c.924T>A	p.Asp308Glu
B	68804	G	A	missense_variant	MODERATE	CAGL0B00770g	transcript	protein_coding	c.1109C>T	p.Ser370Leu
B	68850	T	A	missense_variant	MODERATE	CAGL0B00770g	transcript	protein_coding	c.1063A>T	p.Ile355Leu
B	71925	G	C	missense_variant	MODERATE	CAGL0B00792g	transcript	protein_coding	c.273C>G	p.Asn91Lys
B	76049	G	C	missense_variant	MODERATE	CAGL0B00858g	transcript	protein_coding	c.120G>C	p.Glu40Asp
B	77386	C	T	missense_variant	MODERATE	CAGL0B00880g	transcript	protein_coding	c.620G>A	p.Gly207Glu
B	79928	C	T	missense_variant	MODERATE	CAGL0B00902g	transcript	protein_coding	c.868G>A	p.Asp290Asn
B	80474	G	T	missense_variant	MODERATE	CAGL0B00902g	transcript	protein_coding	c.322C>A	p.His108Asn
B	81884	T	C	missense_variant	MODERATE	CAGL0B00924g	transcript	protein_coding	c.925A>G	p.Met309Val
B	91464	A	T	missense_variant	MODERATE	CAGL0B01012g	transcript	protein_coding	c.135A>T	p.Gln45His
B	91541	A	C	missense_variant	MODERATE	CAGL0B01012g	transcript	protein_coding	c.212A>C	p.Asp71Ala
B	96613	T	G	missense_variant	MODERATE	CAGL0B01078g	transcript	protein_coding	c.312T>G	p.His104Gln
B	97100	C	A	missense_variant	MODERATE	CAGL0B01078g	transcript	protein_coding	c.799C>A	p.Gln267Lys
B	98087	G	A	missense_variant	MODERATE	CAGL0B01078g	transcript	protein_coding	c.1786G>A	p.Asp596Asn
B	98093	G	A	missense_variant	MODERATE	CAGL0B01078g	transcript	protein_coding	c.1792G>A	p.Ala598Thr
B	98098	C	A	missense_variant	MODERATE	CAGL0B01078g	transcript	protein_coding	c.1797C>A	p.Asp599Glu
B	98104	G	C	missense_variant	MODERATE	CAGL0B01078g	transcript	protein_coding	c.1803G>C	p.Met601Ile
B	98133	G	A	missense_variant	MODERATE	CAGL0B01078g	transcript	protein_coding	c.1832G>A	p.Cys611Tyr
B	99517	T	C	missense_variant	MODERATE	CAGL0B01100g	transcript	protein_coding	c.166A>G	p.Ser56Gly
B	102254	A	G	missense_variant	MODERATE	CAGL0B01144g	transcript	protein_coding	c.989T>C	p.Leu330Pro
B	102561	G	T	missense_variant	MODERATE	CAGL0B01144g	transcript	protein_coding	c.682C>A	p.Gln228Lys
B	102615	C	T	missense_variant	MODERATE	CAGL0B01144g	transcript	protein_coding	c.628G>A	p.Val210Ile
B	102675	C	G	missense_variant	MODERATE	CAGL0B01144g	transcript	protein_coding	c.568G>C	p.Glu190Gln
B	102832	C	A	missense_variant	MODERATE	CAGL0B01144g	transcript	protein_coding	c.411G>T	p.Leu137Phe
B	102834	A	C	missense_variant	MODERATE	CAGL0B01144g	transcript	protein_coding	c.409T>G	p.Leu137Val
B	103038	A	T	missense_variant	MODERATE	CAGL0B01144g	transcript	protein_coding	c.205T>A	p.Ser69Thr
B	103860	G	T	missense_variant	MODERATE	CAGL0B01166g	transcript	protein_coding	c.300G>T	p.Glu100Asp
B	106700	G	C	missense_variant	MODERATE	CAGL0B01188g	transcript	protein_coding	c.1103C>G	p.Ala368Gly
B	107493	T	C	missense_variant	MODERATE	CAGL0B01188g	transcript	protein_coding	c.310A>G	p.Thr104Ala
B	122416	G	T	missense_variant	MODERATE	CAGL0B01353g	transcript	protein_coding	c.104C>A	p.Ser35Tyr
B	123899	T	C	missense_variant	MODERATE	CAGL0B01375g	transcript	protein_coding	c.2764A>G	p.Ile922Val
B	124927	C	T	missense_variant	MODERATE	CAGL0B01375g	transcript	protein_coding	c.1736G>A	p.Gly579Glu
B	125024	C	T	missense_variant	MODERATE	CAGL0B01375g	transcript	protein_coding	c.1639G>A	p.Asp547Asn
B	125279	C	T	missense_variant	MODERATE	CAGL0B01375g	transcript	protein_coding	c.1384G>A	p.Ala462Thr
B	126656	A	C	missense_variant	MODERATE	CAGL0B01375g	transcript	protein_coding	c.7T>G	p.Ser3Ala
B	127749	A	G	missense_variant	MODERATE	CAGL0B01397g	transcript	protein_coding	c.376A>G	p.Arg126Gly
B	129659	C	T	missense_variant	MODERATE	CAGL0B01419g	transcript	protein_coding	c.56G>A	p.Arg19Lys
B	132310	A	G	missense_variant	MODERATE	CAGL0B01463g	transcript	protein_coding	c.499A>G	p.Asn167Asp
B	133253	G	A	missense_variant	MODERATE	CAGL0B01485g	transcript	protein_coding	c.386G>A	p.Arg129His
B	133357	G	A	missense_variant	MODERATE	CAGL0B01485g	transcript	protein_coding	c.490G>A	p.Gly164Ser
[truncated: 10,732 more rows]

## Sheet: O44_Psc
CHROM	POS	REF	ALT							70 SNPs present in 044_Psc and absent in all susceptible isolates
[truncated: 11,330 more rows]

[truncated: 3 more sheets: O40_initial, O40_Psc, Mutations_CommonGenes]
