# Supplementary material for: Genomic evolution towards azole resistance in Candida glabrata clinical isolates unveils the importance of CgHxt4/6/7 in azole accumulation
Source: Commun Biol. 2022 Oct 21;5:1118. doi: 10.1038/s42003-022-04087-0 (PMC9587243; doi:10.1038/s42003-022-04087-0)
Supplement: Supplementary file 5 — Supplementary Data 3 [file 42003_2022_4087_MOESM5_ESM.xlsx]

## Sheet: OL152_vs_ref
#CHROM	POS	REF	ALT	QUAL
J	1163441	ATGAAGATGGCAT	A	2679.97	conservative_inframe_deletion	MODERATE	CAGL0J11891g	CAGL0J11891g	transcript	CAR58048	protein_coding	2018-01-01	c.1648_1659delATGCCATCTTCA	p.Met550_Ser553del
L	19805	AACCAGAGCCAGG	A	1961.97	conservative_inframe_deletion	MODERATE	CAGL0L00227g	CAGL0L00227g	transcript	CAR58058	protein_coding	2018-01-01	c.7720_7731delCCTGGCTCTGGT	p.Pro2574_Gly2577del
J	1163888	ATGACATTGACGATGACAT	A	957.97	conservative_inframe_deletion	MODERATE	CAGL0J11891g	CAGL0J11891g	transcript	CAR58048	protein_coding	2018-01-01	c.1195_1212delATGTCATCGTCAATGTCA	p.Met399_Ser404del
M	1285201	ATTGTTGCTC	A	16854.0	conservative_inframe_deletion	MODERATE	CAGL0M13035g	CAGL0M13035g	transcript	CAG62890	protein_coding	2018-01-01	c.877_885delGAGCAACAA	p.Glu293_Gln295del
D	140894	AGGACAGTGTCAG	A	41597.0	conservative_inframe_deletion	MODERATE	CAGL0D01254g	CAGL0D01254g	transcript	CAG58380	protein_coding	2018-01-01	c.547_558delTGTCAGGGACAG	p.Cys183_Gln186del
J	17073	ATGAAAATGTGCT	A	30329.0	conservative_inframe_deletion	MODERATE	CAGL0J00253g	CAGL0J00253g	transcript	CAG60669	protein_coding	2018-01-01	c.292_303delAGCACATTTTCA	p.Ser98_Ser101del
C	97453	ATGG	A	3726.97	conservative_inframe_deletion	MODERATE	CAGL0C00968g	CAGL0C00968g	transcript	CAG58125	protein_coding	2018-01-01	c.541_543delTGG	p.Trp181del
J	1164518	AAGATGGCAATGAAGATGC	A	8306.97	conservative_inframe_deletion	MODERATE	CAGL0J11891g	CAGL0J11891g	transcript	CAR58048	protein_coding	2018-01-01	c.565_582delGCATCTTCATTGCCATCT	p.Ala189_Ser194del
J	1164437	ATGACATTGACGATGACAT	A	9083.97	conservative_inframe_deletion	MODERATE	CAGL0J11891g	CAGL0J11891g	transcript	CAR58048	protein_coding	2018-01-01	c.646_663delATGTCATCGTCAATGTCA	p.Met216_Ser221del
H	939468	AAGC	A	10446.0	conservative_inframe_deletion	MODERATE	CAGL0H09614g	CAGL0H09614g	transcript	CAG60149	protein_coding	2018-01-01	c.526_528delGCT	p.Ala176del
H	632072	AAGC	A	25318.0	conservative_inframe_deletion	MODERATE	CAGL0H06413g	CAGL0H06413g	transcript	CAG60007	protein_coding	2018-01-01	c.358_360delGCT	p.Ala120del
L	4863	ACAT	A	14603.0	conservative_inframe_deletion	MODERATE	CAGL0L00157g	CAGL0L00157g	transcript	CAR58057	protein_coding	2018-01-01	c.1066_1068delATG	p.Met356del
L	21044	AGCC	A	1033.97	conservative_inframe_deletion	MODERATE	CAGL0L00227g	CAGL0L00227g	transcript	CAR58058	protein_coding	2018-01-01	c.6490_6492delGGC	p.Gly2164del
E	682215	AAGATGGGTTGTG	A	3271.97	conservative_inframe_deletion	MODERATE	CAGL0E06688g	CAGL0E06688g	transcript	CAG58900	protein_coding	2018-01-01	c.1105_1116delCACAACCCATCT	p.His369_Ser372del
F	867486	AGAG	A	34243.0	conservative_inframe_deletion	MODERATE	CAGL0F08767g	CAGL0F08767g	transcript	CAG59274	protein_coding	2018-01-01	c.94_96delGAG	p.Glu32del
L	22862	CTGGGTT	C	104.97	conservative_inframe_deletion	MODERATE	CAGL0L00227g	CAGL0L00227g	transcript	CAR58058	protein_coding	2018-01-01	c.4669_4674delAACCCA	p.Asn1557_Pro1558del
C	116577	CTCG	C	3925.97	conservative_inframe_deletion	MODERATE	CAGL0C01133g	CAGL0C01133g	transcript	CAG58129	protein_coding	2018-01-01	c.1774_1776delTCG	p.Ser592del
G	977912	CCATCACCATCACCAT	C	3751.97	conservative_inframe_deletion	MODERATE	CAGL0G10175g	CAGL0G10175g	transcript	CAG59730	protein_coding	2018-01-01	c.448_462delTCACCATCACCATCA	p.Ser150_Ser154del
M	1081146	CAGT	C	16428.0	conservative_inframe_deletion	MODERATE	CAGL0M10829g	CAGL0M10829g	transcript	CAR58078	protein_coding	2018-01-01	c.88_90delACT	p.Thr30del
E	86242	CACCTGT	C	21250.0	conservative_inframe_deletion	MODERATE	CAGL0E00935g	CAGL0E00935g	transcript	CAG58647	protein_coding	2018-01-01	c.124_129delACAGGT	p.Thr42_Gly43del
M	924858	CAGCAACGCTGGCAAT	C	23824.0	conservative_inframe_deletion	MODERATE	CAGL0M09273g	CAGL0M09273g	transcript	CAG62725	protein_coding	2018-01-01	c.154_168delAATAGCAACGCTGGC	p.Asn52_Gly56del
E	672172	GAGATGGGTTCACAGAAGATGGGTTGACGGA	G	844.97	conservative_inframe_deletion	MODERATE	CAGL0E06666g	CAGL0E06666g	transcript	CAG58899	protein_coding	2018-01-01	c.2491_2520delTCCGTCAACCCATCTTCTGTGAACCCATCT	p.Ser831_Ser840del
M	303028	GTCT	G	36736.0	conservative_inframe_deletion	MODERATE	CAGL0M02629g	CAGL0M02629g	transcript	CAG62437	protein_coding	2018-01-01	c.19_21delTTC	p.Phe7del
M	199873	GAAGGTGAAACTGAAGATA	G	16707.0	conservative_inframe_deletion	MODERATE	CAGL0M01738g	CAGL0M01738g	transcript	CAG62396	protein_coding	2018-01-01	c.2158_2175delACTGAAGATAAAGGTGAA	p.Thr720_Glu725del
H	91370	GCCCGTGTGGGCCCTGTCCCGAGCC	G	24005.0	conservative_inframe_deletion	MODERATE	CAGL0H00913g	CAGL0H00913g	transcript	CAG59770	protein_coding	2018-01-01	c.199_222delGGCTCGGGACAGGGCCCACACGGG	p.Gly67_Gly74del
E	407805	GTGATGATGA	G	33669.0	conservative_inframe_deletion	MODERATE	CAGL0E04268g	CAGL0E04268g	transcript	CAG58792	protein_coding	2018-01-01	c.1204_1212delGATGATGAT	p.Asp402_Asp404del
M	491875	GACA	G	32020.0	conservative_inframe_deletion	MODERATE	CAGL0M04477g	CAGL0M04477g	transcript	CAG62518	protein_coding	2018-01-01	c.241_243delAAC	p.Asn81del
H	127035	GCTGTGC	G	24556.0	conservative_inframe_deletion	MODERATE	CAGL0H01287g	CAGL0H01287g	transcript	CAG59787	protein_coding	2018-01-01	c.262_267delGCACAG	p.Ala88_Gln89del
L	1223191	GGAA	G	22271.0	conservative_inframe_deletion	MODERATE	CAGL0L11484g	CAGL0L11484g	transcript	CAG62241	protein_coding	2018-01-01	c.280_282delGAA	p.Glu94del
C	342185	GTCAGCAGAA	G	22433.0	conservative_inframe_deletion	MODERATE	CAGL0C03399g	CAGL0C03399g	transcript	CAG58230	protein_coding	2018-01-01	c.448_456delAATCAGCAG	p.Asn150_Gln152del
G	977839	GCCATCT	G	45594.0	conservative_inframe_deletion	MODERATE	CAGL0G10175g	CAGL0G10175g	transcript	CAG59730	protein_coding	2018-01-01	c.373_378delTCTCCA	p.Ser125_Pro126del
J	555988	GCACACTATC	G	22719.0	conservative_inframe_deletion	MODERATE	CAGL0J05830g	CAGL0J05830g	transcript	CAG60910	protein_coding	2018-01-01	c.58_66delGATAGTGTG	p.Asp20_Val22del
J	111659	GCTA	G	13611.0	conservative_inframe_deletion	MODERATE	CAGL0J01177g	CAGL0J01177g	transcript	CAG60709	protein_coding	2018-01-01	c.478_480delACT	p.Thr160del
M	214171	TGCTCCA	T	15491.0	conservative_inframe_deletion	MODERATE	CAGL0M01804g	CAGL0M01804g	transcript	CAG62399	protein_coding	2018-01-01	c.2755_2760delCCAGCT	p.Pro919_Ala920del
C	87146	TCCAAAG	T	4144.97	conservative_inframe_deletion	MODERATE	CAGL0C00847g	CAGL0C00847g	transcript	CAG58123	protein_coding	2018-01-01	c.1021_1026delAAGCCA	p.Lys341_Pro342del
H	939510	TGGA	T	6168.97	conservative_inframe_deletion	MODERATE	CAGL0H09614g	CAGL0H09614g	transcript	CAG60149	protein_coding	2018-01-01	c.484_486delTCC	p.Ser162del
I	112210	TGTCACTAAA	T	37973.0	conservative_inframe_deletion	MODERATE	CAGL0I01364g	CAGL0I01364g	transcript	CAG60251	protein_coding	2018-01-01	c.448_456delTTTAGTGAC	p.Phe150_Asp152del
D	395281	TGAG	T	31777.0	conservative_inframe_deletion	MODERATE	CAGL0D03960g	CAGL0D03960g	transcript	CAG58499	protein_coding	2018-01-01	c.358_360delGAG	p.Glu120del
M	1285099	TTTGTTGTTG	T	22065.0	conservative_inframe_deletion	MODERATE	CAGL0M13035g	CAGL0M13035g	transcript	CAG62890	protein_coding	2018-01-01	c.979_987delCAACAACAA	p.Gln327_Gln329del
C	236226	CCCCCCT	C	3159.97	conservative_inframe_deletion	MODERATE	CAGL0C02343g	CAGL0C02343g	transcript	CAG58184	protein_coding	2018-02-01	c.121_126delTCCCCC	p.Ser41_Pro42del	121/2163	121/2163	41/720
C	469755	CATTTCCTTGATTTCCTTG	C	24208.0	conservative_inframe_deletion	MODERATE	CAGL0C05005g	CAGL0C05005g	transcript	CAG58297	protein_coding	2018-01-01	c.1084_1101delCAAGGAAATCAAGGAAAT	p.Gln362_Asn367del	1101/3231	1084/3231	362/1076
D	292412	GCAAGCACTTCAAGCACATCTA	G	29742.0	conservative_inframe_deletion	MODERATE	CAGL0D02794g	CAGL0D02794g	transcript	CAG58448	protein_coding	2018-01-01	c.406_426delACTTCAAGCACATCTACAAGC	p.Thr136_Ser142del	406/1392	406/1392	136/463
G	690787	GCTGTGGGGC	G	38377.0	conservative_inframe_deletion	MODERATE	CAGL0G07293g	CAGL0G07293g	transcript	CAG59605	protein_coding	2018-01-01	c.2653_2661delGCCCCACAG	p.Ala885_Gln887del	2661/2829	2653/2829	885/942
G	868722	AAGT	A	28183.0	conservative_inframe_deletion	MODERATE	CAGL0G09108g	CAGL0G09108g	transcript	CAG59684	protein_coding	2018-01-01	c.643_645delACT	p.Thr215del	645/1041	643/1041	215/346
J	944241	TGGTCCTGCTTGG	T	36416.0	conservative_inframe_deletion	MODERATE	CAGL0J09592g	CAGL0J09592g	transcript	CAG61077	protein_coding	2018-01-01	c.778_789delCCAAGCAGGACC	p.Pro260_Thr263del	789/921	778/921	260/306
L	751873	ACAAGTGCTACTGCAAGTGCTACTGCAAGTGCTACTGCAAGTGCTACTG	A	27426.0	conservative_inframe_deletion	MODERATE	CAGL0L06644g	CAGL0L06644g	transcript	CAG62035	protein_coding	2018-01-01	c.1591_1638delGCAAGTGCTACTGCAAGTGCTACTGCAAGTGCTACTGCAAGTGCTACT	p.Ala531_Thr546del	1591/2487	1591/2487	531/828
M	762031	TGCTTGCAGA	T	27975.0	conservative_inframe_deletion	MODERATE	CAGL0M07612g	CAGL0M07612g	transcript	CAG62655	protein_coding	2018-01-01	c.316_324delTCTGCAAGC	p.Ser106_Ser108del	324/1746	316/1746	106/581
G	395090	CCCAAGTTCCAGCTCAAGTTCAAGCTCAAGCACCAGT	C	4771.97	conservative_inframe_deletion	MODERATE	CAGL0G04125g	CAGL0G04125g	transcript	CAG59469	protein_coding	2018-01-01	c.1213_1248delCCAAGTTCCAGCTCAAGTTCAAGCTCAAGCACCAGT	p.Pro405_Ser416del	1213/2292
I	839129	A	AACCTCTCAG	13394.0	conservative_inframe_insertion	MODERATE	CAGL0I08591g	CAGL0I08591g	transcript	CAG60559	protein_coding	2018-01-01	c.182_190dupCTGAGAGGT	p.Ser61_Arg63dup
A	394857	A	AAGC	30683.0	conservative_inframe_insertion	MODERATE	CAGL0A03883g	CAGL0A03883g	transcript	CAG57828	protein_coding	2018-01-01	c.246_247insGCA	p.Gln82_Thr83insAla
C	23698	A	AATATCG	230.97	conservative_inframe_insertion	MODERATE	CAGL0C00253g	CAGL0C00253g	transcript	CAG58096	protein_coding	2018-01-01	c.12_13insCGATAT	p.Gly4_Leu5insArgTyr
G	378959	A	ACAC	5765.97	conservative_inframe_insertion	MODERATE	CAGL0G03993g	CAGL0G03993g	transcript	CAG59463	protein_coding	2018-01-01	c.270_271insGTG	p.Tyr90_Tyr91insVal
H	977214	A	ACAC	11034.0	conservative_inframe_insertion	MODERATE	CAGL0H10010g	CAGL0H10010g	transcript	CAG60165	protein_coding	2018-01-01	c.85_86insGTG	p.Gly28dup
K	172468	A	ACCTGAGGTC	40010.0	conservative_inframe_insertion	MODERATE	CAGL0K01947g	CAGL0K01947g	transcript	CAG61271	protein_coding	2018-01-01	c.182_190dupGACCTCAGG	p.Gly61_Gln63dup
G	73978	A	ACTGAACCAGCTAAGGAGGTTACAGGTGAAGAAG	25736.0	conservative_inframe_insertion	MODERATE	CAGL0G00814g	CAGL0G00814g	transcript	CAG59324	protein_coding	2018-01-01	c.1539_1540insAAGGAGGTTACAGGTGAAGAAGCTGAACCAGCT	p.Ala513_Glu514insLysGluValThrGlyGluGluAlaGluProAla
E	147421	A	ACTGCGG	33574.0	conservative_inframe_insertion	MODERATE	CAGL0E01551g	CAGL0E01551g	transcript	CAG58675	protein_coding	2018-01-01	c.624_625insCCGCAG	p.Gln208_Ser209insProGln
M	558580	A	ACTTCTT	31047.0	conservative_inframe_insertion	MODERATE	CAGL0M05181g	CAGL0M05181g	transcript	CAG62547	protein_coding	2018-01-01	c.1111_1112insAAGAAG	p.Pro370_Val371insGluGlu
H	939618	A	AGGTGGT	855.97	conservative_inframe_insertion	MODERATE	CAGL0H09614g	CAGL0H09614g	transcript	CAG60149	protein_coding	2018-01-01	c.378_379insACCACC	p.Pro126_Ser127insThrThr
C	12548	A	ATAG	25307.0	conservative_inframe_insertion	MODERATE	CAGL0C00209g	CAGL0C00209g	transcript	CAG58094	protein_coding	2018-01-01	c.389_391dupCTA	p.Thr130dup
F	788538	A	ATTTCTCCTTATT	16073.0	conservative_inframe_insertion	MODERATE	CAGL0F07997g	CAGL0F07997g	transcript	CAG59240	protein_coding	2018-01-01	c.64_75dupAATAAGGAGAAA	p.Lys25_Ser26insAsnLysGluLys
C	33975	C	CAAA	15830.0	conservative_inframe_insertion	MODERATE	CAGL0C00319g	CAGL0C00319g	transcript	CAG58099	protein_coding	2018-01-01	c.102_103insTTT	p.Ile34dup
F	88725	C	CACAACAACAACA	19271.0	conservative_inframe_insertion	MODERATE	CAGL0F00803g	CAGL0F00803g	transcript	CAG58933	protein_coding	2018-01-01	c.283_294dupCAACAACAACAA	p.Gln95_Gln98dup
G	129290	C	CACCACTGTGCAT	23637.0	conservative_inframe_insertion	MODERATE	CAGL0G01342g	CAGL0G01342g	transcript	CAG59347	protein_coding	2018-01-01	c.120_121insATGCACAGTGGT	p.Gly40_Val41insMetHisSerGly
L	1332733	C	CACCGATGGCAGCACCGATGGCAGT	13625.0	conservative_inframe_insertion	MODERATE	CAGL0L12320g	CAGL0L12320g	transcript	CAG62278	protein_coding	2018-01-01	c.468_469insGATGGCAGCACCGATGGCAGTACC	p.Thr156_Asn157insAspGlySerThrAspGlySerThr
B	231058	C	CATT	26838.0	conservative_inframe_insertion	MODERATE	CAGL0B02409g	CAGL0B02409g	transcript	CAG57975	protein_coding	2018-01-01	c.114_115insAAT	p.Ser38_Gly39insAsn
A	417025	C	CCAA	22274.0	conservative_inframe_insertion	MODERATE	CAGL0A04213g	CAGL0A04213g	transcript	CAG57843	protein_coding	2018-01-01	c.115_117dupACA	p.Thr39dup
I	754639	C	CCTGGGT	19093.0	conservative_inframe_insertion	MODERATE	CAGL0I07821g	CAGL0I07821g	transcript	CAG60526	protein_coding	2018-01-01	c.504_505insACCCAG	p.Gln168_Glu169insThrGln
M	423896	C	CCTTGGTCTTGGT	21656.0	conservative_inframe_insertion	MODERATE	CAGL0M03751g	CAGL0M03751g	transcript	CAG62485	protein_coding	2018-01-01	c.1723_1734dupACCAAGACCAAG	p.Lys578_Ala579insThrLysThrLys
F	151560	C	CGGA	28293.0	conservative_inframe_insertion	MODERATE	CAGL0F01485g	CAGL0F01485g	transcript	CAG58960	protein_coding	2018-01-01	c.772_774dupTCC	p.Ser258dup
K	986962	C	CGGTTTCTGT	30573.0	conservative_inframe_insertion	MODERATE	CAGL0K10076g	CAGL0K10076g	transcript	CAG61620	protein_coding	2018-01-01	c.331_339dupACAGAAACC	p.Thr113_Ala114insThrGluThr
M	657463	C	CGTTGTTGTTGTT	23107.0	conservative_inframe_insertion	MODERATE	CAGL0M06325g	CAGL0M06325g	transcript	CAG62598	protein_coding	2018-01-01	c.1795_1806dupAACAACAACAAC	p.Asn599_Asn602dup
F	480014	C	CTGA	29871.0	conservative_inframe_insertion	MODERATE	CAGL0F04763g	CAGL0F04763g	transcript	CAG59102	protein_coding	2018-01-01	c.1498_1500dupTCA	p.Ser500dup
M	1081155	C	CTGT	16813.0	conservative_inframe_insertion	MODERATE	CAGL0M10829g	CAGL0M10829g	transcript	CAR58078	protein_coding	2018-01-01	c.81_82insACA	p.Gly27dup
E	113858	C	CTTATTG	37327.0	conservative_inframe_insertion	MODERATE	CAGL0E01265g	CAGL0E01265g	transcript	CAG58662	protein_coding	2018-01-01	c.5596_5597insCAATAA	p.Glu1865_Ser1866insThrIle
I	295055	C	CTTG	30570.0	conservative_inframe_insertion	MODERATE	CAGL0I03476g	CAGL0I03476g	transcript	CAG60336	protein_coding	2018-01-01	c.1315_1317dupCAA	p.Gln439dup
L	1333052	G	GAAACGGTAGCAC	26529.0	conservative_inframe_insertion	MODERATE	CAGL0L12320g	CAGL0L12320g	transcript	CAG62278	protein_coding	2018-01-01	c.786_787insACGGTAGCACAA	p.Glu262_Ala263insThrValAlaGln
L	1084507	G	GAAC	34285.0	conservative_inframe_insertion	MODERATE	CAGL0L10092g	CAGL0L10092g	transcript	CAR58070	protein_coding	2018-01-01	c.63_64insAAC	p.Val21_Tyr22insAsn
M	1027625	G	GAAT	38989.0	conservative_inframe_insertion	MODERATE	CAGL0M10263g	CAGL0M10263g	transcript	CAG62771	protein_coding	2018-01-01	c.277_278insATT	p.Ile92_Ser93insTyr
H	939506	G	GAGGTAA	7205.97	conservative_inframe_insertion	MODERATE	CAGL0H09614g	CAGL0H09614g	transcript	CAG60149	protein_coding	2018-01-01	c.490_491insTTACCT	p.Ala164delinsValThrSer
M	1013110	G	GATGATGATGATGATA	24831.0	conservative_inframe_insertion	MODERATE	CAGL0M10153g	CAGL0M10153g	transcript	CAG62766	protein_coding	2018-01-01	c.181_182insTATCATCATCATCAT	p.Ser60_Ser61insLeuSerSerSerSer
K	979708	G	GCAACATCAA	27646.0	conservative_inframe_insertion	MODERATE	CAGL0K10010g	CAGL0K10010g	transcript	CAG61617	protein_coding	2018-01-01	c.130_131insTTGATGTTG	p.Gly43_Ala44insValAspVal
J	955605	G	GCACCCA	25313.0	conservative_inframe_insertion	MODERATE	CAGL0J09702g	CAGL0J09702g	transcript	CAG61082	protein_coding	2018-01-01	c.103_104insTGGGTG	p.Gly34_Ala35insValGly
H	880877	G	GCCA	27991.0	conservative_inframe_insertion	MODERATE	CAGL0H09020g	CAGL0H09020g	transcript	CAG60124	protein_coding	2018-01-01	c.454_456dupCCA	p.Pro152dup
H	837843	G	GCCGATT	23654.0	conservative_inframe_insertion	MODERATE	CAGL0H08558g	CAGL0H08558g	transcript	CAG60105	protein_coding	2018-01-01	c.274_279dupTCCGAT	p.Ser92_Asp93dup
I	754608	G	GCCTGTT	25255.0	conservative_inframe_insertion	MODERATE	CAGL0I07821g	CAGL0I07821g	transcript	CAG60526	protein_coding	2018-01-01	c.530_535dupAACAGG	p.Glu177_Gln178dup
D	413252	G	GCTCATCCTCATC	34577.0	conservative_inframe_insertion	MODERATE	CAGL0D04180g	CAGL0D04180g	transcript	CAG58509	protein_coding	2018-01-01	c.337_348dupGATGAGGATGAG	p.Glu116_Gln117insAspGluAspGlu
L	109731	G	GCTCCCAAGA	18777.0	conservative_inframe_insertion	MODERATE	CAGL0L00891g	CAGL0L00891g	transcript	CAG61783	protein_coding	2018-01-01	c.933_934insCCCAAGACT	p.Ala311_Ser312insProLysThr
C	123910	G	GGCTGCT	23120.0	conservative_inframe_insertion	MODERATE	CAGL0C01199g	CAGL0C01199g	transcript	CAG58132	protein_coding	2018-01-01	c.797_802dupAGCAGC	p.Gln266_Gln267dup
L	677825	G	GGTT	40560.0	conservative_inframe_insertion	MODERATE	CAGL0L06028g	CAGL0L06028g	transcript	CAG62007	protein_coding	2018-01-01	c.1271_1273dupAAC	p.Gln424dup
E	236734	G	GTAA	9421.97	conservative_inframe_insertion	MODERATE	CAGL0E02475g	CAGL0E02475g	transcript	CAG58716	protein_coding	2018-01-01	c.172_174dupAAT	p.Asn58dup
J	125256	G	GTACTAA	27010.0	conservative_inframe_insertion	MODERATE	CAGL0J01353g	CAGL0J01353g	transcript	CAG60717	protein_coding	2018-01-01	c.264_265insACTAAT	p.Gly88_Ala89insThrAsn
M	519118	G	GTGGTTGCACCTT	22418.0	conservative_inframe_insertion	MODERATE	CAGL0M04807g	CAGL0M04807g	transcript	CAG62532	protein_coding	2018-01-01	c.921_922insAAGGTGCAACCA	p.Pro307_Pro308insLysValGlnPro
C	114921	T	TAAA	6698.97	conservative_inframe_insertion	MODERATE	CAGL0C01133g	CAGL0C01133g	transcript	CAG58129	protein_coding	2018-01-01	c.117_118insAAA	p.Pro39_Asp40insLys
A	144312	T	TAATAAC	12926.0	conservative_inframe_insertion	MODERATE	CAGL0A01366g	CAGL0A01366g	transcript	CAR57996	protein_coding	2018-01-01	c.4024_4029dupAACAAT	p.Asn1342_Asn1343dup
G	779359	T	TACCGCCAGCGCC	26162.0	conservative_inframe_insertion	MODERATE	CAGL0G08217g	CAGL0G08217g	transcript	CAG59647	protein_coding	2018-01-01	c.433_444dupGGCGCTGGCGGT	p.Gly148_Ser149insGlyAlaGlyGly
E	65593	T	TACTGGA	49820.0	conservative_inframe_insertion	MODERATE	CAGL0E00715g	CAGL0E00715g	transcript	CAG58638	protein_coding	2018-01-01	c.54_55insACTGGA	p.Gly18_Ala19insThrGly
J	187877	T	TCAATTGCAACAACCTCTGCAACAGCAATCTACTCAAACTGGTATGCAAGCA	21266.0	conservative_inframe_insertion	MODERATE	CAGL0J01892g	CAGL0J01892g	transcript	CAG60736	protein_coding	2018-01-01	c.279_280insCTGCAACAGCAATCTACTCAAACTGGTATGCAAGCACAATTGCAACAACCT	p.Leu94_Gln95insGlnGlnGlnSerThrGlnThrGlyMetGlnAlaGlnLeuGlnGlnProLeu
H	323442	T	TCCCCCC	16183.0	conservative_inframe_insertion	MODERATE	CAGL0H03465g	CAGL0H03465g	transcript	CAG59877	protein_coding	2018-01-01	c.316_321dupCCCCCC	p.Pro106_Pro107dup
E	86178	T	TCCGCGTTGC	22614.0	conservative_inframe_insertion	MODERATE	CAGL0E00935g	CAGL0E00935g	transcript	CAG58647	protein_coding	2018-01-01	c.185_193dupGCAACGCGG	p.Gly62_Ala64dup
A	409046	T	TCTCCCACAGTGC	34127.0	conservative_inframe_insertion	MODERATE	CAGL0A04081g	CAGL0A04081g	transcript	CAG57837	protein_coding	2018-01-01	c.994_1005dupGCCTCCCACAGT	p.Ala332_Ser335dup
E	20581	T	TGAC	5900.97	conservative_inframe_insertion	MODERATE	CAGL0E00231g	CAGL0E00231g	transcript	CAG58617	protein_coding	2018-01-01	c.465_466insGTC	p.Thr155_Thr156insVal
L	234320	T	TGATGATGATGAG	24987.0	conservative_inframe_insertion	MODERATE	CAGL0L01991g	CAGL0L01991g	transcript	CAG61826	protein_coding	2018-01-01	c.2484_2485insGATGATGATGAG	p.Asp828_Ile829insAspAspAspGlu
E	673606	T	TGCTGGAAGATGAGGAAGA	23449.0	conservative_inframe_insertion	MODERATE	CAGL0E06666g	CAGL0E06666g	transcript	CAG58899	protein_coding	2018-01-01	c.1086_1087insTCTTCCTCATCTTCCAGC	p.Ser357_Ser362dup
H	866158	T	TGGG	23938.0	conservative_inframe_insertion	MODERATE	CAGL0H08866g	CAGL0H08866g	transcript	CAG60117	protein_coding	2018-01-01	c.135_136insCCC	p.Pro45dup
K	968560	T	TGTTGCC	28769.0	conservative_inframe_insertion	MODERATE	CAGL0K09878g	CAGL0K09878g	transcript	CAG61611	protein_coding	2018-01-01	c.19_24dupGGCAAC	p.Asn8_Ser9insGlyAsn
C	359990	T	TTGG	19205.0	conservative_inframe_insertion	MODERATE	CAGL0C03597g	CAGL0C03597g	transcript	CAG58239	protein_coding	2018-01-01	c.483_484insCCA	p.Pro161dup
L	653532	T	TTGTGTTATTTCCTGC	32386.0	conservative_inframe_insertion	MODERATE	CAGL0L05852g	CAGL0L05852g	transcript	CAG61999	protein_coding	2018-01-01	c.369_370insGCAGGAAATAACACA	p.Thr123_Ser124insAlaGlyAsnAsnThr
A	424049	C	CTGACACCGAGTT	13946.0	conservative_inframe_insertion	MODERATE	CAGL0A04257g	CAGL0A04257g	transcript	CAG57845	protein_coding	2018-01-01	c.229_240dupAACTCGGTGTCA	p.Ser80_Asp81insAsnSerValSer	240/1935	240/1935	80/644
B	49217	T	TCCC	8743.97	conservative_inframe_insertion	MODERATE	CAGL0B00572g	CAGL0B00572g	transcript	CAG57895	protein_coding	2018-01-01	c.287_289dupGGG	p.Gly96dup	289/609	289/609	97/202
G	75536	T	TCATCTG	39535.0	conservative_inframe_insertion	MODERATE	CAGL0G00858g	CAGL0G00858g	transcript	CAG59326	protein_coding	2018-01-01	c.325_330dupGCATCT	p.Ala109_Ser110dup	331/1062	331/1062	111/353
I	257941	T	TCCTCAC	20621.0	conservative_inframe_insertion	MODERATE	CAGL0I02926g	CAGL0I02926g	transcript	CAG60315	protein_coding	2018-01-01	c.286_287insGTGAGG	p.Ala95_Asp96insGlyGlu	286/2004	286/2004	96/667
J	954001	C	CTGTGGT	24695.0	conservative_inframe_insertion	MODERATE	CAGL0J09702g	CAGL0J09702g	transcript	CAG61082	protein_coding	2018-01-01	c.1702_1707dupACCACA	p.Thr569_Gly570insThrThr	1707/2088	1707/2088	569/695
K	742406	C	CCCCCCT	1487.97	conservative_inframe_insertion	MODERATE	CAGL0K07502g	CAGL0K07502g	transcript	CAG61510	protein_coding	2018-01-01	c.63_64insTCCCCC	p.Pro21_Leu22insSerPro	64/642	64/642	22/213
K	1036546	G	GTTC	26599.0	conservative_inframe_insertion	MODERATE	CAGL0K10648g	CAGL0K10648g	transcript	CAG61643	protein_coding	2018-01-01	c.2515_2517dupGAA	p.Glu839dup	2517/3039	2517/3039	839/1012
M	136664	G	GTTT	31146.0	conservative_inframe_insertion	MODERATE	CAGL0M01188g	CAGL0M01188g	transcript	CAG62372	protein_coding	2018-01-01	c.16_18dupAAA	p.Lys6dup	18/4353	18/4353	6/1450
M	792517	G	GCACTGTTAA	26314.0	conservative_inframe_insertion	MODERATE	CAGL0M07942g	CAGL0M07942g	transcript	CAG62668	protein_coding	2018-01-01	c.1594_1595insTTAACAGTG	p.Gly531_Ala532insValAsnSer	1594/1977	1594/1977	532/658
A	135168	T	TAATAACAATAACAATAACAATAACAATAACAATAACAATAACAATAACAATAACAATAACAATAACAATAAC	11448.0	conservative_inframe_insertion	MODERATE	CAGL0A01284g	CAGL0A01284g	transcript	CAR57994	protein_coding	2018-01-01	c.3846_3847insAACAATAACAATAACAATAACAATAACAATAACAATAACAATAACAATAACAATAACAATAACAATAACAAT	p.Asn1282_Gly1283insAsnAsnAsnAsnAsnAsnAsnAsnAsnAsnAsnAsnAsnAsnAsnAsnAsnAsnAsnAsnAsnAsnAsnAsn	3847/4206
B	231060	C	CCATTGCCATTGCCATTGCCAT	28859.0	conservative_inframe_insertion	MODERATE	CAGL0B02409g	CAGL0B02409g	transcript	CAG57975	protein_coding	2018-01-01	c.112_113insATGGCAATGGCAATGGCAATG	p.Ser38delinsAsnGlyAsnGlyAsnGlyAsnGly	112/1086
J	158847	ACTAGATGGG	A	4630.97	disruptive_inframe_deletion	MODERATE	CAGL0J01727g	CAGL0J01727g	transcript	CAG60730	protein_coding	2018-01-01	c.1926_1934delCCCATCTAG	p.Pro643_Ser645del
L	19791	ACTACCTGGGTTG	A	1877.97	disruptive_inframe_deletion	MODERATE	CAGL0L00227g	CAGL0L00227g	transcript	CAR58058	protein_coding	2018-01-01	c.7734_7745delCAACCCAGGTAG	p.Asn2579_Ser2582del
J	169833	AGAT	A	4351.97	disruptive_inframe_deletion	MODERATE	CAGL0J01774g	CAGL0J01774g	transcript	CAR58040	protein_coding	2018-01-01	c.2238_2240delATC	p.Ser747del
M	13100	AGGCATCGAACTTGGTATCGAACTTGGCATCGAACTTGGTATCGAACTT	A	2802.97	disruptive_inframe_deletion	MODERATE	CAGL0M00132g	CAGL0M00132g	transcript	CAG62326	protein_coding	2018-01-01	c.1257_1304delAAGTTCGATACCAAGTTCGATGCCAAGTTCGATACCAAGTTCGATGCC	p.Ser420_Pro435del
D	258847	AGAT	A	35766.0	disruptive_inframe_deletion	MODERATE	CAGL0D02530g	CAGL0D02530g	transcript	CAG58436	protein_coding	2018-01-01	c.1254_1256delATC	p.Ser419del
J	255501	ACCTGCTTGGCCTGATCCTTGTTGGCCTGCACCTGCTTGGCCTGAT	A	18800.0	disruptive_inframe_deletion	MODERATE	CAGL0J02552g	CAGL0J02552g	transcript	CAG60765	protein_coding	2018-01-01	c.2004_2048delATCAGGCCAAGCAGGTGCAGGCCAACAAGGATCAGGCCAAGCAGG	p.Ser669_Gly683del
L	26184	ACCGGAACCACCAGAGCCAGAGCCACCTGGGTTGGAACCAGATCCACCTTCAGAT	A	16622.0	disruptive_inframe_deletion	MODERATE	CAGL0L00227g	CAGL0L00227g	transcript	CAR58058	protein_coding	2018-01-01	c.1299_1352delATCTGAAGGTGGATCTGGTTCCAACCCAGGTGGCTCTGGCTCTGGTGGTTCCGG	p.Ser434_Gly451del
M	1081135	AGTG	A	18540.0	disruptive_inframe_deletion	MODERATE	CAGL0M10829g	CAGL0M10829g	transcript	CAR58078	protein_coding	2018-01-01	c.99_101delCAC	p.Thr34del
G	215326	ATCGCTTGAGCTGGAG	A	20047.0	disruptive_inframe_deletion	MODERATE	CAGL0G02409g	CAGL0G02409g	transcript	CAG59394	protein_coding	2018-01-01	c.612_626delCTCCAGCTCAAGCGA	p.Ser205_Asp209del
M	1081141	AGTG	A	16337.0	disruptive_inframe_deletion	MODERATE	CAGL0M10829g	CAGL0M10829g	transcript	CAR58078	protein_coding	2018-01-01	c.93_95delCAC	p.Thr32del
K	648115	ACATTTG	A	43673.0	disruptive_inframe_deletion	MODERATE	CAGL0K06633g	CAGL0K06633g	transcript	CAG61472	protein_coding	2018-01-01	c.113_118delCAAATG	p.Ala38_Asn39del
J	167064	ACCAGAGCCAGAG	A	6488.97	disruptive_inframe_deletion	MODERATE	CAGL0J01774g	CAGL0J01774g	transcript	CAR58040	protein_coding	2018-01-01	c.4998_5009delCTCTGGCTCTGG	p.Ser1667_Gly1670del
C	97340	ACCT	A	29882.0	disruptive_inframe_deletion	MODERATE	CAGL0C00968g	CAGL0C00968g	transcript	CAG58125	protein_coding	2018-01-01	c.428_430delCCT	p.Thr143_Tyr144delinsAsn
H	861044	AGAGGACTTGTTCTTGTTTGAGGAACCGTAG	A	24061.0	disruptive_inframe_deletion	MODERATE	CAGL0H08844g	CAGL0H08844g	transcript	CAG60116	protein_coding	2018-01-01	c.1845_1874delCTACGGTTCCTCAAACAAGAACAAGTCCTC	p.Tyr616_Ser625del
F	668488	ACAAATACAAATG	A	20778.0	disruptive_inframe_deletion	MODERATE	CAGL0F06831g	CAGL0F06831g	transcript	CAG59189	protein_coding	2018-01-01	c.321_332delTACAAATGCAAA	p.Thr108_Asn111del
J	576616	ATGTTGT	A	19834.0	disruptive_inframe_deletion	MODERATE	CAGL0J06072g	CAGL0J06072g	transcript	CAG60921	protein_coding	2018-01-01	c.201_206delACAACA	p.Gln67_Gln68del
L	21048	AGAGCCACCTGGGTTGGAACCAGAGCCACCTTCAGAACCAGAGCCAGATCCACCAGAACCGGAACCACCAGAGCCAGAGCCAGAG	A	1089.97	disruptive_inframe_deletion	MODERATE	CAGL0L00227g	CAGL0L00227g	transcript	CAR58058	protein_coding	2018-01-01	c.6405_6488delCTCTGGCTCTGGCTCTGGTGGTTCCGGTTCTGGTGGATCTGGCTCTGGTTCTGAAGGTGGCTCTGGTTCCAACCCAGGTGGCTC	p.Ser2136_Ser2163del
D	143217	AGAC	A	21274.0	disruptive_inframe_deletion	MODERATE	CAGL0D01276g	CAGL0D01276g	transcript	CAG58381	protein_coding	2018-01-01	c.606_608delCGA	p.Asp202del
K	744116	ATGC	A	46356.0	disruptive_inframe_deletion	MODERATE	CAGL0K07524g	CAGL0K07524g	transcript	CAG61511	protein_coding	2018-01-01	c.963_965delGCT	p.Met321_Leu322delinsIle
J	939653	AGCTTGGGCTTGT	A	9646.97	disruptive_inframe_deletion	MODERATE	CAGL0J09548g	CAGL0J09548g	transcript	CAG61075	protein_coding	2018-01-01	c.1113_1124delACAAGCCCAAGC	p.Gln372_Ala375del
J	256422	AACCGAAGATGATGGTACT	A	13589.0	disruptive_inframe_deletion	MODERATE	CAGL0J02552g	CAGL0J02552g	transcript	CAG60765	protein_coding	2018-01-01	c.1110_1127delAGTACCATCATCTTCGGT	p.Val371_Val376del
E	670580	ATTGCCGTTGTTGCCAGAACCACTGCCGTTTGGAGATGGTGTG	A	25158.0	disruptive_inframe_deletion	MODERATE	CAGL0E06666g	CAGL0E06666g	transcript	CAG58899	protein_coding	2018-01-01	c.4071_4112delCACACCATCTCCAAACGGCAGTGGTTCTGGCAACAACGGCAA	p.Thr1358_Asn1371del
K	533242	AAACAAC	A	25681.0	disruptive_inframe_deletion	MODERATE	CAGL0K05423g	CAGL0K05423g	transcript	CAG61422	protein_coding	2018-01-01	c.687_692delACAACA	p.Gln230_Gln231del
E	20582	AGTT	A	5855.97	disruptive_inframe_deletion	MODERATE	CAGL0E00231g	CAGL0E00231g	transcript	CAG58617	protein_coding	2018-01-01	c.462_464delAAC	p.Thr155del
H	252761	AGAT	A	14601.0	disruptive_inframe_deletion	MODERATE	CAGL0H02783g	CAGL0H02783g	transcript	CAG59848	protein_coding	2018-01-01	c.1623_1625delTGA	p.Asp541del
G	360396	ACGATGT	A	35657.0	disruptive_inframe_deletion	MODERATE	CAGL0G03751g	CAGL0G03751g	transcript	CAG59454	protein_coding	2018-01-01	c.264_269delCGATGT	p.Asp89_Val90del
F	89089	ACAG	A	32237.0	disruptive_inframe_deletion	MODERATE	CAGL0F00803g	CAGL0F00803g	transcript	CAG58933	protein_coding	2018-01-01	c.642_644delGCA	p.Gln215del
C	165423	AACTAGTACC	A	26033.0	disruptive_inframe_deletion	MODERATE	CAGL0C01507g	CAGL0C01507g	transcript	CAG58146	protein_coding	2018-01-01	c.198_206delTACCACTAG	p.Ser66_Thr68del
M	459980	AGGTACCACCACG	A	27299.0	disruptive_inframe_deletion	MODERATE	CAGL0M04169g	CAGL0M04169g	transcript	CAG62504	protein_coding	2018-01-01	c.393_404delCACCACGGGTAC	p.Thr132_Thr135del
C	56588	AAGAGAAAGAGAT	A	24547.0	disruptive_inframe_deletion	MODERATE	CAGL0C00517g	CAGL0C00517g	transcript	CAG58108	protein_coding	2018-01-01	c.2447_2458delTAGAGAAAGAGA	p.Ile816_Glu819del
J	170988	ACCAGAGCCAGAGCCTTCACCTGGGGTGGAACCACTGCCTGAACCAGAGCCAGAG	A	10697.0	disruptive_inframe_deletion	MODERATE	CAGL0J01774g	CAGL0J01774g	transcript	CAR58040	protein_coding	2018-01-01	c.1032_1085delCTCTGGCTCTGGTTCAGGCAGTGGTTCCACCCCAGGTGAAGGCTCTGGCTCTGG	p.Ser345_Gly362del
J	169837	CCTGAACCAG	C	4271.97	disruptive_inframe_deletion	MODERATE	CAGL0J01774g	CAGL0J01774g	transcript	CAR58040	protein_coding	2018-01-01	c.2228_2236delCTGGTTCAG	p.Thr743_Gly746delinsArg
G	215413	CGAGTCG	C	535.97	disruptive_inframe_deletion	MODERATE	CAGL0G02409g	CAGL0G02409g	transcript	CAG59394	protein_coding	2018-01-01	c.534_539delCGACTC	p.Asp179_Ser180del
M	1121561	CCAG	C	26819.0	disruptive_inframe_deletion	MODERATE	CAGL0M11374g	CAGL0M11374g	transcript	CAG62815	protein_coding	2018-01-01	c.164_166delCTG	p.Ala55del
F	150267	CTCTGCCGCTCCATCTTCT	C	13403.0	disruptive_inframe_deletion	MODERATE	CAGL0F01463g	CAGL0F01463g	transcript	CAG58959	protein_coding	2018-01-01	c.387_404delCGCTCCATCTTCTTCTGC	p.Ala130_Ala135del
L	1214655	CGAACAAAGCAAGGAAAGTAGCGAACAAAGCAAGGAAAGTAGT	C	21420.0	disruptive_inframe_deletion	MODERATE	CAGL0L11418g	CAGL0L11418g	transcript	CAG62238	protein_coding	2018-01-01	c.1269_1310delGGAAAGTAGTGAACAAAGCAAGGAAAGTAGCGAACAAAGCAA	p.Glu424_Lys437del
B	49094	CTTT	C	17062.0	disruptive_inframe_deletion	MODERATE	CAGL0B00572g	CAGL0B00572g	transcript	CAG57895	protein_coding	2018-01-01	c.410_412delAAA	p.Lys137del
J	576070	CTGTTGT	C	23036.0	disruptive_inframe_deletion	MODERATE	CAGL0J06072g	CAGL0J06072g	transcript	CAG60921	protein_coding	2018-01-01	c.747_752delACAACA	p.Gln250_Gln251del
J	120339	CTGGTGT	C	28684.0	disruptive_inframe_deletion	MODERATE	CAGL0J01287g	CAGL0J01287g	transcript	CAG60714	protein_coding	2018-01-01	c.131_136delTTGGTG	p.Val44_Gly45del
G	539963	CTTG	C	36985.0	disruptive_inframe_deletion	MODERATE	CAGL0G05676g	CAGL0G05676g	transcript	CAG59535	protein_coding	2018-01-01	c.873_875delCAA	p.Asn291del
M	760887	CCACCAGCGATAT	C	43676.0	disruptive_inframe_deletion	MODERATE	CAGL0M07612g	CAGL0M07612g	transcript	CAG62655	protein_coding	2018-01-01	c.1457_1468delATATCGCTGGTG	p.Asp486_Gly489del
H	452078	CTTCTCAAGTGAG	C	23547.0	disruptive_inframe_deletion	MODERATE	CAGL0H04697g	CAGL0H04697g	transcript	CAG59932	protein_coding	2018-01-01	c.162_173delCTCACTTGAGAA	p.Asn54_Glu57del
J	92151	CTGATGCTCT	C	14150.0	disruptive_inframe_deletion	MODERATE	CAGL0J00869g	CAGL0J00869g	transcript	CAG60697	protein_coding	2018-01-01	c.540_548delAGAGCATCA	p.Glu181_Gln183del
K	959181	CGGT	C	36690.0	disruptive_inframe_deletion	MODERATE	CAGL0K09812g	CAGL0K09812g	transcript	CAG61608	protein_coding	2018-01-01	c.62_64delGTG	p.Gly21del
E	125265	CGTGCTGATAGTGGTGATA	C	25828.0	disruptive_inframe_deletion	MODERATE	CAGL0E01331g	CAGL0E01331g	transcript	CAG58665	protein_coding	2018-01-01	c.671_688delCTGATAGTGGTGATAGTG	p.Ala224_Ser229del
H	315177	CTTCTTGTCT	C	6962.97	disruptive_inframe_deletion	MODERATE	CAGL0H03377g	CAGL0H03377g	transcript	CAG59873	protein_coding	2018-01-01	c.192_200delAGACAAGAA	p.Asp65_Lys67del
J	980551	CAGTGCAAGGCAACGCAGTGCAAGGCAACATAGTGCA	C	13660.0	disruptive_inframe_deletion	MODERATE	CAGL0J09988g	CAGL0J09988g	transcript	CAG61095	protein_coding	2018-01-01	c.155_190delTGCAAGGCAACGCAGTGCAAGGCAACATAGTGCAAG	p.Val52_Gln63del
L	1004351	CTCTTCTTCT	C	14874.0	disruptive_inframe_deletion	MODERATE	CAGL0L09251g	CAGL0L09251g	transcript	CAG62148	protein_coding	2018-01-01	c.465_473delAGAAGAAGA	p.Glu156_Glu158del
M	1270467	CATG	C	28141.0	disruptive_inframe_deletion	MODERATE	CAGL0M12859g	CAGL0M12859g	transcript	CAG62882	protein_coding	2018-01-01	c.732_734delTGA	p.Asp244del
H	853831	CTTGTATTTGTAT	C	35977.0	disruptive_inframe_deletion	MODERATE	CAGL0H08756g	CAGL0H08756g	transcript	CAG60112	protein_coding	2018-01-01	c.126_137delATACAAATACAA	p.Tyr43_Lys46del
J	256152	CTCGACTGAAGATGATGGAACTGCAGGTGATGATGGT	C	25229.0	disruptive_inframe_deletion	MODERATE	CAGL0J02552g	CAGL0J02552g	transcript	CAG60765	protein_coding	2018-01-01	c.1362_1397delACCATCATCACCTGCAGTTCCATCATCTTCAGTCGA	p.Pro455_Glu466del
L	599263	CTCT	C	22694.0	disruptive_inframe_deletion	MODERATE	CAGL0L05434g	CAGL0L05434g	transcript	CAG61981	protein_coding	2018-01-01	c.237_239delTTC	p.Ser80del
G	178585	CTTCTCTGCGGGG	C	18273.0	disruptive_inframe_deletion	MODERATE	CAGL0G01991g	CAGL0G01991g	transcript	CAG59375	protein_coding	2018-01-01	c.405_416delCCCCGCAGAGAA	p.Asn135_Glu138del
J	166597	CCGCCTT	C	48028.0	disruptive_inframe_deletion	MODERATE	CAGL0J01774g	CAGL0J01774g	transcript	CAR58040	protein_coding	2018-01-01	c.5471_5476delAAGGCG	p.Glu1824_Gly1825del
F	804045	CTTCTCCTCGGGG	C	29841.0	disruptive_inframe_deletion	MODERATE	CAGL0F08129g	CAGL0F08129g	transcript	CAG59246	protein_coding	2018-01-01	c.1791_1802delCCCCGAGGAGAA	p.Asn597_Glu600del
E	74124	CAGG	C	20776.0	disruptive_inframe_deletion	MODERATE	CAGL0E00847g	CAGL0E00847g	transcript	CAG58643	protein_coding	2018-01-01	c.111_113delGGA	p.Glu38del
E	71790	CTGT	C	31217.0	disruptive_inframe_deletion	MODERATE	CAGL0E00781g	CAGL0E00781g	transcript	CAG58641	protein_coding	2018-01-01	c.18_20delACA	p.Gln7del
A	290297	CCTT	C	22507.0	disruptive_inframe_deletion	MODERATE	CAGL0A02695g	CAGL0A02695g	transcript	CAG57775	protein_coding	2018-01-01	c.149_151delAAG	p.Glu50del
E	15807	CCAGAGCCAGAGCCAG	C	2165.97	disruptive_inframe_deletion	MODERATE	CAGL0E00231g	CAGL0E00231g	transcript	CAG58617	protein_coding	2018-01-01	c.5225_5239delCTGGCTCTGGCTCTG	p.Ser1742_Gly1747delinsCys
J	138579	CCAAGGAAGCCAACGAGGCCAACGAGGCCAAGGCAGA	C	14845.0	disruptive_inframe_deletion	MODERATE	CAGL0J01485g	CAGL0J01485g	transcript	CAG60723	protein_coding	2018-01-01	c.267_302delCGAGGCCAACGAGGCCAAGGCAGACAAGGAAGCCAA	p.Asn89_Ala100del
L	19830	GCCAGAA	G	2006.97	disruptive_inframe_deletion	MODERATE	CAGL0L00227g	CAGL0L00227g	transcript	CAR58058	protein_coding	2018-01-01	c.7701_7706delTTCTGG	p.Ser2568_Gly2569del
J	981031	GTGGGCT	G	13843.0	disruptive_inframe_deletion	MODERATE	CAGL0J09988g	CAGL0J09988g	transcript	CAG61095	protein_coding	2018-01-01	c.638_643delTTGGGC	p.Leu213_Gly214del
K	120168	GTTGCCATTGGCA	G	19485.0	disruptive_inframe_deletion	MODERATE	CAGL0K01309g	CAGL0K01309g	transcript	CAG61242	protein_coding	2018-01-01	c.153_164delTGCCAATGGCAA	p.Ala52_Asn55del
G	702709	GGAACTTGAGCTT	G	19396.0	disruptive_inframe_deletion	MODERATE	CAGL0G07403g	CAGL0G07403g	transcript	CAG59610	protein_coding	2018-02-01	c.384_395delAAGCTCAAGTTC	p.Ser129_Ser132del
D	303186	GTTA	G	7851.97	disruptive_inframe_deletion	MODERATE	CAGL0D02904g	CAGL0D02904g	transcript	CAG58453	protein_coding	2018-01-01	c.2427_2429delTAA	p.Asn810del
J	120366	GCGAGGGCGGTGCTGGCGGTAA	G	27810.0	disruptive_inframe_deletion	MODERATE	CAGL0J01287g	CAGL0J01287g	transcript	CAG60714	protein_coding	2018-01-01	c.156_176delGGGCGGTGCTGGCGGTAACGA	p.Glu52_Asn58del
G	215521	GTCGCTAGAGCTA	G	3080.97	disruptive_inframe_deletion	MODERATE	CAGL0G02409g	CAGL0G02409g	transcript	CAG59394	protein_coding	2018-01-01	c.420_431delTAGCTCTAGCGA	p.Ser141_Asp144del
J	255474	GCCTGCA	G	22149.0	disruptive_inframe_deletion	MODERATE	CAGL0J02552g	CAGL0J02552g	transcript	CAG60765	protein_coding	2018-01-01	c.2070_2075delTGCAGG	p.Ala691_Gly692del
J	1106377	GGCA	G	33591.0	disruptive_inframe_deletion	MODERATE	CAGL0J11374g	CAGL0J11374g	transcript	CAG61158	protein_coding	2018-01-01	c.87_89delTGC	p.Ala30del
M	184421	GACAGCCCCA	G	29172.0	disruptive_inframe_deletion	MODERATE	CAGL0M01650g	CAGL0M01650g	transcript	CAG62392	protein_coding	2018-01-01	c.1056_1064delTGGGGCTGT	p.Gly353_Val355del
J	152021	GCAACAGCAACAA	G	33493.0	disruptive_inframe_deletion	MODERATE	CAGL0J01595g	CAGL0J01595g	transcript	CAG60727	protein_coding	2018-01-01	c.444_455delGCAACAACAACA	p.Gln149_Gln152del
L	589106	GAGCAGAAACTAGCACAGCAGAAACTAGCAC	G	21528.0	disruptive_inframe_deletion	MODERATE	CAGL0L05280g	CAGL0L05280g	transcript	CAG61974	protein_coding	2018-01-01	c.114_143delGAAACTAGCACAGCAGAAACTAGCACAGCA	p.Lys39_Gln48del
A	297905	GTCATCA	G	24756.0	disruptive_inframe_deletion	MODERATE	CAGL0A02838g	CAGL0A02838g	transcript	CAG57782	protein_coding	2018-01-01	c.2448_2453delTGATGA	p.Asp817_Asp818del
J	1164460	GATGACAATGAAGATGACAATGAAGATGACA	G	9515.97	disruptive_inframe_deletion	MODERATE	CAGL0J11891g	CAGL0J11891g	transcript	CAR58048	protein_coding	2018-01-01	c.611_640delTGTCATCTTCATTGTCATCTTCATTGTCAT	p.Leu204_Ser213del
H	308300	GCAA	G	19967.0	disruptive_inframe_deletion	MODERATE	CAGL0H03267g	CAGL0H03267g	transcript	CAG59868	protein_coding	2018-01-01	c.2165_2167delAAC	p.Gln722del
A	153620	GGCA	G	2428.97	disruptive_inframe_deletion	MODERATE	CAGL0A01474g	CAGL0A01474g	transcript	CAG57724	protein_coding	2018-01-01	c.467_469delGCA	p.Gly156_Asn157delinsAsp
H	939445	GGAAGAA	G	14406.0	disruptive_inframe_deletion	MODERATE	CAGL0H09614g	CAGL0H09614g	transcript	CAG60149	protein_coding	2018-01-01	c.546_551delTTCTTC	p.Ser183_Ser184del
E	65601	GAGC	G	48411.0	disruptive_inframe_deletion	MODERATE	CAGL0E00715g	CAGL0E00715g	transcript	CAG58638	protein_coding	2018-01-01	c.63_65delAGC	p.Ala22del
C	196614	GGTGCTGCTA	G	19516.0	disruptive_inframe_deletion	MODERATE	CAGL0C01881g	CAGL0C01881g	transcript	CAG58163	protein_coding	2018-01-01	c.318_326delTGCTGCTAG	p.Ala107_Ser109del
J	275115	GGTGGAGCCA	G	35357.0	disruptive_inframe_deletion	MODERATE	CAGL0J02794g	CAGL0J02794g	transcript	CAG60774	protein_coding	2018-01-01	c.285_293delAGTGGAGCC	p.Val96_Pro98del
E	50355	GCAGCAACAA	G	17064.0	disruptive_inframe_deletion	MODERATE	CAGL0E00561g	CAGL0E00561g	transcript	CAG58631	protein_coding	2018-01-01	c.372_380delGCAACAACA	p.Gln125_Gln127del
E	277694	GTCGTCGTCA	G	40998.0	disruptive_inframe_deletion	MODERATE	CAGL0E02915g	CAGL0E02915g	transcript	CAG58735	protein_coding	2018-01-01	c.462_470delGTCGTCATC	p.Ser155_Ser157del
J	151976	GCAACAGCAGCAACTGCAA	G	31855.0	disruptive_inframe_deletion	MODERATE	CAGL0J01595g	CAGL0J01595g	transcript	CAG60727	protein_coding	2018-01-01	c.399_416delGCAGCAACTGCAACAACA	p.Gln134_Gln139del
J	165768	GGATGAAGAAGATGAGGACATGCTAGATGAAGAAGATGAGGACATGCTA	G	15429.0	disruptive_inframe_deletion	MODERATE	CAGL0J01774g	CAGL0J01774g	transcript	CAR58040	protein_coding	2018-01-01	c.6258_6305delTAGCATGTCCTCATCTTCTTCATCTAGCATGTCCTCATCTTCTTCATC	p.Ser2087_Ser2102del
A	290203	GGCGCCAGCA	G	18932.0	disruptive_inframe_deletion	MODERATE	CAGL0A02695g	CAGL0A02695g	transcript	CAG57775	protein_coding	2018-01-01	c.237_245delTGCTGGCGC	p.Ala80_Ala82del
J	1163911	GATGACA	G	692.97	disruptive_inframe_deletion	MODERATE	CAGL0J11891g	CAGL0J11891g	transcript	CAR58048	protein_coding	2018-01-01	c.1184_1189delTGTCAT	p.Leu395_Ser396del
J	939602	TTGAGCC	T	3828.97	disruptive_inframe_deletion	MODERATE	CAGL0J09548g	CAGL0J09548g	transcript	CAG61075	protein_coding	2018-01-01	c.1170_1175delGGCTCA	p.Ala391_Gln392del
G	977978	TCACCAA	T	3729.97	disruptive_inframe_deletion	MODERATE	CAGL0G10175g	CAGL0G10175g	transcript	CAG59730	protein_coding	2018-01-01	c.497_502delCACCAA	p.Ser166_Ser168delinsCys
L	546196	TGAAGAC	T	21115.0	disruptive_inframe_deletion	MODERATE	CAGL0L04774g	CAGL0L04774g	transcript	CAG61953	protein_coding	2018-01-01	c.186_191delCGAAGA	p.Glu63_Asp64del
J	939512	TTGGGCCTGAGCTTGGGCC	T	19187.0	disruptive_inframe_deletion	MODERATE	CAGL0J09548g	CAGL0J09548g	transcript	CAG61075	protein_coding	2018-01-01	c.1248_1265delGGCCCAAGCTCAGGCCCA	p.Ala417_Gln422del
C	72557	TGGGAGC	T	18200.0	disruptive_inframe_deletion	MODERATE	CAGL0C00693g	CAGL0C00693g	transcript	CAG58116	protein_coding	2018-01-01	c.188_193delGCGGGA	p.Ser63_Gly64del
C	447441	TCGCGCACAGAAC	T	35916.0	disruptive_inframe_deletion	MODERATE	CAGL0C04785g	CAGL0C04785g	transcript	CAG58287	protein_coding	2018-01-01	c.422_433delGTTCTGTGCGCG	p.Gly141_Arg144del
J	32765	TCAA	T	31340.0	disruptive_inframe_deletion	MODERATE	CAGL0J00407g	CAGL0J00407g	transcript	CAG60676	protein_coding	2018-01-01	c.1500_1502delACA	p.Gln500del
L	571862	TACTGGTGCTGGTACCGGTGCTGGA	T	33938.0	disruptive_inframe_deletion	MODERATE	CAGL0L05038g	CAGL0L05038g	transcript	CAG61963	protein_coding	2018-01-01	c.102_125delCGGTGCTGGAACTGGTGCTGGTAC	p.Gly35_Thr42del
M	193596	TTGC	T	39185.0	disruptive_inframe_deletion	MODERATE	CAGL0M01716g	CAGL0M01716g	transcript	CAG62395	protein_coding	2018-01-01	c.98_100delGCA	p.Ser33del
C	194709	TTGTGGTCAA	T	28359.0	disruptive_inframe_deletion	MODERATE	CAGL0C01859g	CAGL0C01859g	transcript	CAG58162	protein_coding	2018-02-02	c.296_304delTTGACCACA	p.Leu99_Asn102delinsHis
G	395171	TAGTTCCATTTCCATTACC	T	6778.97	disruptive_inframe_deletion	MODERATE	CAGL0G04125g	CAGL0G04125g	transcript	CAG59469	protein_coding	2018-01-01	c.1299_1316delCATTTCCATTACCAGTTC	p.Ile434_Ser439del
G	567544	TGAA	T	38844.0	disruptive_inframe_deletion	MODERATE	CAGL0G05896g	CAGL0G05896g	transcript	CAG59545	protein_coding	2018-01-01	c.675_677delTTC	p.Ser226del
F	620920	TATCCCAGGC	T	26673.0	disruptive_inframe_deletion	MODERATE	CAGL0F06259g	CAGL0F06259g	transcript	CAG59165	protein_coding	2018-01-01	c.99_107delGCCTGGGAT	p.Met33_Gly35del
C	114924	TGCC	T	5765.97	disruptive_inframe_deletion	MODERATE	CAGL0C01133g	CAGL0C01133g	transcript	CAG58129	protein_coding	2018-01-01	c.122_124delCCG	p.Ala41del
J	398297	TTAGAGGTACGGGAGGGTA	T	19736.0	disruptive_inframe_deletion	MODERATE	CAGL0J04246g	CAGL0J04246g	transcript	CAG60839	protein_coding	2018-01-01	c.239_256delGTACGGGAGGGTATAGAG	p.Gly80_Arg85del
K	1070193	TCCTTACCAGTGC	T	31780.0	disruptive_inframe_deletion	MODERATE	CAGL0K10934g	CAGL0K10934g	transcript	CAG61654	protein_coding	2018-01-01	c.275_286delGCACTGGTAAGG	p.Gly92_Lys95del
G	667505	TTCA	T	34646.0	disruptive_inframe_deletion	MODERATE	CAGL0G06996g	CAGL0G06996g	transcript	CAG59592	protein_coding	2018-01-01	c.423_425delTGA	p.Asp141del
M	1079692	TTTGTTGTTGTTGTTGTTG	T	9457.97	disruptive_inframe_deletion	MODERATE	CAGL0M10829g	CAGL0M10829g	transcript	CAR58078	protein_coding	2018-01-01	c.1527_1544delCAACAACAACAACAACAA	p.Asn509_Asn514del
M	165824	TAGA	T	27480.0	disruptive_inframe_deletion	MODERATE	CAGL0M01430g	CAGL0M01430g	transcript	CAG62383	protein_coding	2018-01-01	c.1407_1409delAGA	p.Glu469del
G	261382	TGTTGTA	T	19357.0	disruptive_inframe_deletion	MODERATE	CAGL0G02827g	CAGL0G02827g	transcript	CAG59413	protein_coding	2018-01-01	c.431_436delTACAAC	p.Leu144_Gln145del
J	247254	TGTAGGGACAGTTGGAGATGATGGTGATACTGAAGATGTGGGGACAGTTGGAGATGATGGTGATACTGAAGAC	T	7365.97	disruptive_inframe_deletion	MODERATE	CAGL0J02508g	CAGL0J02508g	transcript	CAG60763	protein_coding	2018-01-01	c.1497_1568delGTCTTCAGTATCACCATCATCTCCAACTGTCCCCACATCTTCAGTATCACCATCATCTCCAACTGTCCCTAC	p.Ser500_Thr523del
H	346876	TTGC	T	48031.0	disruptive_inframe_deletion	MODERATE	CAGL0H03751g	CAGL0H03751g	transcript	CAG59890	protein_coding	2018-01-01	c.291_293delGCA	p.Gln98del
I	838786	TCGCTCGTGCTCACGCCCGTGCTCA	T	29365.0	disruptive_inframe_deletion	MODERATE	CAGL0I08591g	CAGL0I08591g	transcript	CAG60559	protein_coding	2018-01-01	c.510_533delTGAGCACGGGCGTGAGCACGAGCG	p.Glu171_Arg178del
C	390186	TTTG	T	22506.0	disruptive_inframe_deletion	MODERATE	CAGL0C03960g	CAGL0C03960g	transcript	CAG58254	protein_coding	2018-01-01	c.933_935delCAA	p.Lys312del
J	92136	TTGC	T	15522.0	disruptive_inframe_deletion	MODERATE	CAGL0J00869g	CAGL0J00869g	transcript	CAG60697	protein_coding	2018-01-01	c.561_563delGCA	p.Gln188del
I	68488	TTGC	T	27457.0	disruptive_inframe_deletion	MODERATE	CAGL0I00902g	CAGL0I00902g	transcript	CAG60230	protein_coding	2018-01-01	c.600_602delGCA	p.Gln201del
L	1084501	TGCG	T	33351.0	disruptive_inframe_deletion	MODERATE	CAGL0L10092g	CAGL0L10092g	transcript	CAR58070	protein_coding	2018-01-01	c.59_61delCGG	p.Ala20del
B	419030	TCTCCTC	T	19804.0	disruptive_inframe_deletion	MODERATE	CAGL0B04279g	CAGL0B04279g	transcript	CAG58056	protein_coding	2018-01-01	c.1238_1243delGAGGAG	p.Gly413_Gly414del
H	175517	TTGGTGC	T	19302.0	disruptive_inframe_deletion	MODERATE	CAGL0H01815g	CAGL0H01815g	transcript	CAG59811	protein_coding	2018-01-01	c.450_455delGCACCA	p.His151_Gln152del
J	255576	TCCTGTTCCACTA	T	21597.0	disruptive_inframe_deletion	MODERATE	CAGL0J02552g	CAGL0J02552g	transcript	CAG60765	protein_coding	2018-01-01	c.1962_1973delTAGTGGAACAGG	p.Ser655_Gly658del
L	1052730	TGGGCGC	T	19563.0	disruptive_inframe_deletion	MODERATE	CAGL0L09823g	CAGL0L09823g	transcript	CAG62169	protein_coding	2018-01-01	c.293_298delCGGGCG	p.Ala98_Gly99del
A	146672	GACCAGA	G	10709.0	disruptive_inframe_deletion	MODERATE	CAGL0A01408g	CAGL0A01408g	transcript	CAG57721	protein_coding	2018-01-01	c.1304_1309delACCAGA	p.Asn435_Gln436del	1304/1446	1304/1446	435/481
C	131306	CTTATTATTA	C	10285.0	disruptive_inframe_deletion	MODERATE	CAGL0C01265g	CAGL0C01265g	transcript	CAG58135	protein_coding	2018-01-01	c.3075_3083delTAATAATAA	p.Asn1025_Asn1027del	3083/4506	3075/4506	1025/1501
C	196840	ATGGCCATGCCAGCCATAC	A	16967.0	disruptive_inframe_deletion	MODERATE	CAGL0C01881g	CAGL0C01881g	transcript	CAG58163	protein_coding	2018-01-01	c.552_569delCAGCCATACTGGCCATGC	p.Ser185_Ala190del	552/3000	552/3000	184/999
C	342144	ACAGCAG	A	30357.0	disruptive_inframe_deletion	MODERATE	CAGL0C03399g	CAGL0C03399g	transcript	CAG58230	protein_coding	2018-01-01	c.393_398delGCAGCA	p.Gln132_Gln133del	393/1437	393/1437	131/478
E	72876	CTGT	C	27211.0	disruptive_inframe_deletion	MODERATE	CAGL0E00803g	CAGL0E00803g	transcript	CAG58642	protein_coding	2018-01-01	c.489_491delACA	p.Gln164del	491/1140	489/1140	163/379
F	89007	CACCTCAACA	C	30066.0	disruptive_inframe_deletion	MODERATE	CAGL0F00803g	CAGL0F00803g	transcript	CAG58933	protein_coding	2018-01-01	c.557_565delCTCAACAAC	p.Pro186_Gln188del	557/2517	557/2517	186/838
F	89031	AGCC	A	30831.0	disruptive_inframe_deletion	MODERATE	CAGL0F00803g	CAGL0F00803g	transcript	CAG58933	protein_coding	2018-01-01	c.579_581delGCC	p.Pro194del	579/2517	579/2517	193/838
F	668444	ATGC	A	26495.0	disruptive_inframe_deletion	MODERATE	CAGL0F06831g	CAGL0F06831g	transcript	CAG59189	protein_coding	2018-01-01	c.273_275delTGC	p.Asn91_Ala92delinsLys	273/3279	273/3279	91/1092
F	668448	AAAT	A	26331.0	disruptive_inframe_deletion	MODERATE	CAGL0F06831g	CAGL0F06831g	transcript	CAG59189	protein_coding	2018-01-01	c.278_280delATA	p.Asn93del	278/3279	278/3279	93/1092
F	797150	TGGC	T	40051.0	disruptive_inframe_deletion	MODERATE	CAGL0F08063g	CAGL0F08063g	transcript	CAG59243	protein_coding	2018-01-01	c.1245_1247delGCC	p.Pro416del	1247/1605	1245/1605	415/534
F	826222	TGCA	T	27533.0	disruptive_inframe_deletion	MODERATE	CAGL0F08283g	CAGL0F08283g	transcript	CAG59253	protein_coding	2018-01-01	c.374_376delCAG	p.Ala125del	374/1641	374/1641	125/546
G	87393	TGCTGGTGGTGCTGCTGCCATTGGTGGTGCTGGAGGC	T	18977.0	disruptive_inframe_deletion	MODERATE	CAGL0G00968g	CAGL0G00968g	transcript	CAG59330	protein_coding	2018-01-01	c.702_737delGCCTCCAGCACCACCAATGGCAGCAGCACCACCAGC	p.Pro235_Ala246del	737/2340	702/2340	234/779
G	728617	TCCAGCC	T	26377.0	disruptive_inframe_deletion	MODERATE	CAGL0G07667g	CAGL0G07667g	transcript	CAG59622	protein_coding	2018-01-01	c.273_278delCCCAGC	p.Pro92_Ala93del	273/777	273/777	91/258
G	894416	GACAAGCACAAGCACAAGC	G	29727.0	disruptive_inframe_deletion	MODERATE	CAGL0G09361g	CAGL0G09361g	transcript	CAG59696	protein_coding	2018-01-01	c.821_838delCACAAGCACAAGCACAAG	p.Ala274_Gln279del	821/1290	821/1290	274/429
H	189895	CTCATTCCACCAT	C	10748.0	disruptive_inframe_deletion	MODERATE	CAGL0H02123g	CAGL0H02123g	transcript	CAG59820	protein_coding	2018-01-01	c.215_226delATGGTGGAATGA	p.Asn72_Met75del	226/1668	215/1668	72/555
H	255610	AAATGAATAG	A	36709.0	disruptive_inframe_deletion	MODERATE	CAGL0H02783g	CAGL0H02783g	transcript	CAG59848	protein_coding	2018-01-01	c.4454_4462delTGAATAGAA	p.Met1485_Arg1487del	4454/5358	4454/5358	1485/1785
H	262526	ACAG	A	21961.0	disruptive_inframe_deletion	MODERATE	CAGL0H02827g	CAGL0H02827g	transcript	CAG59850	protein_coding	2018-01-01	c.1527_1529delGCA	p.Gln510del	1527/1971	1527/1971	509/656
H	939416	GTGACAA	G	20111.0	disruptive_inframe_deletion	MODERATE	CAGL0H09614g	CAGL0H09614g	transcript	CAG60149	protein_coding	2018-01-01	c.575_580delTTGTCA	p.Val192_Thr194delinsAla	580/711	575/711	192/236
I	931445	ACGCTCTTGG	A	27709.0	disruptive_inframe_deletion	MODERATE	CAGL0I09746g	CAGL0I09746g	transcript	CAG60608	protein_coding	2018-01-01	c.938_946delCCAAGAGCG	p.Ala313_Ser315del	946/1392	938/1392	313/463
K	630956	TAAGAAATCAGAAAAGAAATCAGAA	T	6925.97	disruptive_inframe_deletion	MODERATE	CAGL0K06435g	CAGL0K06435g	transcript	CAG61464	protein_coding	2018-01-01	c.629_652delAATCAGAAAAGAAATCAGAAAAGA	p.Lys210_Lys217del	629/4824	629/4824	210/1607
K	971016	GCAACAACAACAA	G	33297.0	disruptive_inframe_deletion	MODERATE	CAGL0K09922g	CAGL0K09922g	transcript	CAG61613	protein_coding	2018-01-01	c.585_596delCAACAACAACAA	p.Asn196_Asn199del	585/1650	585/1650	195/549
L	1370622	TTGATGG	T	30389.0	disruptive_inframe_deletion	MODERATE	CAGL0L12782g	CAGL0L12782g	transcript	CAG62298	protein_coding	2018-01-01	c.342_347delTGGTGA	p.Asp114_Gly115del	342/798	342/798	114/265
L	1370651	GCAGTAT	G	31101.0	disruptive_inframe_deletion	MODERATE	CAGL0L12782g	CAGL0L12782g	transcript	CAG62298	protein_coding	2018-01-01	c.371_376delTATCAG	p.Val124_Ser125del	371/798	371/798	124/265
L	1370665	AGAAGGT	A	30201.0	disruptive_inframe_deletion	MODERATE	CAGL0L12782g	CAGL0L12782g	transcript	CAG62298	protein_coding	2018-01-01	c.386_391delGTGAAG	p.Gly129_Glu130del	386/798	386/798	129/265
M	393328	CAAT	C	26609.0	disruptive_inframe_deletion	MODERATE	CAGL0M03465g	CAGL0M03465g	transcript	CAG62473	protein_coding	2018-01-01	c.660_662delATT	p.Leu221del	662/837	660/837	220/278
M	600109	CCTT	C	31547.0	disruptive_inframe_deletion	MODERATE	CAGL0M05599g	CAGL0M05599g	transcript	CAG62565	protein_coding	2018-01-01	c.591_593delCTT	p.Phe198del	591/1341	591/1341	197/446
M	792538	CCGTTGGCAT	C	25138.0	disruptive_inframe_deletion	MODERATE	CAGL0M07942g	CAGL0M07942g	transcript	CAG62668	protein_coding	2018-01-01	c.1565_1573delATGCCAACG	p.Asn522_Gly525delinsSer	1573/1977	1565/1977	522/658
M	913654	GTAACAA	G	9453.97	disruptive_inframe_deletion	MODERATE	CAGL0M09108g	CAGL0M09108g	transcript	CAG62717	protein_coding	2018-01-01	c.3222_3227delCAATAA	p.Asn1075_Asn1076del	3222/3330	3222/3330	1074/1109
A	292035	ACCAACGGCATTG	A	32136.0	disruptive_inframe_deletion	MODERATE	CAGL0A02728g	CAGL0A02728g	transcript	CAG57777	protein_coding	2018-01-01	c.149_160delCCAACGGCATTG	p.Thr50_Gly54delinsSer	149/273
J	166605	ACCAGAACCG	A	48032.0	disruptive_inframe_deletion	MODERATE	CAGL0J01774g	CAGL0J01774g	transcript	CAR58040	protein_coding	2018-01-01	c.5460_5468delCGGTTCTGG	p.Gly1821_Gly1823del	5468/7266
L	558447	ATTTTGGTTTTGG	A	23039.0	disruptive_inframe_deletion	MODERATE	CAGL0L04862g	CAGL0L04862g	transcript	CAG61957	protein_coding	2018-01-01	c.234_245delCCAAAACCAAAA	p.Gln79_Asn82del	245/1812
M	1040782	ACAG	A	34655.0	disruptive_inframe_deletion	MODERATE	CAGL0M10395g	CAGL0M10395g	transcript	CAG62777	protein_coding	2018-01-01	c.1926_1928delGCA	p.Gln643del	1926/4998
K	484562	ATTGTGTTCG	A	26362.0	disruptive_inframe_deletion	MODERATE	CAGL0K04983g	CAGL0K04983g	transcript	CAG61404	protein_coding	2018-01-01	c.290_298delCGAACACAA	p.Thr97_Thr99del	298/1680
A	292026	ACTAGTG	A	31884.0	disruptive_inframe_deletion	MODERATE	CAGL0A02728g	CAGL0A02728g	transcript	CAG57777	protein_coding	2018-01-01	c.141_146delTAGTGC	p.Ser48_Ala49del	141/273
H	180849	A	AACG	22463.0	disruptive_inframe_insertion	MODERATE	CAGL0H01947g	CAGL0H01947g	transcript	CAG59815	protein_coding	2018-01-01	c.235_236insACG	p.Ser79delinsAsnGly
E	48600	A	AAGAAAC	33574.0	disruptive_inframe_insertion	MODERATE	CAGL0E00517g	CAGL0E00517g	transcript	CAG58629	protein_coding	2018-01-01	c.203_204insACAGAA	p.Lys67_Asn68insLysGln
K	140197	A	AAGACGAAGT	29147.0	disruptive_inframe_insertion	MODERATE	CAGL0K01573g	CAGL0K01573g	transcript	CAG61254	protein_coding	2018-01-01	c.389_390insAGACGAAGT	p.Asp130delinsGluAspGluVal
J	955049	A	AAGCTCGGGCTTAGCG	26194.0	disruptive_inframe_insertion	MODERATE	CAGL0J09702g	CAGL0J09702g	transcript	CAG61082	protein_coding	2018-01-01	c.659_660insCGCTAAGCCCGAGCT	p.Leu220_Val221insAlaLysProGluLeu
H	180843	A	AAGG	22203.0	disruptive_inframe_insertion	MODERATE	CAGL0H01947g	CAGL0H01947g	transcript	CAG59815	protein_coding	2018-01-01	c.230_231insGGA	p.Asn77delinsLysAsp
H	895893	A	AATGGACGCCGAT	20910.0	disruptive_inframe_insertion	MODERATE	CAGL0H09152g	CAGL0H09152g	transcript	CAG60130	protein_coding	2018-01-01	c.2151_2162dupATCGGCGTCCAT	p.Ile721_Thr722insSerAlaSerIle
E	261033	A	ACAAGGG	46834.0	disruptive_inframe_insertion	MODERATE	CAGL0E02761g	CAGL0E02761g	transcript	CAG58728	protein_coding	2018-01-01	c.446_447insGCAAGG	p.Gly149_Gln150insGlnGly
I	491354	A	ACAGCAG	18309.0	disruptive_inframe_insertion	MODERATE	CAGL0I05170g	CAGL0I05170g	transcript	CAG60412	protein_coding	2018-01-01	c.408_413dupGCAGCA	p.Gln137_Gln138dup
F	290075	A	ACCATCAGCACAATCTGAAATACAGTCTGTACCATCAGTACAATCCGAAATACAATCGATACCCTCTGTACAGTCTGAAATACAATCAATATCCTCAGTACAGTCTAAAATACAATCAATATCCTCAGTACAG	53934.0	disruptive_inframe_insertion	MODERATE	CAGL0F03003g	CAGL0F03003g	transcript	CAG59024	protein_coding	2018-01-01	c.160_161insCACAATCTGAAATACAGTCTGTACCATCAGTACAATCCGAAATACAATCGATACCCTCTGTACAGTCTGAAATACAATCAATATCCTCAGTACAGTCTAAAATACAATCAATATCCTCAGTACAGCCATCAG	p.Ser53_Val54insAlaGlnSerGluIleGlnSerValProSerValGlnSerGluIleGlnSerIleProSerValGlnSerGluIleGlnSerIleSerSerValGlnSerLysIleGlnSerIleSerSerValGlnProSer
L	388169	A	ACCATCGCCATCGCCATCG	21834.0	disruptive_inframe_insertion	MODERATE	CAGL0L03377g	CAGL0L03377g	transcript	CAG61889	protein_coding	2018-01-01	c.372_389dupCGATGGCGATGGCGATGG	p.Gly130_Asp131insAspGlyAspGlyAspGly
G	215818	A	ACTAGAGCTTGAGCTAGAGCTAGAG	27185.0	disruptive_inframe_insertion	MODERATE	CAGL0G02409g	CAGL0G02409g	transcript	CAG59394	protein_coding	2018-01-01	c.134_135insCTCTAGCTCTAGCTCAAGCTCTAG	p.Ser38_Ser45dup
E	300454	A	AGAAGAG	17330.0	disruptive_inframe_insertion	MODERATE	CAGL0E03245g	CAGL0E03245g	transcript	CAG58749	protein_coding	2018-01-01	c.291_296dupCTCTTC	p.Ser98_Ser99dup
G	585134	A	AGAT	33529.0	disruptive_inframe_insertion	MODERATE	CAGL0G06116g	CAGL0G06116g	transcript	CAG59555	protein_coding	2018-01-01	c.684_686dupTGA	p.Asp228dup
K	140195	A	AGTC	26742.0	disruptive_inframe_insertion	MODERATE	CAGL0K01573g	CAGL0K01573g	transcript	CAG61254	protein_coding	2018-01-01	c.388_389insTCG	p.Glu129_Asp130insVal
H	866159	A	AGTG	29283.0	disruptive_inframe_insertion	MODERATE	CAGL0H08866g	CAGL0H08866g	transcript	CAG60117	protein_coding	2018-01-01	c.134_135insCAC	p.Pro45dup
A	395936	A	AGTT	34345.0	disruptive_inframe_insertion	MODERATE	CAGL0A03905g	CAGL0A03905g	transcript	CAG57829	protein_coding	2018-01-01	c.131_132insAAC	p.Gly44dup
C	359991	A	AGTTGCCTTT	19205.0	disruptive_inframe_insertion	MODERATE	CAGL0C03597g	CAGL0C03597g	transcript	CAG58239	protein_coding	2018-01-01	c.482_483insAAAGGCAAC	p.Pro161_Lys162insLysAlaThr
C	169790	A	AGTTGTT	29199.0	disruptive_inframe_insertion	MODERATE	CAGL0C01551g	CAGL0C01551g	transcript	CAG58148	protein_coding	2018-01-01	c.107_108insAACAAC	p.Thr36_Asn37insThrThr
F	873982	A	ATAATGC	20177.0	disruptive_inframe_insertion	MODERATE	CAGL0F08833g	CAGL0F08833g	transcript	CAG59277	protein_coding	2018-01-01	c.147_152dupTAATGC	p.Ala51_Asn52insAsnAla
L	5026	A	ATAC	2223.97	disruptive_inframe_insertion	MODERATE	CAGL0L00157g	CAGL0L00157g	transcript	CAR58057	protein_coding	2018-01-01	c.905_906insGTA	p.Asp302delinsGluTyr
F	290103	A	ATACCCTCAGTACAGTCTGAAATACAATCAATACCCTCAGTACAATCCGAAATACAATCGG	17399.0	disruptive_inframe_insertion	MODERATE	CAGL0F03003g	CAGL0F03003g	transcript	CAG59024	protein_coding	2018-01-01	c.194_195insGTCTGAAATACAATCAATACCCTCAGTACAATCCGAAATACAATCGGTACCCTCAGTACA	p.Gln65_Ser66insSerGluIleGlnSerIleProSerValGlnSerGluIleGlnSerValProSerValGln
D	524977	A	ATCATCT	33271.0	disruptive_inframe_insertion	MODERATE	CAGL0D05500g	CAGL0D05500g	transcript	CAG58559	protein_coding	2018-01-01	c.1101_1106dupAGATGA	p.Glu367_Asp368dup
D	77670	A	ATCCTTG	30569.0	disruptive_inframe_insertion	MODERATE	CAGL0D00594g	CAGL0D00594g	transcript	CAG58350	protein_coding	2018-01-01	c.105_110dupCAAGGA	p.Asp37_Lys38insLysAsp
F	461765	A	ATCT	28453.0	disruptive_inframe_insertion	MODERATE	CAGL0F04587g	CAGL0F04587g	transcript	CAG59095	protein_coding	2018-01-01	c.902_903insAGA	p.Asp300_Asp301insGlu
L	39165	A	ATCTTCTTCTTCT	22210.0	disruptive_inframe_insertion	MODERATE	CAGL0L00341g	CAGL0L00341g	transcript	CAG61758	protein_coding	2018-01-01	c.419_420insAGAAGAAGAAGA	p.Glu139_Asp140insGluGluGluGlu
M	1121575	A	ATGT	25744.0	disruptive_inframe_insertion	MODERATE	CAGL0M11374g	CAGL0M11374g	transcript	CAG62815	protein_coding	2018-01-01	c.152_153insACA	p.Ala51_Gly52insHis
A	153618	A	ATTC	2674.97	disruptive_inframe_insertion	MODERATE	CAGL0A01474g	CAGL0A01474g	transcript	CAG57724	protein_coding	2018-01-01	c.464_465insTTC	p.Asn155dup
C	97750	A	ATTC	31776.0	disruptive_inframe_insertion	MODERATE	CAGL0C00968g	CAGL0C00968g	transcript	CAG58125	protein_coding	2018-01-01	c.840_842dupCTT	p.Phe280dup
J	17284	A	ATTGTTG	32037.0	disruptive_inframe_insertion	MODERATE	CAGL0J00253g	CAGL0J00253g	transcript	CAG60669	protein_coding	2018-01-01	c.87_92dupCAACAA	p.Asn30_Asn31dup
M	393337	C	CAAG	25668.0	disruptive_inframe_insertion	MODERATE	CAGL0M03465g	CAGL0M03465g	transcript	CAG62473	protein_coding	2018-01-01	c.651_653dupCTT	p.Val217_Leu218insPhe
G	32985	C	CAAG	19393.0	disruptive_inframe_insertion	MODERATE	CAGL0G00308g	CAGL0G00308g	transcript	CAG59305	protein_coding	2018-01-01	c.236_238dupAAG	p.Gln79_Ala80insGlu
A	251399	C	CAATGAACAT	2120.97	disruptive_inframe_insertion	MODERATE	CAGL0A02299g	CAGL0A02299g	transcript	CAG57757	protein_coding	2018-01-01	c.550_551insATGAACATA	p.Pro183_Ile184insAsnGluHis
M	660641	C	CACA	32877.0	disruptive_inframe_insertion	MODERATE	CAGL0M06347g	CAGL0M06347g	transcript	CAG62599	protein_coding	2018-01-01	c.356_357insAAC	p.Thr119dup
I	595975	C	CACCACCAAGACACAAGCTGCTCCAGTTTCTCAAATCGGTGATGGTCAAATCCAAGCTACCACTAAGACTAAGGCTGCTCCAGTTTCTCAAATCGGTGACGGTCAAATCCAAGCT	12955.0	disruptive_inframe_insertion	MODERATE	CAGL0I06204g	CAGL0I06204g	transcript	CAG60457	protein_coding	2018-01-01	c.296_297insCACCAAGACACAAGCTGCTCCAGTTTCTCAAATCGGTGATGGTCAAATCCAAGCTACCACTAAGACTAAGGCTGCTCCAGTTTCTCAAATCGGTGACGGTCAAATCCAAGCTAC	p.Thr99_Thr100insThrLysThrGlnAlaAlaProValSerGlnIleGlyAspGlyGlnIleGlnAlaThrThrLysThrLysAlaAlaProValSerGlnIleGlyAspGlyGlnIleGlnAlaThr
J	125271	C	CAGG	24404.0	disruptive_inframe_insertion	MODERATE	CAGL0J01353g	CAGL0J01353g	transcript	CAG60717	protein_coding	2018-01-01	c.278_279insAGG	p.Ala93dup
G	86985	C	CATAGGAGGAGCT	15491.0	disruptive_inframe_insertion	MODERATE	CAGL0G00968g	CAGL0G00968g	transcript	CAG59330	protein_coding	2018-01-01	c.1145_1146insAGCTCCTCCTAT	p.Pro382_Ala383insAlaProProMet
M	911114	C	CCAA	30001.0	disruptive_inframe_insertion	MODERATE	CAGL0M09108g	CAGL0M09108g	transcript	CAG62717	protein_coding	2018-01-01	c.651_653dupACA	p.Gln218dup
E	82294	C	CCACAGGAAT	21518.0	disruptive_inframe_insertion	MODERATE	CAGL0E00891g	CAGL0E00891g	transcript	CAG58645	protein_coding	2018-01-01	c.427_428insTCACAGGAA	p.Gly142_Thr143insIleThrGly
F	181228	C	CGACGTG	30409.0	disruptive_inframe_insertion	MODERATE	CAGL0F01837g	CAGL0F01837g	transcript	CAG58976	protein_coding	2018-01-01	c.66_71dupCGTGGA	p.Asp24_Ala25insValAsp
F	181251	C	CGGATGCAGATGCAGATGCAGATGCAGATGCTGACGT	20504.0	disruptive_inframe_insertion	MODERATE	CAGL0F01837g	CAGL0F01837g	transcript	CAG58976	protein_coding	2018-01-01	c.80_81insAGATGCAGATGCAGATGCAGATGCTGACGTGGATGC	p.Ala27_Glu28insAspAlaAspAlaAspAlaAspAlaAspValAspAla
M	105481	C	CTAA	11020.0	disruptive_inframe_insertion	MODERATE	CAGL0M00924g	CAGL0M00924g	transcript	CAG62362	protein_coding	2018-01-01	c.2762_2764dupATA	p.Asn921dup
F	290138	C	CTCAGTACAGTCTGAAATACAATCAATACCCTCAGTACAGTCTGAAATACAATCAATACCCTCAGTACAGTCTGAAATACAATCAATACCCTCAGTACAGCCA	31432.0	disruptive_inframe_insertion	MODERATE	CAGL0F03003g	CAGL0F03003g	transcript	CAG59024	protein_coding	2018-01-01	c.224_225insGTCTGAAATACAATCAATACCCTCAGTACAGTCTGAAATACAATCAATACCCTCAGTACAGTCTGAAATACAATCAATACCCTCAGTACAGCCATCAGTACA	p.Gln75_Ser76insSerGluIleGlnSerIleProSerValGlnSerGluIleGlnSerIleProSerValGlnSerGluIleGlnSerIleProSerValGlnProSerValGln
L	590352	C	CTCATCTTCATCTTCATCT	25224.0	disruptive_inframe_insertion	MODERATE	CAGL0L05302g	CAGL0L05302g	transcript	CAG61975	protein_coding	2018-01-01	c.1443_1460dupAGATGAAGATGAAGATGA	p.Glu487_Asp488insAspGluAspGluAspGlu
J	481689	C	CTCT	17534.0	disruptive_inframe_insertion	MODERATE	CAGL0J05060g	CAGL0J05060g	transcript	CAG60875	protein_coding	2018-01-01	c.437_438insTCT	p.Ala146_Gly147insLeu
A	393390	C	CTGCTGAGGTTGCTGCTGT	34170.0	disruptive_inframe_insertion	MODERATE	CAGL0A03872g	CAGL0A03872g	transcript	CAG57827	protein_coding	2018-01-01	c.1047_1064dupACAGCAGCAACCTCAGCA	p.Gln355_Gln356insGlnGlnGlnProGlnGln
I	838897	C	CTGT	26063.0	disruptive_inframe_insertion	MODERATE	CAGL0I08591g	CAGL0I08591g	transcript	CAG60559	protein_coding	2018-01-01	c.420_422dupACA	p.Gln141dup
A	393057	C	CTGT	45037.0	disruptive_inframe_insertion	MODERATE	CAGL0A03872g	CAGL0A03872g	transcript	CAG57827	protein_coding	2018-01-01	c.1397_1398insACA	p.Gln466dup
I	474725	C	CTGTTGTTGTTGT	22607.0	disruptive_inframe_insertion	MODERATE	CAGL0I05082g	CAGL0I05082g	transcript	CAG60408	protein_coding	2018-01-01	c.540_551dupACAACAACAACA	p.Gln181_Gln184dup
F	184644	G	GAAAAAGAACAAT	9730.97	disruptive_inframe_insertion	MODERATE	CAGL0F01859g	CAGL0F01859g	transcript	CAG58977	protein_coding	2018-01-01	c.1281_1292dupCAATAAAAAGAA	p.Asn427_Lys430dup
C	342129	G	GCAA	19977.0	disruptive_inframe_insertion	MODERATE	CAGL0C03399g	CAGL0C03399g	transcript	CAG58230	protein_coding	2018-01-01	c.377_378insACA	p.Gln126dup
E	112031	G	GCAA	23728.0	disruptive_inframe_insertion	MODERATE	CAGL0E01243g	CAGL0E01243g	transcript	CAG58661	protein_coding	2018-01-01	c.999_1001dupACA	p.Gln334dup
A	417046	G	GCAA	23131.0	disruptive_inframe_insertion	MODERATE	CAGL0A04213g	CAGL0A04213g	transcript	CAG57843	protein_coding	2018-01-01	c.125_127dupCAA	p.Thr42dup
E	50277	G	GCAACAGCAACAA	3010.97	disruptive_inframe_insertion	MODERATE	CAGL0E00561g	CAGL0E00561g	transcript	CAG58631	protein_coding	2018-01-01	c.296_297insGCAACAACAACA	p.Gln96_Gln99dup
E	216562	G	GCAACAGCTA	20946.0	disruptive_inframe_insertion	MODERATE	CAGL0E02233g	CAGL0E02233g	transcript	CAG58706	protein_coding	2018-01-01	c.636_644dupCTACAACAG	p.Ser215_Tyr216insTyrAsnSer
D	140526	G	GCAC	34573.0	disruptive_inframe_insertion	MODERATE	CAGL0D01254g	CAGL0D01254g	transcript	CAG58380	protein_coding	2018-01-01	c.173_175dupCAC	p.Ala58_Leu59insPro
C	256013	G	GCAGAAGATAAATCAGAGGATAAAT	21952.0	disruptive_inframe_insertion	MODERATE	CAGL0C02541g	CAGL0C02541g	transcript	CAG58193	protein_coding	2018-01-01	c.209_210insGGATAAATCAGAAGATAAATCAGA	p.Glu70_Asp71insAspLysSerGluAspLysSerGlu
M	911135	G	GCAGCAA	32413.0	disruptive_inframe_insertion	MODERATE	CAGL0M09108g	CAGL0M09108g	transcript	CAG62717	protein_coding	2018-01-01	c.668_669insACAGCA	p.Gln222_Gln223dup
D	306656	G	GCAGTGGCAGTGA	27096.0	disruptive_inframe_insertion	MODERATE	CAGL0D02926g	CAGL0D02926g	transcript	CAG58454	protein_coding	2018-01-01	c.418_419insGTGGCAGTGACA	p.Gly139_Thr140insSerGlySerAsp
I	960373	G	GGATGAAGATGAGGACATGCTA	19516.0	disruptive_inframe_insertion	MODERATE	CAGL0I10098g	CAGL0I10098g	transcript	CAG60621	protein_coding	2018-01-01	c.3701_3702insTAGCATGTCCTCATCTTCATC	p.Met1228_Ser1234dup
H	1047714	G	GGGCAAGGACAAGGACAAA	185.97	disruptive_inframe_insertion	MODERATE	CAGL0H10626g	CAGL0H10626g	transcript	CAG60193	protein_coding	2018-01-01	c.3773_3774insGCAAGGACAAGGACAAAG	p.Gly1258_Gln1259insGlnGlyGlnGlyGlnArg
C	255983	G	GGTAAAGAGGAAA	18646.0	disruptive_inframe_insertion	MODERATE	CAGL0C02541g	CAGL0C02541g	transcript	CAG58193	protein_coding	2018-01-01	c.171_182dupGGAAAGTAAAGA	p.Glu61_Ala62insGluSerLysGlu
H	862523	G	GTAAGAATCATCTCCGTAAGAGTTCTTGTTCTTGTAAGATGATCCA	4214.97	disruptive_inframe_insertion	MODERATE	CAGL0H08844g	CAGL0H08844g	transcript	CAG60116	protein_coding	2018-01-01	c.395_396insTGGATCATCTTACAAGAACAAGAACTCTTACGGAGATGATTCTTA	p.Tyr132_Gly133insGlySerSerTyrLysAsnLysAsnSerTyrGlyAspAspSerTyr
M	983306	G	GTCA	49513.0	disruptive_inframe_insertion	MODERATE	CAGL0M09955g	CAGL0M09955g	transcript	CAG62757	protein_coding	2018-01-01	c.1026_1028dupTGA	p.Asp343dup
G	175662	G	GTCT	15007.0	disruptive_inframe_insertion	MODERATE	CAGL0G01969g	CAGL0G01969g	transcript	CAG59374	protein_coding	2018-01-01	c.1587_1589dupAGA	p.Glu529dup
D	152094	G	GTGCTAA	20698.0	disruptive_inframe_insertion	MODERATE	CAGL0D01364g	CAGL0D01364g	transcript	CAG58385	protein_coding	2018-01-01	c.68_73dupATGCTA	p.Asn23_Ala24dup
D	306688	G	GTGGATGTGGATA	23730.0	disruptive_inframe_insertion	MODERATE	CAGL0D02926g	CAGL0D02926g	transcript	CAG58454	protein_coding	2018-01-01	c.452_453insTGTGGATATGGA	p.Asp151_Val152insValAspMetAsp
M	764180	T	TAACAAC	29330.0	disruptive_inframe_insertion	MODERATE	CAGL0M07634g	CAGL0M07634g	transcript	CAG62656	protein_coding	2018-01-01	c.266_271dupACAACA	p.Asn89_Asn90dup
A	153535	T	TAACAACAACTCCGAC	3035.97	disruptive_inframe_insertion	MODERATE	CAGL0A01474g	CAGL0A01474g	transcript	CAG57724	protein_coding	2018-01-01	c.435_449dupCTCCGACAACAACAA	p.Asn150_Ser151insSerAspAsnAsnAsn
A	251395	T	TAGATAC	2525.97	disruptive_inframe_insertion	MODERATE	CAGL0A02299g	CAGL0A02299g	transcript	CAG57757	protein_coding	2018-01-01	c.545_546insAGATAC	p.Leu182_Pro183insAspThr
H	180851	T	TAGC	25399.0	disruptive_inframe_insertion	MODERATE	CAGL0H01947g	CAGL0H01947g	transcript	CAG59815	protein_coding	2018-01-01	c.238_239insGCA	p.Ser79dup
F	90212	T	TATAATA	10596.0	disruptive_inframe_insertion	MODERATE	CAGL0F00803g	CAGL0F00803g	transcript	CAG58933	protein_coding	2018-01-01	c.1778_1783dupATAATA	p.Asn593_Asn594dup
I	397373	T	TCACCCGCTGTGGCAG	25462.0	disruptive_inframe_insertion	MODERATE	CAGL0I04466g	CAGL0I04466g	transcript	CAG60380	protein_coding	2018-01-01	c.214_215insCAGCACCCGCTGTGG	p.Val71_Glu72insAlaAlaProAlaVal
L	1223737	T	TCACGAC	19212.0	disruptive_inframe_insertion	MODERATE	CAGL0L11484g	CAGL0L11484g	transcript	CAG62241	protein_coding	2018-01-01	c.819_824dupCCACGA	p.Asp275_His276insHisAsp
M	1002228	T	TCACGATCACGGACACGATCACGGA	24658.0	disruptive_inframe_insertion	MODERATE	CAGL0M10065g	CAGL0M10065g	transcript	CAG62762	protein_coding	2018-01-01	c.68_69insACACGATCACGGACACGATCACGG	p.Gly23_His24insHisAspHisGlyHisAspHisGly
J	87856	T	TCATGGCGGCCTTGGCGGC	16902.0	disruptive_inframe_insertion	MODERATE	CAGL0J00825g	CAGL0J00825g	transcript	CAG60695	protein_coding	2018-01-01	c.341_342insCGGCCATGGCGGCCTTGG	p.Gly114_Lys115insGlyHisGlyGlyLeuGly
L	1436375	T	TCCA	1035.97	disruptive_inframe_insertion	MODERATE	CAGL0L13332g	CAGL0L13332g	transcript	CAG62323	protein_coding	2018-01-01	c.350_351insCCA	p.Leu117delinsPheGln
G	524395	T	TCCC	24283.0	disruptive_inframe_insertion	MODERATE	CAGL0G05522g	CAGL0G05522g	transcript	CAG59528	protein_coding	2018-01-01	c.231_233dupCCC	p.Pro78dup
A	389578	T	TCTA	28984.0	disruptive_inframe_insertion	MODERATE	CAGL0A03806g	CAGL0A03806g	transcript	CAG57825	protein_coding	2018-01-01	c.725_727dupCTA	p.Thr242dup
J	1100044	T	TCTGTGGGTGAAG	20994.0	disruptive_inframe_insertion	MODERATE	CAGL0J11308g	CAGL0J11308g	transcript	CAG61155	protein_coding	2018-01-01	c.83_84insTGAAGCTGTGGG	p.Gly28_Glu29insGluAlaValGly
K	617403	T	TGAA	31750.0	disruptive_inframe_insertion	MODERATE	CAGL0K06303g	CAGL0K06303g	transcript	CAG61458	protein_coding	2018-01-01	c.5972_5974dupAAG	p.Glu1991dup
K	949813	T	TGAA	30682.0	disruptive_inframe_insertion	MODERATE	CAGL0K09680g	CAGL0K09680g	transcript	CAG61602	protein_coding	2018-01-01	c.429_431dupGAA	p.Lys143dup
J	256374	T	TGAA	3463.97	disruptive_inframe_insertion	MODERATE	CAGL0J02552g	CAGL0J02552g	transcript	CAG60765	protein_coding	2018-01-01	c.1175_1176insTTC	p.Ser392dup
G	73857	T	TGAACTAGCTGAAGAAGCTACA	21735.0	disruptive_inframe_insertion	MODERATE	CAGL0G00814g	CAGL0G00814g	transcript	CAG59324	protein_coding	2018-01-01	c.1412_1432dupTAGCTGAAGAAGCTACAGAAC	p.Leu471_Glu477dup
D	114232	T	TGATGAC	17300.0	disruptive_inframe_insertion	MODERATE	CAGL0D00924g	CAGL0D00924g	transcript	CAG58365	protein_coding	2018-01-01	c.5925_5930dupTGACGA	p.Asp1976_Asp1977dup
J	125272	T	TGCA	37577.0	disruptive_inframe_insertion	MODERATE	CAGL0J01353g	CAGL0J01353g	transcript	CAG60717	protein_coding	2018-01-01	c.280_281insCAG	p.Ala93dup
E	86216	T	TGCACCA	19371.0	disruptive_inframe_insertion	MODERATE	CAGL0E00935g	CAGL0E00935g	transcript	CAG58647	protein_coding	2018-01-01	c.150_155dupTGGTGC	p.Ala52_Asp53insGlyAla
F	304342	T	TGCGACAGGC	33811.0	disruptive_inframe_insertion	MODERATE	CAGL0F03113g	CAGL0F03113g	transcript	CAG59029	protein_coding	2018-01-01	c.221_222insGACAGGCGC	p.Ala74_Thr75insThrGlyAla
G	926142	T	TGGA	31384.0	disruptive_inframe_insertion	MODERATE	CAGL0G09735g	CAGL0G09735g	transcript	CAG59710	protein_coding	2018-01-01	c.1379_1380insTCC	p.Pro460dup
I	397413	T	TGGACGCACCCGCTGC	21293.0	disruptive_inframe_insertion	MODERATE	CAGL0I04466g	CAGL0I04466g	transcript	CAG60380	protein_coding	2018-01-01	c.245_246insCGCACCCGCTGCGGA	p.Val81_Glu82insAspAlaProAlaAla
A	261179	T	TGGCTGCACC	24458.0	disruptive_inframe_insertion	MODERATE	CAGL0A02409g	CAGL0A02409g	transcript	CAG57762	protein_coding	2018-01-01	c.234_242dupGGTGCAGCC	p.Pro81_Val82insValGlnPro
G	86970	T	TGGTGCTGAAGCCATAGGA	10599.0	disruptive_inframe_insertion	MODERATE	CAGL0G00968g	CAGL0G00968g	transcript	CAG59330	protein_coding	2018-01-01	c.1160_1161insTCCTATGGCTTCAGCACC	p.Pro387_Pro388insProMetAlaSerAlaPro
K	648936	T	TTACTGG	19946.0	disruptive_inframe_insertion	MODERATE	CAGL0K06655g	CAGL0K06655g	transcript	CAG61473	protein_coding	2018-01-01	c.51_56dupTACTGG	p.Gly19_Thr20insThrGly
J	363398	T	TTCAGTGGCATCAGTGGCA	20299.0	disruptive_inframe_insertion	MODERATE	CAGL0J03780g	CAGL0J03780g	transcript	CAG60818	protein_coding	2018-02-01	c.119_120insTGCCACTGATGCCACTGA	p.Thr39_Glu40insAspAlaThrAspAlaThr
J	508957	T	TTGAAGCAGC	12290.0	disruptive_inframe_insertion	MODERATE	CAGL0J05280g	CAGL0J05280g	transcript	CAG60885	protein_coding	2018-01-01	c.120_128dupAGCAGCTGA	p.Glu43_Gln44insAlaAlaGlu
M	444453	T	TTTA	27620.0	disruptive_inframe_insertion	MODERATE	CAGL0M03971g	CAGL0M03971g	transcript	CAG62495	protein_coding	2018-01-01	c.1459_1460insTTA	p.Ser487delinsPheThr
J	1034609	T	TTTA	22795.0	disruptive_inframe_insertion	MODERATE	CAGL0J10560g	CAGL0J10560g	transcript	CAG61122	protein_coding	2018-01-01	c.569_570insTAA	p.Glu190delinsAspLys
H	176676	T	TTTGTCG	25292.0	disruptive_inframe_insertion	MODERATE	CAGL0H01837g	CAGL0H01837g	transcript	CAG59812	protein_coding	2018-01-01	c.2055_2060dupCGACAA	p.Asn685_Asp686dup
A	102174	A	ATCAGCAAGCTCAGGC	31376.0	disruptive_inframe_insertion	MODERATE	CAGL0A01001g	CAGL0A01001g	transcript	CAG57705	protein_coding	2018-01-01	c.546_560dupGGCTCAGCAAGCTCA	p.Gln187_Thr188insAlaGlnGlnAlaGln	561/660	561/660	187/219
A	290104	G	GTCTGCA	19347.0	disruptive_inframe_insertion	MODERATE	CAGL0A02695g	CAGL0A02695g	transcript	CAG57775	protein_coding	2018-01-01	c.344_345insTGCAGA	p.Asp115_Gly116insAlaAsp	344/2076	344/2076	115/691
C	236188	T	TTCC	2870.97	disruptive_inframe_insertion	MODERATE	CAGL0C02343g	CAGL0C02343g	transcript	CAG58184	protein_coding	2018-02-01	c.77_78insTCC	p.Leu26dup	78/2163	78/2163	26/720
C	342105	A	ACAG	22102.0	disruptive_inframe_insertion	MODERATE	CAGL0C03399g	CAGL0C03399g	transcript	CAG58230	protein_coding	2018-01-01	c.353_354insGCA	p.Gln118dup	354/1437	354/1437	118/478
D	461403	G	GCGAAGACCACAT	19563.0	disruptive_inframe_insertion	MODERATE	CAGL0D04686g	CAGL0D04686g	transcript	CAG58526	protein_coding	2018-01-01	c.3483_3494dupGACCACATCGAA	p.Lys1165_Ser1166insThrThrSerLys	3495/3546	3495/3546	1165/1181
D	629866	C	CTCATCGTCTTCGTCT	16205.0	disruptive_inframe_insertion	MODERATE	CAGL0D06622g	CAGL0D06622g	transcript	CAG58604	protein_coding	2018-01-01	c.2979_2993dupAGACGAAGACGATGA	p.Glu998_Glu999insAspGluAspAspGlu	2993/3537	2993/3537	998/1178
F	89026	A	ACCT	30831.0	disruptive_inframe_insertion	MODERATE	CAGL0F00803g	CAGL0F00803g	transcript	CAG58933	protein_coding	2018-01-01	c.574_575insCTC	p.Pro191dup	575/2517	575/2517	192/838
F	620737	G	GTTCTCA	27560.0	disruptive_inframe_insertion	MODERATE	CAGL0F06259g	CAGL0F06259g	transcript	CAG59165	protein_coding	2018-01-01	c.285_290dupTGAGAA	p.Asn97_Glu98insGluAsn	290/597	290/597	97/198
F	867712	A	AGGGGGG	27276.0	disruptive_inframe_insertion	MODERATE	CAGL0F08767g	CAGL0F08767g	transcript	CAG59274	protein_coding	2018-01-01	c.320_321insGGGGGG	p.Gly106_Arg107dup	321/396	321/396	107/131
G	87288	G	GGCAGGTGGAGCTGGTGCT	35782.0	disruptive_inframe_insertion	MODERATE	CAGL0G00968g	CAGL0G00968g	transcript	CAG59330	protein_coding	2018-01-01	c.842_843insAGCACCAGCTCCACCTGC	p.Ala281_Leu282insAlaProAlaProProAla	842/2340	842/2340	281/779
G	978384	C	CATCAATTAT	34934.0	disruptive_inframe_insertion	MODERATE	CAGL0G10175g	CAGL0G10175g	transcript	CAG59730	protein_coding	2018-01-01	c.905_906insAATTATATC	p.Ser302_Ser303insIleIleSer	906/1734	906/1734	302/577
H	178329	G	GCCAGCAGAGGACAGAGCCGCAGCA	22382.0	disruptive_inframe_insertion	MODERATE	CAGL0H01837g	CAGL0H01837g	transcript	CAG59812	protein_coding	2018-01-01	c.407_408insTGCTGCGGCTCTGTCCTCTGCTGG	p.Gly136_Gly137insAlaAlaAlaLeuSerSerAlaGly	407/2385	407/2385	136/794
I	154806	G	GGGT	27900.0	disruptive_inframe_insertion	MODERATE	CAGL0I01870g	CAGL0I01870g	transcript	CAG60269	protein_coding	2018-01-01	c.197_199dupGTG	p.Gly66dup	200/1650	200/1650	67/549
J	158370	T	TGGTTTGACACTAGAA	31255.0	disruptive_inframe_insertion	MODERATE	CAGL0J01727g	CAGL0J01727g	transcript	CAG60730	protein_coding	2018-01-01	c.2411_2412insTTCTAGTGTCAAACC	p.Pro804_Ser805insSerSerValLysPro	2411/2940	2411/2940	804/979
J	1105186	C	CAGATCCTCTCCTAGATCCTCTCCTAGATCCTCTCCT	18847.0	disruptive_inframe_insertion	MODERATE	CAGL0J11352g	CAGL0J11352g	transcript	CAG61157	protein_coding	2018-01-01	c.567_602dupAGGAGAGGATCTAGGAGAGGATCTAGGAGAGGATCT	p.Leu201_Gly202insGlyGluAspLeuGlyGluAspLeuGlyGluAspLeu	602/2316	602/2316	201/771
K	649231	C	CGGCGCACAGACG	31657.0	disruptive_inframe_insertion	MODERATE	CAGL0K06655g	CAGL0K06655g	transcript	CAG61473	protein_coding	2018-01-01	c.329_330insGACGGGCGCACA	p.Gln110_Pro111insThrGlyAlaGln	330/2409	330/2409	110/802
L	24174	A	ACCACCAGAGCCAGAGCCACCTGGGTTGGAACCAGATCCACCTTCAGAACCGGAACCAGAG	3518.97	disruptive_inframe_insertion	MODERATE	CAGL0L00227g	CAGL0L00227g	transcript	CAR58058	protein_coding	2018-01-01	c.3303_3362dupCTCTGGTTCCGGTTCTGAAGGTGGATCTGGTTCCAACCCAGGTGGCTCTGGCTCTGGTGG	p.Gly1121_Ser1122insSerGlySerGlySerGluGlyGlySerGlySerAsnProGlyGlySerGlySerGlyGly	3362/9726	3362/9726	1121/3241
M	301935	T	TATTGCCCCAGCC	12117.0	disruptive_inframe_insertion	MODERATE	CAGL0M02607g	CAGL0M02607g	transcript	CAG62436	protein_coding	2018-01-01	c.239_240insGGCTGGGGCAAT	p.Met76_Ala79dup	239/3615	239/3615	80/1204
C	97350	AG	A	142.97	frameshift_variant	HIGH	CAGL0C00968g	CAGL0C00968g	transcript	CAG58125	protein_coding	2018-01-01	c.438delG	p.Asn147fs	1:283,292:575:99:182,0
L	1429908	AAG	A	40.97	frameshift_variant	HIGH	CAGL0L13299g	CAGL0L13299g	transcript	CAR58071	protein_coding	2018-01-01	c.3216_3217delAG	p.Gly1073fs	1:8,10:18:80:80,0
C	119352	ATC	A	40776.0	frameshift_variant	HIGH	CAGL0C01155g	CAGL0C01155g	transcript	CAG58130	protein_coding	2018-01-01	c.347_348delTC	p.Ile116fs	1:5,896:901:99:40815,0
H	969877	ATTAT	A	16976.0	frameshift_variant	HIGH	CAGL0H09922g	CAGL0H09922g	transcript	CAG60161	protein_coding	2018-01-01	c.833_836delATAA	p.Asn278fs	1:1,409:410:99:17015,0
C	23702	AT	A	275.97	frameshift_variant	HIGH	CAGL0C00253g	CAGL0C00253g	transcript	CAG58096	protein_coding	2018-01-01	c.8delA	p.Tyr3fs
H	939480	AAGAAGATG	A	8645.97	frameshift_variant	HIGH	CAGL0H09614g	CAGL0H09614g	transcript	CAG60149	protein_coding	2018-01-01	c.509_516delCATCTTCT	p.Pro170fs	1:2,193:195:99:8685,0
B	132883	AAG	A	31475.0	frameshift_variant	HIGH	CAGL0B01485g	CAGL0B01485g	transcript	CAG57934	protein_coding	2018-01-01	c.24_25delGA	p.Lys9fs
A	251534	AGT	A	5385.97	frameshift_variant	HIGH	CAGL0A02299g	CAGL0A02299g	transcript	CAG57757	protein_coding	2018-01-01	c.685_686delGT	p.Val229fs	1:3,132:135:99:5425,0
A	251427	ACC	A	1715.97	frameshift_variant	HIGH	CAGL0A02299g	CAGL0A02299g	transcript	CAG57757	protein_coding	2018-01-01	c.578_579delCC	p.Thr193fs	1:2,38:40:99:1755,0
I	960945	AGCCAGAGCCACCCTCACCAGTACCTGGGTTG	A	3750.97	frameshift_variant	HIGH	CAGL0I10098g	CAGL0I10098g	transcript	CAG60621	protein_coding	2018-01-01	c.3099_3129delCAACCCAGGTACTGGTGAGGGTGGCTCTGGC	p.Asn1034fs	1:5,92:97:99:3790,0
B	123391	ATCTTTGCTTCTTCATCT	A	13866.0	frameshift_variant	HIGH	CAGL0B01375g	CAGL0B01375g	transcript	CAG57929	protein_coding	2018-01-01	c.3255_3271delAGATGAAGAAGCAAAGA	p.Glu1085fs
C	390190	AT	A	22236.0	frameshift_variant	HIGH	CAGL0C03960g	CAGL0C03960g	transcript	CAG58254	protein_coding	2018-01-01	c.931delA	p.Ile311fs	1:4,499:503:99:22275,0
J	158815	ATG	A	15106.0	frameshift_variant	HIGH	CAGL0J01727g	CAGL0J01727g	transcript	CAG60730	protein_coding	2018-01-01	c.1965_1966delCA	p.Met656fs	1:169,384:553:99:15145,0
E	508980	AT	A	3089.97	frameshift_variant	HIGH	CAGL0E05214g	CAGL0E05214g	transcript	CAG58834	protein_coding	2018-01-01	c.335delA	p.Tyr112fs	1:3,67:70:99:3129,0
L	1436992	ATT	A	2840.97	frameshift_variant	HIGH	CAGL0L13332g	CAGL0L13332g	transcript	CAG62323	protein_coding	2018-01-01	c.968_969delTT	p.Ile323fs	1:4,58:62:99:2880,0
J	290938	AGTTG	A	22189.0	frameshift_variant	HIGH	CAGL0J03014g	CAGL0J03014g	transcript	CAG60784	protein_coding	2018-01-01	c.891_894delCAAC	p.Asn298fs	1:2,502:504:99:22228,0
G	395148	AGCTCAAGCACC	A	6823.97	frameshift_variant	HIGH	CAGL0G04125g	CAGL0G04125g	transcript	CAG59469	protein_coding	2018-01-01	c.1271_1281delGCTCAAGCACC	p.Ser424fs	1:12,229:241:99:6863,0
E	508982	AAG	A	2954.97	frameshift_variant	HIGH	CAGL0E05214g	CAGL0E05214g	transcript	CAG58834	protein_coding	2018-01-01	c.332_333delCT	p.Ala111fs	1:3,71:74:99:2994,0
H	454098	AG	A	20711.0	frameshift_variant	HIGH	CAGL0H04741g	CAGL0H04741g	transcript	CAG59934	protein_coding	2018-01-01	c.50delC	p.Ser17fs	1:14,710:724:99:20750,0
J	980535	ATAGTG	A	13505.0	frameshift_variant	HIGH	CAGL0J09988g	CAGL0J09988g	transcript	CAG61095	protein_coding	2018-01-01	c.137_141delTAGTG	p.Ile46fs	1:2,301:303:99:13544,0
J	980547	AAC	A	13416.0	frameshift_variant	HIGH	CAGL0J09988g	CAGL0J09988g	transcript	CAG61095	protein_coding	2018-01-01	c.149_150delAC	p.Asn50fs	1:2,299:301:99:13455,0
C	81957	AC	A	15699.0	frameshift_variant	HIGH	CAGL0C00781g	CAGL0C00781g	transcript	CAG58120	protein_coding	2018-01-01	c.548delC	p.Thr183fs	1:92,439:531:99:15738,0
E	15803	AG	A	1895.97	frameshift_variant	HIGH	CAGL0E00231g	CAGL0E00231g	transcript	CAG58617	protein_coding	2018-01-01	c.5243delC	p.Ser1748fs	1:1,44:45:99:1935,0
M	724641	ATGCG	A	38021.0	frameshift_variant	HIGH	CAGL0M07183g	CAGL0M07183g	transcript	CAG62636	protein_coding	2018-01-01	c.27_30delTGCG	p.Asn9fs
F	356010	ACCCT	A	18721.0	frameshift_variant	HIGH	CAGL0F03641g	CAGL0F03641g	transcript	CAG59052	protein_coding	2018-01-01	c.46_49delAGGG	p.Arg16fs
H	1047149	AGTCG	A	16554.0	frameshift_variant	HIGH	CAGL0H10626g	CAGL0H10626g	transcript	CAG60193	protein_coding	2018-01-01	c.3208_3211delGTCG	p.Val1070fs	1:9,398:407:99:16593,0
K	851980	AG	A	23195.0	frameshift_variant	HIGH	CAGL0K08470g	CAGL0K08470g	transcript	CAG61552	protein_coding	2018-01-01	c.139delC	p.Leu47fs	1:3,581:584:99:23234,0
C	33995	AC	A	13388.0	frameshift_variant	HIGH	CAGL0C00319g	CAGL0C00319g	transcript	CAG58099	protein_coding	2018-01-01	c.82delG	p.Val28fs
J	1130089	AT	A	22478.0	frameshift_variant	HIGH	CAGL0J11616g	CAGL0J11616g	transcript	CAG61169	protein_coding	2018-01-01	c.16delT	p.Ser6fs
C	97451	AC	A	3816.97	frameshift_variant	HIGH	CAGL0C00968g	CAGL0C00968g	transcript	CAG58125	protein_coding	2018-01-01	c.539delC	p.Thr180fs	1:7,94:101:99:3856,0
A	251354	ATTAGATG	A	8420.97	frameshift_variant	HIGH	CAGL0A02299g	CAGL0A02299g	transcript	CAG57757	protein_coding	2018-01-01	c.505_511delTTAGATG	p.Asp170fs	1:1,149:150:99:8460,0
C	97739	AG	A	32676.0	frameshift_variant	HIGH	CAGL0C00968g	CAGL0C00968g	transcript	CAG58125	protein_coding	2018-01-01	c.827delG	p.Ser276fs	1:4,726:730:99:32715,0
H	969874	ATT	A	17186.0	frameshift_variant	HIGH	CAGL0H09922g	CAGL0H09922g	transcript	CAG60161	protein_coding	2018-01-01	c.838_839delAA	p.Asn280fs	1:1,392:393:99:17225,0
D	114910	AC	A	25770.0	frameshift_variant	HIGH	CAGL0D00946g	CAGL0D00946g	transcript	CAG58366	protein_coding	2018-01-01	c.892delG	p.Val298fs	1:3,642:645:99:25809,0
H	939493	AGCAG	A	7700.97	frameshift_variant	HIGH	CAGL0H09614g	CAGL0H09614g	transcript	CAG60149	protein_coding	2018-01-01	c.500_503delCTGC	p.Ser167fs	1:2,172:174:99:7740,0
K	1299077	AACCCCAATGGTTCAGACACTGCAGGTGGT	A	24416.0	frameshift_variant	HIGH	CAGL0K13024g	CAGL0K13024g	transcript	CAG61746	protein_coding	2018-01-01	c.1304_1332delACCCCAATGGTTCAGACACTGCAGGTGGT	p.Asn435fs	1:3,616:619:99:24455,0
G	378972	AC	A	3290.97	frameshift_variant	HIGH	CAGL0G03993g	CAGL0G03993g	transcript	CAG59463	protein_coding	2018-01-01	c.257delG	p.Gly86fs	1:2,72:74:99:3330,0
M	724646	AGCAAT	A	38021.0	frameshift_variant	HIGH	CAGL0M07183g	CAGL0M07183g	transcript	CAG62636	protein_coding	2018-01-01	c.34_38delAATGC	p.Asn12fs
C	23544	ACC	A	905.97	frameshift_variant	HIGH	CAGL0C00253g	CAGL0C00253g	transcript	CAG58096	protein_coding	2018-01-01	c.165_166delGG	p.Lys55fs
C	97516	A	AAC	5090.97	frameshift_variant	HIGH	CAGL0C00968g	CAGL0C00968g	transcript	CAG58125	protein_coding	2018-01-01	c.603_604insAC	p.Phe202fs	1:7,121:128:99:5130,0
E	603758	A	AACGGCAAAGGT	44255.0	frameshift_variant	HIGH	CAGL0E06094g	CAGL0E06094g	transcript	CAG58873	protein_coding	2018-01-01	c.57_58insGGCAAAGGTAC	p.Ser20fs	1:6,977:983:99:44294,0
M	532226	A	AACTCAATTGTACAGCAGCTTTTCACACAAACTCAATTGTACAGCAGCTTTTCACACAG	31542.0	frameshift_variant	HIGH	CAGL0M04851g	CAGL0M04851g	transcript	CAG62534	protein_coding	2018-01-01	c.104_105insAATTGTACAGCAGCTTTTCACACAAACTCAATTGTACAGCAGCTTTTCACACAGACTC	p.Gln36fs	1:2,693:695:99:31581,0
H	632102	A	AAG	25290.0	frameshift_variant	HIGH	CAGL0H06413g	CAGL0H06413g	transcript	CAG60007	protein_coding	2018-01-01	c.330_331insCT	p.Ser111fs	1:2,571:573:99:25329,0
C	389475	A	AAG	20684.0	frameshift_variant	HIGH	CAGL0C03960g	CAGL0C03960g	transcript	CAG58254	protein_coding	2018-01-01	c.1646_1647insCT	p.Ala550fs	1:4,451:455:99:20723,0
A	394862	A	AAGCCG	31907.0	frameshift_variant	HIGH	CAGL0A03883g	CAGL0A03883g	transcript	CAG57828	protein_coding	2018-01-01	c.250_251insAGCCG	p.Met84fs	1:6,664:670:99:31946,0
E	603765	A	AAGGT	43638.0	frameshift_variant	HIGH	CAGL0E06094g	CAGL0E06094g	transcript	CAG58873	protein_coding	2018-01-01	c.63_64insGGTA	p.Arg22fs	1:6,946:952:99:43677,0
C	115871	A	AAGTAG	23259.0	frameshift_variant	HIGH	CAGL0C01133g	CAGL0C01133g	transcript	CAG58129	protein_coding	2018-01-01	c.1067_1068insAGTAG	p.Ile357fs	1:1,515:516:99:23298,0
I	983580	A	AAT	29552.0	frameshift_variant	HIGH	CAGL0I10147g	CAGL0I10147g	transcript	CAR58036	protein_coding	2018-01-01	c.161_162insAT	p.Leu55fs
M	834457	A	AAT	26410.0	frameshift_variant	HIGH	CAGL0M08360g	CAGL0M08360g	transcript	CAG62685	protein_coding	2018-01-01	c.1063_1064insAT	p.Phe355fs	1:1,582:583:99:26449,0
L	1436987	A	AC	3020.97	frameshift_variant	HIGH	CAGL0L13332g	CAGL0L13332g	transcript	CAG62323	protein_coding	2018-01-01	c.962_963insC	p.Tyr322fs	1:4,70:74:99:3060,0
A	251392	A	AC	2480.97	frameshift_variant	HIGH	CAGL0A02299g	CAGL0A02299g	transcript	CAG57757	protein_coding	2018-01-01	c.542_543insC	p.Lys181fs	1:1,54:55:99:2520,0
L	4859	A	AC	14843.0	frameshift_variant	HIGH	CAGL0L00157g	CAGL0L00157g	transcript	CAR58057	protein_coding	2018-01-01	c.1072_1073insG	p.Ile358fs	1:4,326:330:99:14882,0
M	242060	A	AC	27703.0	frameshift_variant	HIGH	CAGL0M01980g	CAGL0M01980g	transcript	CAG62407	protein_coding	2018-01-01	c.675_676insC	p.Asn226fs	1:3,599:602:99:27742,0
M	303113	A	AC	33555.0	frameshift_variant	HIGH	CAGL0M02629g	CAGL0M02629g	transcript	CAG62437	protein_coding	2018-01-01	c.102dupC	p.Arg35fs	1:8,1016:1024:99:33594,0
D	42650	A	ACAATTCT	20768.0	frameshift_variant	HIGH	CAGL0D00330g	CAGL0D00330g	transcript	CAG58338	protein_coding	2018-01-01	c.1215_1216insCAATTCT	p.Ser406fs
I	1003288	A	ACC	15977.0	frameshift_variant	HIGH	CAGL0I10246g	CAGL0I10246g	transcript	CAR58038	protein_coding	2018-01-01	c.662_663insCC	p.Glu221fs	1:8,365:373:99:16016,0
K	1159070	A	ACCACCGG	18994.0	frameshift_variant	HIGH	CAGL0K11990g	CAGL0K11990g	transcript	CAG61699	protein_coding	2018-01-01	c.129_130insCCGGTGG	p.Ser44fs
J	32877	A	ACT	42486.0	frameshift_variant	HIGH	CAGL0J00407g	CAGL0J00407g	transcript	CAG60676	protein_coding	2018-01-01	c.1609_1610insCT	p.Lys537fs
C	115799	A	ACT	24441.0	frameshift_variant	HIGH	CAGL0C01133g	CAGL0C01133g	transcript	CAG58129	protein_coding	2018-01-01	c.995_996insCT	p.Cys333fs	1:2,546:548:99:24480,0
H	1047154	A	ACTGG	15085.0	frameshift_variant	HIGH	CAGL0H10626g	CAGL0H10626g	transcript	CAG60193	protein_coding	2018-01-01	c.3214_3215insGGCT	p.Tyr1072fs	1:9,366:375:99:15124,0
C	81776	A	AG	3834.97	frameshift_variant	HIGH	CAGL0C00781g	CAGL0C00781g	transcript	CAG58120	protein_coding	2018-01-01	c.366_367insG	p.Pro123fs	1:3,65:68:99:3874,0
G	73728	A	AG	20528.0	frameshift_variant	HIGH	CAGL0G00814g	CAGL0G00814g	transcript	CAG59324	protein_coding	2018-01-01	c.1279dupG	p.Val427fs	1:2,453:455:99:20567,0
J	1106428	A	AG	29333.0	frameshift_variant	HIGH	CAGL0J11374g	CAGL0J11374g	transcript	CAG61158	protein_coding	2018-01-01	c.38dupC	p.Gln14fs	1:2,787:789:99:29372,0
C	119351	A	AGC	40236.0	frameshift_variant	HIGH	CAGL0C01155g	CAGL0C01155g	transcript	CAG58130	protein_coding	2018-01-01	c.345_346insGC	p.Ile116fs	1:5,899:904:99:40275,0
C	116574	A	AGT	4626.97	frameshift_variant	HIGH	CAGL0C01133g	CAGL0C01133g	transcript	CAG58129	protein_coding	2018-01-01	c.1770_1771insGT	p.Ser591fs	1:109,206:315:99:4666,0
D	337830	A	AT	49517.0	frameshift_variant	HIGH	CAGL0D03256g	CAGL0D03256g	transcript	CAG58469	protein_coding	2018-01-01	c.420_421insA	p.Leu141fs	1:4,1100:1104:99:49556,0
I	530068	A	AT	34645.0	frameshift_variant	HIGH	CAGL0I05610g	CAGL0I05610g	transcript	CAG60430	protein_coding	2018-01-01	c.301dupA	p.Met101fs	1:2,768:770:99:34684,0
H	494104	A	AT	39470.0	frameshift_variant	HIGH	CAGL0H05093g	CAGL0H05093g	transcript	CAG59950	protein_coding	2018-01-01	c.204_205insA	p.Ser69fs	1:5,870:875:99:39509,0
M	782227	A	AT	33090.0	frameshift_variant	HIGH	CAGL0M07766g	CAGL0M07766g	transcript	CAG62662	protein_coding	2018-01-01	c.398_399insT	p.Trp134fs	1:4,710:714:99:33129,0
C	236157	A	AT	7992.97	frameshift_variant	HIGH	CAGL0C02343g	CAGL0C02343g	transcript	CAG58184	protein_coding	2018-02-01	c.50dupT	p.Asn18fs
M	615487	A	AT	29020.0	frameshift_variant	HIGH	CAGL0M05819g	CAGL0M05819g	transcript	CAG62575	protein_coding	2018-01-01	c.56dupT	p.Leu19fs	1:5,867:872:99:29059,0
C	390864	A	ATC	29644.0	frameshift_variant	HIGH	CAGL0C03960g	CAGL0C03960g	transcript	CAG58254	protein_coding	2018-01-01	c.257_258insGA	p.Phe87fs	1:2,715:717:99:29683,0
A	251540	A	ATC	5340.97	frameshift_variant	HIGH	CAGL0A02299g	CAGL0A02299g	transcript	CAG57757	protein_coding	2018-01-01	c.690_691insTC	p.Lys231fs	1:4,132:136:99:5380,0
C	97743	A	ATCTAT	32541.0	frameshift_variant	HIGH	CAGL0C00968g	CAGL0C00968g	transcript	CAG58125	protein_coding	2018-01-01	c.830_831insTCTAT	p.Gln277fs	1:4,710:714:99:32580,0
C	97599	A	ATG	33047.0	frameshift_variant	HIGH	CAGL0C00968g	CAGL0C00968g	transcript	CAG58125	protein_coding	2018-01-01	c.686_687insTG	p.Ser230fs	1:8,718:726:99:33086,0
M	242061	A	ATGATGCAC	27702.0	frameshift_variant	HIGH	CAGL0M01980g	CAGL0M01980g	transcript	CAG62407	protein_coding	2018-01-01	c.676_677insTGATGCAC	p.Asn226fs	1:3,598:601:99:27741,0
C	23705	A	ATT	275.97	frameshift_variant	HIGH	CAGL0C00253g	CAGL0C00253g	transcript	CAG58096	protein_coding	2018-01-01	c.4_5dupAA	p.Asn2fs
A	153634	CAACA	C	577.97	frameshift_variant	HIGH	CAGL0A01474g	CAGL0A01474g	transcript	CAG57724	protein_coding	2018-01-01	c.481_484delAACA	p.Asn161fs	1:5,20:25:99:617,0
I	1003285	CGG	C	16427.0	frameshift_variant	HIGH	CAGL0I10246g	CAGL0I10246g	transcript	CAR58038	protein_coding	2018-01-01	c.660_661delGG	p.Glu221fs	1:8,373:381:99:16466,0
H	254113	CTA	C	21220.0	frameshift_variant	HIGH	CAGL0H02783g	CAGL0H02783g	transcript	CAG59848	protein_coding	2018-01-01	c.2946_2947delTA	p.Thr983fs	1:2,469:471:99:21259,0
G	83211	CA	C	18665.0	frameshift_variant	HIGH	CAGL0G00924g	CAGL0G00924g	transcript	CAG59328	protein_coding	2018-01-01	c.1149delT	p.Asp383fs	1:8,444:452:99:18704,0
A	251438	CGG	C	587.97	frameshift_variant	HIGH	CAGL0A02299g	CAGL0A02299g	transcript	CAG57757	protein_coding	2018-01-01	c.589_590delGG	p.Gly197fs	1:2,21:23:99:627,0
G	230770	CT	C	50441.0	frameshift_variant	HIGH	CAGL0G02535g	CAGL0G02535g	transcript	CAR58024	protein_coding	2018-03-03	c.253delT	p.Tyr85fs	1:3,1137:1140:99:50480,0
L	1436372	CTT	C	1080.97	frameshift_variant	HIGH	CAGL0L13332g	CAGL0L13332g	transcript	CAG62323	protein_coding	2018-01-01	c.349_350delTT	p.Leu117fs	1:1,41:42:99:1120,0
L	1436918	CTAAT	C	12211.0	frameshift_variant	HIGH	CAGL0L13332g	CAGL0L13332g	transcript	CAG62323	protein_coding	2018-01-01	c.894_897delTAAT	p.Asn299fs	1:4,283:287:99:12250,0
L	1436342	CTG	C	1170.97	frameshift_variant	HIGH	CAGL0L13332g	CAGL0L13332g	transcript	CAG62323	protein_coding	2018-01-01	c.318_319delTG	p.Ala107fs	1:1,43:44:99:1210,0
H	632103	CAT	C	25280.0	frameshift_variant	HIGH	CAGL0H06413g	CAGL0H06413g	transcript	CAG60007	protein_coding	2018-01-01	c.328_329delAT	p.Met110fs	1:2,571:573:99:25319,0
C	115805	CAA	C	23136.0	frameshift_variant	HIGH	CAGL0C01133g	CAGL0C01133g	transcript	CAG58129	protein_coding	2018-01-01	c.1002_1003delAA	p.Ile335fs	1:2,512:514:99:23175,0
M	1395600	CG	C	26008.0	frameshift_variant	HIGH	CAGL0M14091g	CAGL0M14091g	transcript	CAG62937	protein_coding	2018-01-01	c.54delG	p.Leu19fs	1:2,582:584:99:26047,0
B	123380	CTTCATCA	C	13826.0	frameshift_variant	HIGH	CAGL0B01375g	CAGL0B01375g	transcript	CAG57929	protein_coding	2018-01-01	c.3276_3282delTGATGAA	p.Ser1092fs
E	186575	CAA	C	54077.0	frameshift_variant	HIGH	CAGL0E01859g	CAGL0E01859g	transcript	CAG58689	protein_coding	2018-01-01	c.811_812delTT	p.Leu271fs	1:6,1218:1224:99:54116,0
H	127020	CTGTT	C	24666.0	frameshift_variant	HIGH	CAGL0H01287g	CAGL0H01287g	transcript	CAG59787	protein_coding	2018-01-01	c.279_282delAACA	p.Thr94fs	1:1,544:545:99:24705,0
C	390865	CGG	C	29689.0	frameshift_variant	HIGH	CAGL0C03960g	CAGL0C03960g	transcript	CAG58254	protein_coding	2018-01-01	c.255_256delCC	p.Arg86fs	1:2,567:569:99:29728,0
D	470909	CT	C	39414.0	frameshift_variant	HIGH	CAGL0D04818g	CAGL0D04818g	transcript	CAG58532	protein_coding	2018-01-01	c.102delA	p.Ala35fs	1:10,877:887:99:39453,0
H	127025	CCT	C	24753.0	frameshift_variant	HIGH	CAGL0H01287g	CAGL0H01287g	transcript	CAG59787	protein_coding	2018-01-01	c.276_277delAG	p.Gly93fs	1:1,539:540:99:24792,0
H	745731	CT	C	11123.0	frameshift_variant	HIGH	CAGL0H07601g	CAGL0H07601g	transcript	CAG60061	protein_coding	2018-01-01	c.37delA	p.Arg13fs
H	2983	CG	C	43186.0	frameshift_variant	HIGH	CAGL0H00110g	CAGL0H00110g	transcript	CAG59733	protein_coding	2018-01-01	c.728delC	p.Ser243fs	1:2,959:961:99:43225,0
C	115167	C	CA	16341.0	frameshift_variant	HIGH	CAGL0C01133g	CAGL0C01133g	transcript	CAG58129	protein_coding	2018-01-01	c.363_364insA	p.Phe122fs	1:138,505:643:99:16380,0
G	115484	C	CA	14735.0	frameshift_variant	HIGH	CAGL0G01232g	CAGL0G01232g	transcript	CAG59342	protein_coding	2018-01-01	c.1632_1633insT	p.Asp545fs	1:52,510:562:99:14774,0
L	1436345	C	CA	1170.97	frameshift_variant	HIGH	CAGL0L13332g	CAGL0L13332g	transcript	CAG62323	protein_coding	2018-01-01	c.321dupA	p.Cys108fs	1:1,43:44:99:1210,0
M	782228	C	CA	33090.0	frameshift_variant	HIGH	CAGL0M07766g	CAGL0M07766g	transcript	CAG62662	protein_coding	2018-01-01	c.399_400insA	p.Trp134fs	1:4,695:699:99:33129,0
K	234088	C	CA	23379.0	frameshift_variant	HIGH	CAGL0K02585g	CAGL0K02585g	transcript	CAG61299	protein_coding	2018-01-01	c.990dupT	p.Asp331fs	1:1,720:721:99:23418,0
I	1003254	C	CAATAT	24927.0	frameshift_variant	HIGH	CAGL0I10246g	CAGL0I10246g	transcript	CAR58038	protein_coding	2018-01-01	c.629_630insATATA	p.Asp212fs	1:10,554:564:99:24966,0
E	82406	C	CACACA	11057.0	frameshift_variant	HIGH	CAGL0E00891g	CAGL0E00891g	transcript	CAG58645	protein_coding	2018-01-01	c.531_532insACACA	p.Ala178fs	1:4,295:299:99:11096,0
C	81777	C	CACACACACCACCAACAG	3834.97	frameshift_variant	HIGH	CAGL0C00781g	CAGL0C00781g	transcript	CAG58120	protein_coding	2018-01-01	c.367_368insACACACACCACCAACAG	p.Pro123fs	1:3,61:64:99:3874,0
C	389537	C	CACAG	15396.0	frameshift_variant	HIGH	CAGL0C03960g	CAGL0C03960g	transcript	CAG58254	protein_coding	2018-01-01	c.1584_1585insCTGT	p.Ala529fs	1:5,340:345:99:15435,0
C	97972	C	CAG	23105.0	frameshift_variant	HIGH	CAGL0C00968g	CAGL0C00968g	transcript	CAG58125	protein_coding	2018-01-01	c.1059_1060insAG	p.Val354fs	1:4,480:484:99:23144,0
G	378949	C	CAGATGAT	12066.0	frameshift_variant	HIGH	CAGL0G03993g	CAGL0G03993g	transcript	CAG59463	protein_coding	2018-01-01	c.280_281insATCATCT	p.Gly94fs	1:2,190:192:99:12105,0
I	219724	C	CAGCAG	28575.0	frameshift_variant	HIGH	CAGL0I02464g	CAGL0I02464g	transcript	CAG60296	protein_coding	2018-01-01	c.2028_2029insAGCAG	p.Arg677fs	1:4,639:643:99:28614,0
A	394860	C	CAGTG	32046.0	frameshift_variant	HIGH	CAGL0A03883g	CAGL0A03883g	transcript	CAG57828	protein_coding	2018-01-01	c.248_249insAGTG	p.Met84fs	1:6,666:672:99:32085,0
C	81722	C	CCA	1760.97	frameshift_variant	HIGH	CAGL0C00781g	CAGL0C00781g	transcript	CAG58120	protein_coding	2018-01-01	c.313_314insAC	p.Arg105fs	1:60,97:157:99:1800,0
H	254116	C	CCAAA	20687.0	frameshift_variant	HIGH	CAGL0H02783g	CAGL0H02783g	transcript	CAG59848	protein_coding	2018-01-01	c.2948_2949insCAAA	p.Ala985fs	1:1,464:465:99:20726,0
L	3459	C	CCTCCGGCAAG	410.97	frameshift_variant	HIGH	CAGL0L00157g	CAGL0L00157g	transcript	CAR58057	protein_coding	2018-01-01	c.2472_2473insCTTGCCGGAG	p.Ala825fs	1:5,11:16:99:450,0
G	634698	C	CG	32721.0	frameshift_variant	HIGH	CAGL0G06644g	CAGL0G06644g	transcript	CAG59576	protein_coding	2018-01-01	c.127dupC	p.Arg43fs	1:2,722:724:99:32760,0
C	115173	C	CGT	15216.0	frameshift_variant	HIGH	CAGL0C01133g	CAGL0C01133g	transcript	CAG58129	protein_coding	2018-01-01	c.369_370insGT	p.Thr124fs	1:142,463:605:99:15255,0
G	378948	C	CGTATATAT	12066.0	frameshift_variant	HIGH	CAGL0G03993g	CAGL0G03993g	transcript	CAG59463	protein_coding	2018-01-01	c.281_282insATATATAC	p.Met96fs	1:2,265:267:99:12105,0
L	1436333	C	CT	1170.97	frameshift_variant	HIGH	CAGL0L13332g	CAGL0L13332g	transcript	CAG62323	protein_coding	2018-01-01	c.308_309insT	p.Asn105fs	1:1,43:44:99:1210,0
C	97522	C	CT	5225.97	frameshift_variant	HIGH	CAGL0C00968g	CAGL0C00968g	transcript	CAG58125	protein_coding	2018-01-01	c.611dupT	p.Arg205fs	1:7,123:130:99:5265,0
J	315098	C	CT	29828.0	frameshift_variant	HIGH	CAGL0J03245g	CAGL0J03245g	transcript	CAR58043	protein_coding	2018-03-03	c.218dupT	p.Thr74fs	1:4,802:806:99:29867,0
F	456631	C	CT	33166.0	frameshift_variant	HIGH	CAGL0F04543g	CAGL0F04543g	transcript	CAG59093	protein_coding	2018-01-01	c.41_42insT	p.Thr15fs	1:2,738:740:99:33205,0
G	634719	C	CT	30619.0	frameshift_variant	HIGH	CAGL0G06644g	CAGL0G06644g	transcript	CAG59576	protein_coding	2018-01-01	c.106_107insA	p.Arg36fs	1:4,681:685:99:30658,0
C	2569	C	CTG	24566.0	frameshift_variant	HIGH	CAGL0C00110g	CAGL0C00110g	transcript	CAG58093	protein_coding	2018-01-01	c.1715_1716insCA	p.Phe573fs	1:6,566:572:99:24605,0
J	481686	C	CTGCT	17533.0	frameshift_variant	HIGH	CAGL0J05060g	CAGL0J05060g	transcript	CAG60875	protein_coding	2018-01-01	c.434_435insTGCT	p.Ser148fs	1:7,403:410:99:17572,0
L	596908	C	CTT	11660.0	frameshift_variant	HIGH	CAGL0L05412g	CAGL0L05412g	transcript	CAG61980	protein_coding	2018-01-01	c.543_544insAA	p.Glu182fs	1:58,458:516:99:11699,0
C	115518	C	CTT	24347.0	frameshift_variant	HIGH	CAGL0C01133g	CAGL0C01133g	transcript	CAG58129	protein_coding	2018-01-01	c.714_715insTT	p.Leu239fs	1:3,540:543:99:24386,0
A	142315	GAA	G	3856.97	frameshift_variant	HIGH	CAGL0A01366g	CAGL0A01366g	transcript	CAR57996	protein_coding	2018-01-01	c.2012_2013delAA	p.Glu671fs	1:113,82:195:99:3896,0
A	251442	GC	G	587.97	frameshift_variant	HIGH	CAGL0A02299g	CAGL0A02299g	transcript	CAG57757	protein_coding	2018-01-01	c.593delC	p.Ala198fs	1:2,21:23:99:627,0
K	1299066	GTCCCGGTCCT	G	24478.0	frameshift_variant	HIGH	CAGL0K13024g	CAGL0K13024g	transcript	CAG61746	protein_coding	2018-01-01	c.1293_1302delTCCCGGTCCT	p.Pro432fs	1:1,615:616:99:24517,0
F	867554	GAC	G	36665.0	frameshift_variant	HIGH	CAGL0F08767g	CAGL0F08767g	transcript	CAG59274	protein_coding	2018-01-01	c.162_163delAC	p.Leu55fs	1:1,819:820:99:36704,0
A	102300	GA	G	19091.0	frameshift_variant	HIGH	CAGL0A01001g	CAGL0A01001g	transcript	CAG57705	protein_coding	2018-01-01	c.649delA	p.Gln217fs
D	470906	GT	G	38567.0	frameshift_variant	HIGH	CAGL0D04818g	CAGL0D04818g	transcript	CAG58532	protein_coding	2018-01-01	c.105delA	p.Pro36fs	1:10,870:880:99:38606,0
C	115521	GTA	G	23897.0	frameshift_variant	HIGH	CAGL0C01133g	CAGL0C01133g	transcript	CAG58129	protein_coding	2018-01-01	c.719_720delAT	p.Tyr240fs	1:3,536:539:99:23936,0
K	5375	GT	G	33512.0	frameshift_variant	HIGH	CAGL0K00110g	CAGL0K00110g	transcript	CAG61192	protein_coding	2018-01-01	c.455delA	p.Asn152fs	1:4,905:909:99:33551,0
H	254120	GGC	G	20121.0	frameshift_variant	HIGH	CAGL0H02783g	CAGL0H02783g	transcript	CAG59848	protein_coding	2018-01-01	c.2953_2954delGC	p.Ala985fs	1:1,434:435:99:20160,0
M	1396042	GATCC	G	9762.97	frameshift_variant	HIGH	CAGL0M14091g	CAGL0M14091g	transcript	CAG62937	protein_coding	2018-01-01	c.496_499delATCC	p.Ile166fs	1:6,224:230:99:9802,0
M	1027622	GT	G	37723.0	frameshift_variant	HIGH	CAGL0M10263g	CAGL0M10263g	transcript	CAG62771	protein_coding	2018-01-01	c.280delA	p.Thr94fs	1:2,846:848:99:37762,0
C	115796	GGA	G	25026.0	frameshift_variant	HIGH	CAGL0C01133g	CAGL0C01133g	transcript	CAG58129	protein_coding	2018-01-01	c.993_994delGA	p.Asn332fs	1:2,544:546:99:25065,0
C	97527	GC	G	5360.97	frameshift_variant	HIGH	CAGL0C00968g	CAGL0C00968g	transcript	CAG58125	protein_coding	2018-01-01	c.615delC	p.Pro207fs	1:6,124:130:99:5400,0
L	522979	GC	G	24020.0	frameshift_variant	HIGH	CAGL0L04488g	CAGL0L04488g	transcript	CAG61940	protein_coding	2018-01-01	c.111delG	p.Arg37fs	1:1,548:549:99:24059,0
G	991365	GA	G	4828.97	frameshift_variant	HIGH	CAGL0G10219g	CAGL0G10219g	transcript	CAG59732	protein_coding	2018-01-01	c.2601delA	p.Ser868fs	1:1,110:111:99:4868,0
C	115872	GATCAT	G	23172.0	frameshift_variant	HIGH	CAGL0C01133g	CAGL0C01133g	transcript	CAG58129	protein_coding	2018-01-01	c.1069_1073delATCAT	p.Ile357fs	1:1,469:470:99:23211,0
M	821434	GA	G	44379.0	frameshift_variant	HIGH	CAGL0M08250g	CAGL0M08250g	transcript	CAG62680	protein_coding	2018-01-01	c.390delA	p.Glu130fs	1:6,994:1000:99:44418,0
I	983575	GTC	G	29288.0	frameshift_variant	HIGH	CAGL0I10147g	CAGL0I10147g	transcript	CAR58036	protein_coding	2018-01-01	c.165_166delGA	p.Leu55fs
H	691950	GAAGA	G	25610.0	frameshift_variant	HIGH	CAGL0H06985g	CAGL0H06985g	transcript	CAG60033	protein_coding	2018-01-01	c.99_102delAGAA	p.Glu34fs
K	3519	GTC	G	5188.97	frameshift_variant	HIGH	CAGL0K00110g	CAGL0K00110g	transcript	CAG61192	protein_coding	2018-01-01	c.2310_2311delGA	p.Thr771fs	1:18,138:156:99:5228,0
E	15798	GGCCC	G	1850.97	frameshift_variant	HIGH	CAGL0E00231g	CAGL0E00231g	transcript	CAG58617	protein_coding	2018-01-01	c.5245_5248delGGGC	p.Gly1749fs	1:1,42:43:99:1890,0
J	32879	GAA	G	41901.0	frameshift_variant	HIGH	CAGL0J00407g	CAGL0J00407g	transcript	CAG60676	protein_coding	2018-01-01	c.1612_1613delAA	p.Asn538fs
L	933566	G	GA	27139.0	frameshift_variant	HIGH	CAGL0L08514g	CAGL0L08514g	transcript	CAG62117	protein_coding	2018-01-01	c.928dupA	p.Arg310fs
C	389546	G	GA	14541.0	frameshift_variant	HIGH	CAGL0C03960g	CAGL0C03960g	transcript	CAG58254	protein_coding	2018-01-01	c.1575_1576insT	p.Leu526fs	1:4,314:318:99:14580,0
D	31371	G	GA	18509.0	frameshift_variant	HIGH	CAGL0D00242g	CAGL0D00242g	transcript	CAG58335	protein_coding	2018-01-01	c.1111dupA	p.Arg371fs
C	97971	G	GA	24259.0	frameshift_variant	HIGH	CAGL0C00968g	CAGL0C00968g	transcript	CAG58125	protein_coding	2018-01-01	c.1058_1059insA	p.Ser353fs	1:4,498:502:99:24298,0
L	554381	G	GA	47456.0	frameshift_variant	HIGH	CAGL0L04832g	CAGL0L04832g	transcript	CAR58062	protein_coding	2018-01-01	c.97_98insT	p.Pro33fs	1:4,1039:1043:99:47495,0
L	388845	G	GA	20926.0	frameshift_variant	HIGH	CAGL0L03388g	CAGL0L03388g	transcript	CAG61890	protein_coding	2018-01-01	c.71dupA	p.Asn24fs	1:5,596:601:99:20965,0
L	1429911	G	GAA	40.97	frameshift_variant	HIGH	CAGL0L13299g	CAGL0L13299g	transcript	CAR58071	protein_coding	2018-01-01	c.3218_3219insAA	p.Glu1074fs	1:8,10:18:80:80,0
L	4861	G	GAA	14693.0	frameshift_variant	HIGH	CAGL0L00157g	CAGL0L00157g	transcript	CAR58057	protein_coding	2018-01-01	c.1070_1071insTT	p.Ile358fs	1:3,327:330:99:14732,0
H	632088	G	GAA	25307.0	frameshift_variant	HIGH	CAGL0H06413g	CAGL0H06413g	transcript	CAG60007	protein_coding	2018-01-01	c.344_345insTT	p.Ser117fs	1:2,571:573:99:25346,0
D	42645	G	GAACTATCT	23991.0	frameshift_variant	HIGH	CAGL0D00330g	CAGL0D00330g	transcript	CAG58338	protein_coding	2018-01-01	c.1211_1212insACTATCTA	p.Gly407fs
G	215461	G	GAGCTA	3033.97	frameshift_variant	HIGH	CAGL0G02409g	CAGL0G02409g	transcript	CAG59394	protein_coding	2018-01-01	c.491_492insTAGCT	p.Asp166fs	1:1,82:83:99:3073,0
I	530070	G	GAGTTCATA	37092.0	frameshift_variant	HIGH	CAGL0I05610g	CAGL0I05610g	transcript	CAG60430	protein_coding	2018-01-01	c.299_300insTATGAACT	p.Met104fs	1:2,780:782:99:37131,0
G	263947	G	GAT	19645.0	frameshift_variant	HIGH	CAGL0G02871g	CAGL0G02871g	transcript	CAG59415	protein_coding	2018-01-01	c.318_319dupAT	p.Ser107fs
G	378934	G	GATGCATAC	22821.0	frameshift_variant	HIGH	CAGL0G03993g	CAGL0G03993g	transcript	CAG59463	protein_coding	2018-01-01	c.295_296insGTATGCAT	p.Ser99fs	1:2,481:483:99:22860,0
C	116573	G	GC	4865.97	frameshift_variant	HIGH	CAGL0C01133g	CAGL0C01133g	transcript	CAG58129	protein_coding	2018-01-01	c.1769_1770insC	p.Ser591fs	1:108,206:314:99:4905,0
K	914440	G	GC	36616.0	frameshift_variant	HIGH	CAGL0K09240g	CAGL0K09240g	transcript	CAG61584	protein_coding	2018-01-01	c.30dupG	p.His11fs	1:3,834:837:99:36655,0
H	632086	G	GC	25310.0	frameshift_variant	HIGH	CAGL0H06413g	CAGL0H06413g	transcript	CAG60007	protein_coding	2018-01-01	c.346_347insG	p.Ser116fs	1:2,571:573:99:25349,0
L	388971	G	GC	19805.0	frameshift_variant	HIGH	CAGL0L03388g	CAGL0L03388g	transcript	CAG61890	protein_coding	2018-01-01	c.197dupC	p.Pro67fs	1:4,558:562:99:19844,0
C	33993	G	GC	13388.0	frameshift_variant	HIGH	CAGL0C00319g	CAGL0C00319g	transcript	CAG58099	protein_coding	2018-01-01	c.84_85insG	p.Leu29fs
G	641917	G	GC	25737.0	frameshift_variant	HIGH	CAGL0G06688g	CAGL0G06688g	transcript	CAG59578	protein_coding	2018-01-01	c.415_416insG	p.Thr139fs	1:1,570:571:99:25776,0
D	470905	G	GCA	38162.0	frameshift_variant	HIGH	CAGL0D04818g	CAGL0D04818g	transcript	CAG58532	protein_coding	2018-01-01	c.106_107insTG	p.Pro36fs	1:10,878:888:99:38201,0
C	81724	G	GCAGCCCA	1993.97	frameshift_variant	HIGH	CAGL0C00781g	CAGL0C00781g	transcript	CAG58120	protein_coding	2018-01-01	c.315_316insAGCCCAC	p.Ala106fs	1:58,100:158:99:2033,0
G	86982	G	GCTGAA	16636.0	frameshift_variant	HIGH	CAGL0G00968g	CAGL0G00968g	transcript	CAG59330	protein_coding	2018-01-01	c.1148_1149insTTCAG	p.Pro384fs	1:1,359:360:99:16675,0
J	953671	G	GGA	329.97	frameshift_variant	HIGH	CAGL0J09702g	CAGL0J09702g	transcript	CAG61082	protein_coding	2018-01-01	c.2037_2038insTC	p.Pro680fs
H	2986	G	GGA	37599.0	frameshift_variant	HIGH	CAGL0H00110g	CAGL0H00110g	transcript	CAG59733	protein_coding	2018-01-01	c.725_726insTC	p.Ser243fs	1:2,864:866:99:37638,0
M	909040	G	GGC	24219.0	frameshift_variant	HIGH	CAGL0M09086g	CAGL0M09086g	transcript	CAG62716	protein_coding	2018-01-01	c.179_180insGC	p.Asn61fs
I	219726	G	GGCACCAT	28730.0	frameshift_variant	HIGH	CAGL0I02464g	CAGL0I02464g	transcript	CAG60296	protein_coding	2018-01-01	c.2030_2031insGCACCAT	p.Ser678fs	1:7,643:650:99:28769,0
K	1159069	G	GGTGGT	13829.0	frameshift_variant	HIGH	CAGL0K11990g	CAGL0K11990g	transcript	CAG61699	protein_coding	2018-01-01	c.130_131insACCAC	p.Ser44fs
G	86981	G	GT	10600.0	frameshift_variant	HIGH	CAGL0G00968g	CAGL0G00968g	transcript	CAG59330	protein_coding	2018-01-01	c.1149_1150insA	p.Pro384fs	1:2,246:248:99:10639,0
H	793324	G	GT	22759.0	frameshift_variant	HIGH	CAGL0H08107g	CAGL0H08107g	transcript	CAG60084	protein_coding	2018-01-01	c.357dupT	p.Met120fs	1:2,674:676:99:22798,0
A	142318	G	GTA	3443.97	frameshift_variant	HIGH	CAGL0A01366g	CAGL0A01366g	transcript	CAR57996	protein_coding	2018-01-01	c.2014_2015insTA	p.Asp672fs	1:113,80:193:99:3483,0
E	15824	G	GTA	2210.97	frameshift_variant	HIGH	CAGL0E00231g	CAGL0E00231g	transcript	CAG58617	protein_coding	2018-01-01	c.5222_5223insTA	p.Ser1742fs	1:1,51:52:99:2250,0
G	378953	G	GTAAA	6215.97	frameshift_variant	HIGH	CAGL0G03993g	CAGL0G03993g	transcript	CAG59463	protein_coding	2018-01-01	c.276_277insTTTA	p.His93fs	1:2,138:140:99:6255,0
K	1300984	G	GTT	12587.0	frameshift_variant	HIGH	CAGL0K13024g	CAGL0K13024g	transcript	CAG61746	protein_coding	2018-01-01	c.3210_3211insTT	p.Asn1071fs
G	641916	G	GTT	17625.0	frameshift_variant	HIGH	CAGL0G06688g	CAGL0G06688g	transcript	CAG59578	protein_coding	2018-01-01	c.416_417insAA	p.Asn140fs	1:11,492:503:99:17664,0
E	13105	TG	T	145.97	frameshift_variant	HIGH	CAGL0E00187g	CAGL0E00187g	transcript	CAG58615	protein_coding	2018-01-01	c.122delC	p.Ser41fs	1:5,9:14:99:185,0
M	558610	TCAAC	T	31436.0	frameshift_variant	HIGH	CAGL0M05181g	CAGL0M05181g	transcript	CAG62547	protein_coding	2018-01-01	c.1078_1081delGTTG	p.Val360fs	1:4,708:712:99:31475,0
M	558615	TTC	T	31434.0	frameshift_variant	HIGH	CAGL0M05181g	CAGL0M05181g	transcript	CAG62547	protein_coding	2018-01-01	c.1075_1076delGA	p.Glu359fs	1:4,708:712:99:31473,0
L	1436380	TTC	T	990.97	frameshift_variant	HIGH	CAGL0L13332g	CAGL0L13332g	transcript	CAG62323	protein_coding	2018-01-01	c.356_357delTC	p.Phe119fs	1:1,39:40:99:1030,0
I	208915	TC	T	48289.0	frameshift_variant	HIGH	CAGL0I02332g	CAGL0I02332g	transcript	CAG60290	protein_coding	2018-01-01	c.1626delC	p.Ser543fs
C	97102	TAC	T	25611.0	frameshift_variant	HIGH	CAGL0C00968g	CAGL0C00968g	transcript	CAG58125	protein_coding	2018-01-01	c.190_191delAC	p.Thr64fs	1:12,573:585:99:25650,0
C	97601	TCC	T	33047.0	frameshift_variant	HIGH	CAGL0C00968g	CAGL0C00968g	transcript	CAG58125	protein_coding	2018-01-01	c.689_690delCC	p.Ser230fs	1:8,748:756:99:33086,0
C	23374	TC	T	6155.97	frameshift_variant	HIGH	CAGL0C00253g	CAGL0C00253g	transcript	CAG58096	protein_coding	2018-01-01	c.336delG	p.Thr113fs	1:2,148:150:99:6195,0
H	494098	TA	T	39349.0	frameshift_variant	HIGH	CAGL0H05093g	CAGL0H05093g	transcript	CAG59950	protein_coding	2018-01-01	c.210delT	p.Phe70fs	1:5,880:885:99:39388,0
A	251459	TG	T	677.97	frameshift_variant	HIGH	CAGL0A02299g	CAGL0A02299g	transcript	CAG57757	protein_coding	2018-01-01	c.610delG	p.Val204fs	1:2,23:25:99:717,0
G	991367	TCTGGA	T	3614.97	frameshift_variant	HIGH	CAGL0G10219g	CAGL0G10219g	transcript	CAG59732	protein_coding	2018-01-01	c.2603_2607delCTGGA	p.Ser868fs	1:23,109:132:99:3654,0
M	809411	TC	T	44550.0	frameshift_variant	HIGH	CAGL0M08096g	CAGL0M08096g	transcript	CAG62674	protein_coding	2018-01-01	c.231delC	p.Asn78fs	1:3,986:989:99:44589,0
C	389471	TCG	T	20076.0	frameshift_variant	HIGH	CAGL0C03960g	CAGL0C03960g	transcript	CAG58254	protein_coding	2018-01-01	c.1649_1650delCG	p.Ala550fs	1:4,450:454:99:20115,0
M	821437	TATGGC	T	46926.0	frameshift_variant	HIGH	CAGL0M08250g	CAGL0M08250g	transcript	CAG62680	protein_coding	2018-01-01	c.392_396delATGGC	p.Tyr131fs	1:5,1051:1056:99:46965,0
D	337832	TG	T	49517.0	frameshift_variant	HIGH	CAGL0D03256g	CAGL0D03256g	transcript	CAG58469	protein_coding	2018-01-01	c.418delC	p.Gln140fs	1:4,1101:1105:99:49556,0
C	389538	TTTATC	T	15396.0	frameshift_variant	HIGH	CAGL0C03960g	CAGL0C03960g	transcript	CAG58254	protein_coding	2018-01-01	c.1579_1583delGATAA	p.Asp527fs	1:5,316:321:99:15435,0
C	97735	TAA	T	33902.0	frameshift_variant	HIGH	CAGL0C00968g	CAGL0C00968g	transcript	CAG58125	protein_coding	2018-01-01	c.823_824delAA	p.Asn275fs	1:5,733:738:99:33941,0
M	782229	TGG	T	33090.0	frameshift_variant	HIGH	CAGL0M07766g	CAGL0M07766g	transcript	CAG62662	protein_coding	2018-01-01	c.402_403delGG	p.Trp134fs	1:4,721:725:99:33129,0
G	83213	TCA	T	17984.0	frameshift_variant	HIGH	CAGL0G00924g	CAGL0G00924g	transcript	CAG59328	protein_coding	2018-01-01	c.1146_1147delTG	p.Asp382fs	1:8,428:436:99:18023,0
H	189947	TGCCAG	T	14708.0	frameshift_variant	HIGH	CAGL0H02123g	CAGL0H02123g	transcript	CAG59820	protein_coding	2018-01-01	c.170_174delCTGGC	p.Thr57fs	1:4,344:348:99:14747,0
G	395145	TC	T	7273.97	frameshift_variant	HIGH	CAGL0G04125g	CAGL0G04125g	transcript	CAG59469	protein_coding	2018-01-01	c.1269delC	p.Ser424fs	1:12,235:247:99:7313,0
A	251450	TGGGCAAA	T	677.97	frameshift_variant	HIGH	CAGL0A02299g	CAGL0A02299g	transcript	CAG57757	protein_coding	2018-01-01	c.601_607delGGGCAAA	p.Gly201fs	1:2,21:23:99:717,0
C	97960	TC	T	28581.0	frameshift_variant	HIGH	CAGL0C00968g	CAGL0C00968g	transcript	CAG58125	protein_coding	2018-01-01	c.1048delC	p.His350fs	1:4,610:614:99:28620,0
H	383454	TG	T	17253.0	frameshift_variant	HIGH	CAGL0H04059g	CAGL0H04059g	transcript	CAG59904	protein_coding	2018-01-01	c.236delC	p.Pro79fs	1:2,568:570:99:17292,0
L	522982	TTTCAGGTCCCTGCC	T	24024.0	frameshift_variant	HIGH	CAGL0L04488g	CAGL0L04488g	transcript	CAG61940	protein_coding	2018-01-01	c.95_108delGGCAGGGACCTGAA	p.Arg32fs	1:1,551:552:99:24063,0
K	589816	TA	T	28327.0	frameshift_variant	HIGH	CAGL0K06039g	CAGL0K06039g	transcript	CAG61446	protein_coding	2018-01-01	c.193delA	p.Ile65fs	1:2,912:914:99:28366,0
I	960942	TGG	T	4321.97	frameshift_variant	HIGH	CAGL0I10098g	CAGL0I10098g	transcript	CAG60621	protein_coding	2018-01-01	c.3131_3132delCC	p.Ser1044fs	1:4,100:104:99:4361,0
C	97964	TTC	T	26916.0	frameshift_variant	HIGH	CAGL0C00968g	CAGL0C00968g	transcript	CAG58125	protein_coding	2018-01-01	c.1052_1053delTC	p.Phe351fs	1:4,569:573:99:26955,0
C	97745	TTA	T	32226.0	frameshift_variant	HIGH	CAGL0C00968g	CAGL0C00968g	transcript	CAG58125	protein_coding	2018-01-01	c.833_834delTA	p.Leu278fs	1:4,703:707:99:32265,0
J	290932	TGCCCG	T	22705.0	frameshift_variant	HIGH	CAGL0J03014g	CAGL0J03014g	transcript	CAG60784	protein_coding	2018-01-01	c.896_900delCGGGC	p.Ser299fs	1:2,502:504:99:22744,0
C	97518	TTA	T	5225.97	frameshift_variant	HIGH	CAGL0C00968g	CAGL0C00968g	transcript	CAG58125	protein_coding	2018-01-01	c.606_607delTA	p.Phe202fs	1:7,121:128:99:5265,0
I	1003257	TACGAC	T	22426.0	frameshift_variant	HIGH	CAGL0I10246g	CAGL0I10246g	transcript	CAR58038	protein_coding	2018-01-01	c.632_636delACGAC	p.Tyr211fs	1:8,503:511:99:22465,0
G	375734	TGA	T	25221.0	frameshift_variant	HIGH	CAGL0G03949g	CAGL0G03949g	transcript	CAG59461	protein_coding	2018-01-01	c.325_326delGA	p.Glu109fs	1:3,645:648:99:25260,0
G	378922	TG	T	23644.0	frameshift_variant	HIGH	CAGL0G03993g	CAGL0G03993g	transcript	CAG59463	protein_coding	2018-01-01	c.307delC	p.Gln103fs	1:4,533:537:99:23683,0
H	189953	TGTTCATG	T	14558.0	frameshift_variant	HIGH	CAGL0H02123g	CAGL0H02123g	transcript	CAG59820	protein_coding	2018-01-01	c.162_168delCATGAAC	p.Met55fs	1:4,342:346:99:14597,0
G	378965	TC	T	4955.97	frameshift_variant	HIGH	CAGL0G03993g	CAGL0G03993g	transcript	CAG59463	protein_coding	2018-01-01	c.264delG	p.Met88fs	1:2,79:81:99:4995,0
G	215863	T	TA	29079.0	frameshift_variant	HIGH	CAGL0G02409g	CAGL0G02409g	transcript	CAG59394	protein_coding	2018-01-01	c.89_90insT	p.Ser31fs	1:1,615:616:99:29118,0
C	115170	T	TA	15576.0	frameshift_variant	HIGH	CAGL0C01133g	CAGL0C01133g	transcript	CAG58129	protein_coding	2018-01-01	c.366_367insA	p.Ser123fs	1:140,482:622:99:15615,0
G	215460	T	TA	3026.97	frameshift_variant	HIGH	CAGL0G02409g	CAGL0G02409g	transcript	CAG59394	protein_coding	2018-01-01	c.492_493insT	p.Ser165fs	1:1,82:83:99:3066,0
F	100641	T	TA	20930.0	frameshift_variant	HIGH	CAGL0F00913g	CAGL0F00913g	transcript	CAG58937	protein_coding	2018-01-01	c.3610_3611insA	p.Leu1204fs
L	399727	T	TA	27999.0	frameshift_variant	HIGH	CAGL0L03476g	CAGL0L03476g	transcript	CAG61894	protein_coding	2018-01-01	c.2380_2381insA	p.His795fs
L	1436988	T	TA	2930.97	frameshift_variant	HIGH	CAGL0L13332g	CAGL0L13332g	transcript	CAG62323	protein_coding	2018-01-01	c.963_964insA	p.Tyr322fs	1:4,69:73:99:2970,0
J	158813	T	TAA	15783.0	frameshift_variant	HIGH	CAGL0J01727g	CAGL0J01727g	transcript	CAG60730	protein_coding	2018-01-01	c.1968_1969insTT	p.Asn657fs	1:168,401:569:99:15822,0
L	1436913	T	TAAAC	13651.0	frameshift_variant	HIGH	CAGL0L13332g	CAGL0L13332g	transcript	CAG62323	protein_coding	2018-01-01	c.888_889insAAAC	p.Gln297fs	1:4,307:311:99:13690,0
G	378963	T	TACGTAACACA	5135.97	frameshift_variant	HIGH	CAGL0G03993g	CAGL0G03993g	transcript	CAG59463	protein_coding	2018-01-01	c.266_267insTGTGTTACGT	p.Lys89fs	1:2,108:110:99:5175,0
G	215862	T	TAGAAC	18244.0	frameshift_variant	HIGH	CAGL0G02409g	CAGL0G02409g	transcript	CAG59394	protein_coding	2018-01-01	c.90_91insGTTCT	p.Ser31fs	1:2,571:573:99:18283,0
C	23371	T	TC	6290.97	frameshift_variant	HIGH	CAGL0C00253g	CAGL0C00253g	transcript	CAG58096	protein_coding	2018-01-01	c.339_340insG	p.Ser114fs	1:2,152:154:99:6330,0
G	622296	T	TC	7298.97	frameshift_variant	HIGH	CAGL0G06446g	CAGL0G06446g	transcript	CAG59569	protein_coding	2018-01-01	c.238dupC	p.His80fs	1:13,282:295:99:7338,0
L	389266	T	TC	39152.0	frameshift_variant	HIGH	CAGL0L03388g	CAGL0L03388g	transcript	CAG61890	protein_coding	2018-01-01	c.490_491insC	p.Tyr164fs	1:2,881:883:99:39191,0
G	115485	T	TCA	17694.0	frameshift_variant	HIGH	CAGL0G01232g	CAGL0G01232g	transcript	CAG59342	protein_coding	2018-01-01	c.1631_1632insTG	p.Glu544fs	1:52,553:605:99:17733,0
C	115808	T	TCA	22461.0	frameshift_variant	HIGH	CAGL0C01133g	CAGL0C01133g	transcript	CAG58129	protein_coding	2018-01-01	c.1004_1005insCA	p.Arg336fs	1:2,501:503:99:22500,0
G	379000	T	TCATCAATATACCAA	1513.97	frameshift_variant	HIGH	CAGL0G03993g	CAGL0G03993g	transcript	CAG59463	protein_coding	2018-01-01	c.229_230insTTGGTATATTGATG	p.Tyr77fs	1:1,36:37:99:1553,0
A	251426	T	TG	1715.97	frameshift_variant	HIGH	CAGL0A02299g	CAGL0A02299g	transcript	CAG57757	protein_coding	2018-01-01	c.576_577insG	p.Thr193fs	1:2,39:41:99:1755,0
M	1395604	T	TG	27587.0	frameshift_variant	HIGH	CAGL0M14091g	CAGL0M14091g	transcript	CAG62937	protein_coding	2018-01-01	c.57_58insG	p.Leu20fs	1:2,591:593:99:27626,0
A	251394	T	TG	2615.97	frameshift_variant	HIGH	CAGL0A02299g	CAGL0A02299g	transcript	CAG57757	protein_coding	2018-01-01	c.544_545insG	p.Leu182fs	1:1,55:56:99:2655,0
A	251389	T	TG	2345.97	frameshift_variant	HIGH	CAGL0A02299g	CAGL0A02299g	transcript	CAG57757	protein_coding	2018-01-01	c.539_540insG	p.Leu182fs	1:1,51:52:99:2385,0
M	1396048	T	TG	11238.0	frameshift_variant	HIGH	CAGL0M14091g	CAGL0M14091g	transcript	CAG62937	protein_coding	2018-01-01	c.501_502insG	p.His168fs	1:6,225:231:99:11277,0
C	390183	T	TGA	23541.0	frameshift_variant	HIGH	CAGL0C03960g	CAGL0C03960g	transcript	CAG58254	protein_coding	2018-01-01	c.938_939insTC	p.Arg313fs	1:3,520:523:99:23580,0
A	251572	T	TGA	5315.97	frameshift_variant	HIGH	CAGL0A02299g	CAGL0A02299g	transcript	CAG57757	protein_coding	2018-01-01	c.722_723insGA	p.Ile241fs	1:2,119:121:99:5355,0
F	355879	T	TGAAGAGATGA	21689.0	frameshift_variant	HIGH	CAGL0F03641g	CAGL0F03641g	transcript	CAG59052	protein_coding	2018-01-01	c.171_180dupTCATCTCTTC	p.Ile61fs	1:3,484:487:99:21728,0
E	105382	T	TGC	30251.0	frameshift_variant	HIGH	CAGL0E01155g	CAGL0E01155g	transcript	CAG58657	protein_coding	2018-01-01	c.11_12insGC	p.Arg5fs
A	251351	T	TGCCCTGG	9545.97	frameshift_variant	HIGH	CAGL0A02299g	CAGL0A02299g	transcript	CAG57757	protein_coding	2018-01-01	c.501_502insGCCCTGG	p.Thr168fs	1:1,209:210:99:9585,0
G	725281	T	TGCGGGGGGGGG	364.97	frameshift_variant	HIGH	CAGL0G07645g	CAGL0G07645g	transcript	CAG59621	protein_coding	2018-01-01	c.259_260insCCCCCCCCCGC	p.Gln87fs	1:1,9:10:99:404,0
C	97347	T	TGG	25746.0	frameshift_variant	HIGH	CAGL0C00968g	CAGL0C00968g	transcript	CAG58125	protein_coding	2018-01-01	c.434_435insGG	p.Phe145fs	1:2,574:576:99:25785,0
C	97346	T	TGG	25791.0	frameshift_variant	HIGH	CAGL0C00968g	CAGL0C00968g	transcript	CAG58125	protein_coding	2018-01-01	c.433_434insGG	p.Phe145fs	1:2,575:577:99:25830,0
M	254792	T	TTC	31187.0	frameshift_variant	HIGH	CAGL0M02101g	CAGL0M02101g	transcript	CAG62413	protein_coding	2018-01-01	c.35_36insGA	p.Ala13fs
C	97105	T	TTG	25521.0	frameshift_variant	HIGH	CAGL0C00968g	CAGL0C00968g	transcript	CAG58125	protein_coding	2018-01-01	c.193_194insGT	p.Tyr65fs	1:12,564:576:99:25560,0
F	867449	T	TTG	35443.0	frameshift_variant	HIGH	CAGL0F08767g	CAGL0F08767g	transcript	CAG59274	protein_coding	2018-01-01	c.59_60dupTG	p.Leu21fs	1:4,820:824:99:35482,0
C	97462	T	TTTTC	3155.97	frameshift_variant	HIGH	CAGL0C00968g	CAGL0C00968g	transcript	CAG58125	protein_coding	2018-01-01	c.549_550insTTTC	p.Asp184fs	1:9,37:46:99:3195,0
A	153639	GCAACAACAGCAACAACAGCAACAACAGCAACAACA	G	266.97	frameshift_variant	HIGH	CAGL0A01474g	CAGL0A01474g	transcript	CAG57724	protein_coding	2018-01-01	c.486_520delCAACAACAGCAACAACAGCAACAACAGCAACAACA	p.Ser162fs	486/1779	486/1779	162/592
A	153728	A	AAT	9328.97	frameshift_variant	HIGH	CAGL0A01474g	CAGL0A01474g	transcript	CAG57724	protein_coding	2018-01-01	c.574_575insAT	p.Ser192fs	575/1779	575/1779	192/592
A	153729	G	GA	9543.01	frameshift_variant	HIGH	CAGL0A01474g	CAGL0A01474g	transcript	CAG57724	protein_coding	2018-01-01	c.575_576insA	p.Ser192fs	576/1779	576/1779	192/592
A	251294	T	TGCCA	17916.0	frameshift_variant	HIGH	CAGL0A02299g	CAGL0A02299g	transcript	CAG57757	protein_coding	2018-01-01	c.444_445insGCCA	p.Asn149fs	445/840	445/840	149/279
A	251296	ACGAT	A	17601.0	frameshift_variant	HIGH	CAGL0A02299g	CAGL0A02299g	transcript	CAG57757	protein_coding	2018-01-01	c.447_450delCGAT	p.Asn149fs	447/840	447/840	149/279
A	266172	A	ACGGGAGC	19640.0	frameshift_variant	HIGH	CAGL0A02486g	CAGL0A02486g	transcript	CAG57765	protein_coding	2018-01-01	c.118_119insCGGGAGC	p.Met40fs	119/2601	119/2601	40/866
A	266173	T	TAAAACGGGAGCTAAAACGGGAGCTAAAAC	19318.0	frameshift_variant	HIGH	CAGL0A02486g	CAGL0A02486g	transcript	CAG57765	protein_coding	2018-01-01	c.119_120insAAAACGGGAGCTAAAACGGGAGCTAAAAC	p.Met40fs	120/2601	120/2601	40/866
A	290100	C	CT	18388.0	frameshift_variant	HIGH	CAGL0A02695g	CAGL0A02695g	transcript	CAG57775	protein_coding	2018-01-01	c.348_349insA	p.Asp117fs	348/2076	348/2076	116/691
A	290102	C	CAT	18749.0	frameshift_variant	HIGH	CAGL0A02695g	CAGL0A02695g	transcript	CAG57775	protein_coding	2018-01-01	c.346_347insAT	p.Gly116fs	346/2076	346/2076	116/691
B	8806	TGC	T	38222.0	frameshift_variant	HIGH	tRNA	EBG00000985144	transcript	EBT00001981181	protein_coding	2018-01-01	c.46_47delGC	p.Ala16fs	46/119	46/119	16/38
B	8832	GT	G	32310.0	frameshift_variant	HIGH	tRNA	EBG00000985144	transcript	EBT00001981181	protein_coding	2018-01-01	c.72delT	p.Ser24fs	72/119	72/119	24/38
B	49126	T	TC	14949.0	frameshift_variant	HIGH	CAGL0B00572g	CAGL0B00572g	transcript	CAG57895	protein_coding	2018-01-01	c.380_381insG	p.Ile128fs	380/609	380/609	127/202
B	273728	G	GCT	33208.0	frameshift_variant	HIGH	CAGL0B02816g	CAGL0B02816g	transcript	CAG57994	protein_coding	2018-01-01	c.438_439insAG	p.Gln147fs	438/2685	438/2685	146/894
B	273734	CTT	C	33143.0	frameshift_variant	HIGH	CAGL0B02816g	CAGL0B02816g	transcript	CAG57994	protein_coding	2018-01-01	c.431_432delAA	p.Lys144fs	432/2685	431/2685	144/894
C	2570	A	AATTAAAAGCACACTGTTGGAACT	31371.0	frameshift_variant	HIGH	CAGL0C00110g	CAGL0C00110g	transcript	CAG58093	protein_coding	2018-01-01	c.1714_1715insAGTTCCAACAGTGTGCTTTTAAT	p.Leu572fs	1714/2148	1714/2148	572/715
C	115174	A	ATGTT	21606.0	frameshift_variant	HIGH	CAGL0C01133g	CAGL0C01133g	transcript	CAG58129	protein_coding	2018-01-01	c.370_371insTGTT	p.Thr124fs	371/3111	371/3111	124/1036
C	115180	GTTAAACAA	G	18802.0	frameshift_variant	HIGH	CAGL0C01133g	CAGL0C01133g	transcript	CAG58129	protein_coding	2018-01-01	c.377_384delTTAAACAA	p.Val126fs	377/3111	377/3111	126/1036
C	115224	T	TA	5720.97	frameshift_variant	HIGH	CAGL0C01133g	CAGL0C01133g	transcript	CAG58129	protein_coding	2018-01-01	c.420_421insA	p.Val141fs	421/3111	421/3111	141/1036
C	115226	TTG	T	5720.97	frameshift_variant	HIGH	CAGL0C01133g	CAGL0C01133g	transcript	CAG58129	protein_coding	2018-01-01	c.423_424delTG	p.Glu142fs	423/3111	423/3111	141/1036
C	115232	A	AC	5630.97	frameshift_variant	HIGH	CAGL0C01133g	CAGL0C01133g	transcript	CAG58129	protein_coding	2018-01-01	c.428_429insC	p.Glu143fs	429/3111	429/3111	143/1036
C	169698	GTGGT	G	35324.0	frameshift_variant	HIGH	CAGL0C01551g	CAGL0C01551g	transcript	CAG58148	protein_coding	2018-01-01	c.196_199delACCA	p.Thr66fs	199/666	196/666	66/221
C	169703	C	CT	35321.0	frameshift_variant	HIGH	CAGL0C01551g	CAGL0C01551g	transcript	CAG58148	protein_coding	2018-01-01	c.194_195insA	p.Thr66fs	194/666	194/666	65/221
C	169707	GTACTT	G	35141.0	frameshift_variant	HIGH	CAGL0C01551g	CAGL0C01551g	transcript	CAG58148	protein_coding	2018-01-01	c.186_190delAAGTA	p.Ser63fs	190/666	186/666	62/221
C	169714	TA	T	34156.0	frameshift_variant	HIGH	CAGL0C01551g	CAGL0C01551g	transcript	CAG58148	protein_coding	2018-01-01	c.183delT	p.Thr62fs	183/666	183/666	61/221
C	196028	T	TTGTGTCTCTGTGTCTC	27548.0	frameshift_variant	HIGH	CAGL0C01859g	CAGL0C01859g	transcript	CAG58162	protein_coding	2018-02-01	c.139_140insGAGACACAGAGACACA	p.Lys47fs	139/1284	139/1284	47/427
C	236328	AGTGCTAC	A	13099.0	frameshift_variant	HIGH	CAGL0C02343g	CAGL0C02343g	transcript	CAG58184	protein_coding	2018-02-01	c.218_224delGTGCTAC	p.Ser73fs	218/2163	218/2163	73/720
C	236838	C	CA	27262.0	frameshift_variant	HIGH	CAGL0C02343g	CAGL0C02343g	transcript	CAG58184	protein_coding	2018-02-02	c.331dupA	p.Met111fs	332/2163	332/2163	111/720
D	292470	CTA	C	37532.0	frameshift_variant	HIGH	CAGL0D02794g	CAGL0D02794g	transcript	CAG58448	protein_coding	2018-01-01	c.438_439delTA	p.Thr147fs	438/1392	438/1392	146/463
D	292473	CAAGCTCT	C	37044.0	frameshift_variant	HIGH	CAGL0D02794g	CAGL0D02794g	transcript	CAG58448	protein_coding	2018-01-01	c.442_448delAGCTCTA	p.Ser148fs	442/1392	442/1392	148/463
D	420111	GGT	G	27231.0	frameshift_variant	HIGH	CAGL0D04268g	CAGL0D04268g	transcript	CAG58512	protein_coding	2018-01-01	c.157_158delAC	p.Thr53fs	158/2166	157/2166	53/721
D	420114	AGTGG	A	26376.0	frameshift_variant	HIGH	CAGL0D04268g	CAGL0D04268g	transcript	CAG58512	protein_coding	2018-01-01	c.152_155delCCAC	p.Ala51fs	155/2166	152/2166	51/721
D	521621	C	CTT	24871.0	frameshift_variant	HIGH	CAGL0D05456g	CAGL0D05456g	transcript	CAG58557	protein_coding	2018-01-01	c.178_179insTT	p.Cys60fs	179/627	179/627	60/208
D	521628	GA	G	25897.0	frameshift_variant	HIGH	CAGL0D05456g	CAGL0D05456g	transcript	CAG58557	protein_coding	2018-01-01	c.188delA	p.Lys63fs	188/627	188/627	63/208
E	20091	GCT	G	3425.97	frameshift_variant	HIGH	CAGL0E00231g	CAGL0E00231g	transcript	CAG58617	protein_coding	2018-01-01	c.954_955delAG	p.Ala319fs	955/5595	954/5595	318/1864
E	20096	A	AC	3515.97	frameshift_variant	HIGH	CAGL0E00231g	CAGL0E00231g	transcript	CAG58617	protein_coding	2018-01-01	c.950_951insG	p.Asn317fs	950/5595	950/5595	317/1864
E	20097	T	TG	3515.97	frameshift_variant	HIGH	CAGL0E00231g	CAGL0E00231g	transcript	CAG58617	protein_coding	2018-01-01	c.949_950insC	p.Asn317fs	949/5595	949/5595	317/1864
E	82407	G	GCCTGCACAGCCTT	17899.0	frameshift_variant	HIGH	CAGL0E00891g	CAGL0E00891g	transcript	CAG58645	protein_coding	2018-01-01	c.533_534insCTGCACAGCCTTC	p.Gln179fs	534/1416	534/1416	178/471
E	315378	C	CA	31990.0	frameshift_variant	HIGH	CAGL0E03421g	CAGL0E03421g	transcript	CAG58754	protein_coding	2018-01-01	c.244dupA	p.Ile82fs	245/354	245/354	82/117
E	521253	A	ATC	15854.0	frameshift_variant	HIGH	CAGL0E05324g	CAGL0E05324g	transcript	CAG58839	protein_coding	2018-01-01	c.64_65insGA	p.Leu22fs	64/3855	64/3855	22/1284
E	521254	G	GACAGCGA	15878.0	frameshift_variant	HIGH	CAGL0E05324g	CAGL0E05324g	transcript	CAG58839	protein_coding	2018-01-01	c.63_64insTCGCTGT	p.Leu22fs	63/3855	63/3855	21/1284
F	89051	CAA	C	30471.0	frameshift_variant	HIGH	CAGL0F00803g	CAGL0F00803g	transcript	CAG58933	protein_coding	2018-01-01	c.599_600delAA	p.Gln200fs	599/2517	599/2517	200/838
F	89055	AG	A	32091.0	frameshift_variant	HIGH	CAGL0F00803g	CAGL0F00803g	transcript	CAG58933	protein_coding	2018-01-01	c.603delG	p.Gln201fs	603/2517	603/2517	201/838
F	355813	TG	T	17225.0	frameshift_variant	HIGH	CAGL0F03641g	CAGL0F03641g	transcript	CAG59052	protein_coding	2018-01-01	c.246delC	p.Ile83fs	246/1269	246/1269	82/422
F	355815	ATTGAT	A	22738.0	frameshift_variant	HIGH	CAGL0F03641g	CAGL0F03641g	transcript	CAG59052	protein_coding	2018-01-01	c.240_244delATCAA	p.Ser81fs	244/1269	240/1269	80/422
F	364957	ACCGC	A	25805.0	frameshift_variant	HIGH	CAGL0F03751g	CAGL0F03751g	transcript	CAG59057	protein_coding	2018-01-01	c.994_997delGCGG	p.Ala332fs	997/1626	994/1626	332/541
F	364967	T	TCAGC	26143.0	frameshift_variant	HIGH	CAGL0F03751g	CAGL0F03751g	transcript	CAG59057	protein_coding	2018-01-01	c.987_988insGCTG	p.Asn330fs	987/1626	987/1626	329/541
G	73730	T	TGAAGAGGTTACAGCAGG	26137.0	frameshift_variant	HIGH	CAGL0G00814g	CAGL0G00814g	transcript	CAG59324	protein_coding	2018-01-01	c.1280_1281insGAAGAGGTTACAGCAGG	p.Glu428fs	1281/1749	1281/1749	427/582
G	75630	CGTCATCG	C	26516.0	frameshift_variant	HIGH	CAGL0G00858g	CAGL0G00858g	transcript	CAG59326	protein_coding	2018-01-01	c.414_420delGTCATCG	p.Ser139fs	414/1062	414/1062	138/353
G	75638	T	TA	26514.0	frameshift_variant	HIGH	CAGL0G00858g	CAGL0G00858g	transcript	CAG59326	protein_coding	2018-01-01	c.421_422insA	p.Ser141fs	422/1062	422/1062	141/353
G	87323	C	CA	30058.0	frameshift_variant	HIGH	CAGL0G00968g	CAGL0G00968g	transcript	CAG59330	protein_coding	2018-01-01	c.807_808insT	p.Ala270fs	807/2340	807/2340	269/779
G	87324	G	GGTGGTGCA	29965.0	frameshift_variant	HIGH	CAGL0G00968g	CAGL0G00968g	transcript	CAG59330	protein_coding	2018-01-01	c.806_807insTGCACCAC	p.Met273fs	806/2340	806/2340	269/779
G	215608	GCT	G	132.97	frameshift_variant	HIGH	CAGL0G02409g	CAGL0G02409g	transcript	CAG59394	protein_coding	2018-01-01	c.343_344delAG	p.Ser115fs	344/1116	343/1116	115/371
G	215611	T	TCG	20905.0	frameshift_variant	HIGH	CAGL0G02409g	CAGL0G02409g	transcript	CAG59394	protein_coding	2018-01-01	c.341_342insCG	p.Ser115fs	341/1116	341/1116	114/371
G	402907	T	TA	32260.0	frameshift_variant	HIGH	tRNA	EBG00000985220	transcript	EBT00001981254	protein_coding	2018-01-01	c.73dupA	p.Ile25fs	74/119	74/119	25/38
G	670057	A	AG	32388.0	frameshift_variant	HIGH	CAGL0G07040g	CAGL0G07040g	transcript	CAG59594	protein_coding	2018-01-01	c.905_906insC	p.Leu303fs	905/996	905/996	302/331
G	775824	T	TC	3488.97	frameshift_variant	HIGH	CAGL0G08151g	CAGL0G08151g	transcript	CAG59644	protein_coding	2018-01-01	c.11dupG	p.Arg5fs	11/783	11/783	4/260
H	939429	TA	T	15216.0	frameshift_variant	HIGH	CAGL0H09614g	CAGL0H09614g	transcript	CAG60149	protein_coding	2018-01-01	c.567delT	p.Thr190fs	567/711	567/711	189/236
H	977219	ACT	A	13422.0	frameshift_variant	HIGH	CAGL0H10010g	CAGL0H10010g	transcript	CAG60165	protein_coding	2018-01-01	c.79_80delAG	p.Ser27fs	80/834	79/834	27/277
H	977223	C	CACCGCCAA	13511.0	frameshift_variant	HIGH	CAGL0H10010g	CAGL0H10010g	transcript	CAG60165	protein_coding	2018-01-01	c.76_77insTTGGCGGT	p.Gly26fs	76/834	76/834	26/277
I	248677	TA	T	29551.0	frameshift_variant	HIGH	CAGL0I02816g	CAGL0I02816g	transcript	CAG60310	protein_coding	2018-01-01	c.15delT	p.Thr6fs	15/876	15/876	5/291
I	248722	CG	C	26679.0	frameshift_variant	HIGH	CAGL0I02838g	CAGL0I02838g	transcript	CAG60311	protein_coding	2018-01-01	c.1949delC	p.Pro650fs	1949/1968	1949/1968	650/655
I	257945	CTTCA	C	17961.0	frameshift_variant	HIGH	CAGL0I02926g	CAGL0I02926g	transcript	CAG60315	protein_coding	2018-01-01	c.279_282delTGAA	p.Glu94fs	282/2004	279/2004	93/667
I	257952	TTC	T	17736.0	frameshift_variant	HIGH	CAGL0I02926g	CAGL0I02926g	transcript	CAG60315	protein_coding	2018-01-01	c.274_275delGA	p.Glu92fs	275/2004	274/2004	92/667
I	943148	C	CTGAGT	45559.0	frameshift_variant	HIGH	CAGL0I09856g	CAGL0I09856g	transcript	CAG60613	protein_coding	2018-01-01	c.809_810insGTTGA	p.Ser270fs	810/825	810/825	270/274
I	1002679	CA	C	2795.97	frameshift_variant	HIGH	CAGL0I10246g	CAGL0I10246g	transcript	CAR58038	protein_coding	2018-01-01	c.56delA	p.Lys19fs	56/3723	56/3723	19/1240
I	1002685	A	AAT	2975.97	frameshift_variant	HIGH	CAGL0I10246g	CAGL0I10246g	transcript	CAR58038	protein_coding	2018-01-01	c.59_60insAT	p.Asn20fs	60/3723	60/3723	20/1240
I	1002688	CA	C	3110.97	frameshift_variant	HIGH	CAGL0I10246g	CAGL0I10246g	transcript	CAR58038	protein_coding	2018-01-01	c.63delA	p.Val22fs	63/3723	63/3723	21/1240
J	91503	G	GAGCCCAAT	32368.0	frameshift_variant	HIGH	CAGL0J00847g	CAGL0J00847g	transcript	CAG60696	protein_coding	2018-01-01	c.121_122insATTGGGCT	p.Ala41fs	121/2133	121/2133	41/710
J	109178	G	GATGGT	26897.0	frameshift_variant	HIGH	CAGL0J01155g	CAGL0J01155g	transcript	CAG60708	protein_coding	2018-01-01	c.56_57insTATGG	p.Ser20fs	57/798	57/798	19/265
J	205681	T	TA	37867.0	frameshift_variant	HIGH	CAGL0J02046g	CAGL0J02046g	transcript	CAG60743	protein_coding	2018-01-01	c.50_51insA	p.Phe17fs	51/240	51/240	17/79
J	387161	AC	A	38283.0	frameshift_variant	HIGH	CAGL0J04114g	CAGL0J04114g	transcript	CAG60833	protein_coding	2018-01-01	c.674delG	p.Ser225fs	674/912	674/912	225/303
J	387164	CA	C	38283.0	frameshift_variant	HIGH	CAGL0J04114g	CAGL0J04114g	transcript	CAG60833	protein_coding	2018-01-01	c.671delT	p.Leu224fs	671/912	671/912	224/303
J	387196	AC	A	30179.0	frameshift_variant	HIGH	CAGL0J04114g	CAGL0J04114g	transcript	CAG60833	protein_coding	2018-01-01	c.639delG	p.Tyr214fs	639/912	639/912	213/303
J	481690	G	GCT	21852.0	frameshift_variant	HIGH	CAGL0J05060g	CAGL0J05060g	transcript	CAG60875	protein_coding	2018-01-01	c.438_439insCT	p.Gly147fs	439/2142	439/2142	147/713
J	853544	TC	T	22328.0	frameshift_variant	HIGH	CAGL0J08613g	CAGL0J08613g	transcript	CAG61033	protein_coding	2018-01-01	c.22delC	p.His8fs	22/2214	22/2214	8/737
J	853577	AC	A	35314.0	frameshift_variant	HIGH	CAGL0J08613g	CAGL0J08613g	transcript	CAG61033	protein_coding	2018-01-01	c.50delC	p.Pro17fs	50/2214	50/2214	17/737
J	953829	C	CCG	14884.0	frameshift_variant	HIGH	CAGL0J09702g	CAGL0J09702g	transcript	CAG61082	protein_coding	2018-01-01	c.1878_1879dupCG	p.Gly627fs	1879/2088	1879/2088	627/695
K	3523	C	CGA	6722.97	frameshift_variant	HIGH	CAGL0K00110g	CAGL0K00110g	transcript	CAG61192	protein_coding	2018-01-01	c.2307_2308insTC	p.Val770fs	2307/2499	2307/2499	769/832
K	340962	CCG	C	11314.0	frameshift_variant	HIGH	CAGL0K03707g	CAGL0K03707g	transcript	CAG61347	protein_coding	2018-01-01	c.231_232delGC	p.Gln78fs	231/2733	231/2733	77/910
K	340966	AACAGCACGCGCAACAGCACGCG	A	11322.0	frameshift_variant	HIGH	CAGL0K03707g	CAGL0K03707g	transcript	CAG61347	protein_coding	2018-01-01	c.234_255delACAGCACGCGCAACAGCACGCG	p.Gln78fs	234/2733	234/2733	78/910
K	1114986	GA	G	16561.0	frameshift_variant	HIGH	CAGL0K11484g	CAGL0K11484g	transcript	CAG61678	protein_coding	2018-01-01	c.106delA	p.Ile36fs	106/324	106/324	36/107
K	1207101	C	CA	17521.0	frameshift_variant	HIGH	CAGL0K12364g	CAGL0K12364g	transcript	CAG61716	protein_coding	2018-01-01	c.485dupA	p.Asn162fs	486/489	486/489	162/162
L	596909	C	CCTCCTCT	24926.0	frameshift_variant	HIGH	CAGL0L05412g	CAGL0L05412g	transcript	CAG61980	protein_coding	2018-01-01	c.542_543insAGAGGAG	p.Glu184fs	542/918	542/918	181/305
L	1349496	C	CA	34000.0	frameshift_variant	HIGH	CAGL0L12518g	CAGL0L12518g	transcript	CAG62286	protein_coding	2018-01-01	c.125_126insT	p.Thr43fs	125/351	125/351	42/116
M	834453	AGC	A	25956.0	frameshift_variant	HIGH	CAGL0M08360g	CAGL0M08360g	transcript	CAG62685	protein_coding	2018-01-01	c.1066_1067delGC	p.Ala356fs	1067/2301	1066/2301	356/766
M	909041	A	ATTGG	35738.0	frameshift_variant	HIGH	CAGL0M09086g	CAGL0M09086g	transcript	CAG62716	protein_coding	2018-01-01	c.178_179insCCAA	p.Val60fs	178/4341	178/4341	60/1446
C	23549	T	TTA	905.97	frameshift_variant	HIGH	CAGL0C00253g	CAGL0C00253g	transcript	CAG58096	protein_coding	2018-01-01	c.161_162insTA	p.Val56fs	161/4827
C	390193	T	TTC	22005.0	frameshift_variant	HIGH	CAGL0C03960g	CAGL0C03960g	transcript	CAG58254	protein_coding	2018-01-01	c.927_928dupGA	p.Asn310fs	928/1872
H	939431	GAAGCCTTAGCA	G	14901.0	frameshift_variant	HIGH	CAGL0H09614g	CAGL0H09614g	transcript	CAG60149	protein_coding	2018-01-01	c.555_565delTGCTAAGGCTT	p.Ala186fs	565/711
F	867491	ATT	A	35233.0	frameshift_variant	HIGH	CAGL0F08767g	CAGL0F08767g	transcript	CAG59274	protein_coding	2018-01-01	c.99_100delTT	p.Ser34fs	99/396
J	980542	AAG	A	13545.0	frameshift_variant	HIGH	CAGL0J09988g	CAGL0J09988g	transcript	CAG61095	protein_coding	2018-01-01	c.144_145delAG	p.Gly49fs	144/1023
E	682251	CAGCCGGCTTGCTTGAAGGGTTG	C	2464.97	frameshift_variant	HIGH	CAGL0E06688g	CAGL0E06688g	transcript	CAG58900	protein_coding	2018-01-01	c.1059_1080delCAACCCTTCAAGCAAGCCGGCT	p.Asn354fs	1080/2928
F	867493	T	TACAC	35167.0	frameshift_variant	HIGH	CAGL0F08767g	CAGL0F08767g	transcript	CAG59274	protein_coding	2018-01-01	c.100_101insACAC	p.Ser34fs	101/396
E	682235	TCAGCTGGAGAAGGA	T	3012.97	frameshift_variant	HIGH	CAGL0E06688g	CAGL0E06688g	transcript	CAG58900	protein_coding	2018-01-01	c.1083_1096delTCCTTCTCCAGCTG	p.Asp361fs	1096/2928
J	92048	C	CGT	22846.0	frameshift_variant&splice_region_variant	HIGH	CAGL0J00869g	CAGL0J00869g	transcript	CAG60697	protein_coding	2018-01-01	c.651_*1insAC
B	8805	G	GAT	38132.0	frameshift_variant&splice_region_variant	HIGH	tRNA-Leu_(CAA)	CAGL0B00165r	transcript	CAGL0B00165r-1	protein_coding	2018-02-02	c.40_41insAT	p.Thr14fs	40/84	40/84	14/27		p.Ser15fs	45/119	45/119	15/38
J	309044	AT	A	17281.0	frameshift_variant&start_lost	HIGH	CAGL0J03190g	CAGL0J03190g	transcript	CAG60792	protein_coding	2018-01-01	c.1delA	p.Met1fs	1:16,634:650:99:17320,0
C	235731	AT	A	22802.0	frameshift_variant&start_lost	HIGH	CAGL0C02321g	CAGL0C02321g	transcript	CAG58183	protein_coding	2018-01-01	c.1delA	p.Met1fs	1:4,752:756:99:22841,0
D	249983	A	AT	22116.0	frameshift_variant&start_lost	HIGH	CAGL0D02442g	CAGL0D02442g	transcript	CAG58432	protein_coding	2018-01-01	c.1dupA	p.Met1fs	1:12,786:798:99:22155,0
I	558844	A	AT	17828.0	frameshift_variant&start_lost	HIGH	CAGL0I05874g	CAGL0I05874g	transcript	CAG60442	protein_coding	2018-01-01	c.1dupA	p.Met1fs	1:6,619:625:99:17867,0
H	454147	A	AT	28759.0	frameshift_variant&start_lost	HIGH	CAGL0H04741g	CAGL0H04741g	transcript	CAG59934	protein_coding	2018-01-01	c.1dupA	p.Met1fs	1:1,645:646:99:28798,0
J	294194	A	AT	34221.0	frameshift_variant&start_lost	HIGH	CAGL0J03058g	CAGL0J03058g	transcript	CAG60786	protein_coding	2018-01-01	c.1dupA	p.Met1fs	1:1,753:754:99:34260,0
F	632390	A	ATG	14709.0	frameshift_variant&start_lost	HIGH	CAGL0F06391g	CAGL0F06391g	transcript	CAG59169	protein_coding	2018-01-01	c.1_2insCA	p.Met1fs	1:4,506:510:99:14748,0
B	276692	A	ATGAT	32409.0	frameshift_variant&start_lost	HIGH	CAGL0B02838g	CAGL0B02838g	transcript	CAG57995	protein_coding	2018-01-01	c.1_2insATCA	p.Met1fs	1:2,716:718:99:32448,0
L	439812	A	ATT	28126.0	frameshift_variant&start_lost	HIGH	CAGL0L03784g	CAGL0L03784g	transcript	CAG61908	protein_coding	2018-01-01	c.1_2insAA	p.Met1fs	1:8,768:776:99:28165,0
H	454146	C	CT	28759.0	frameshift_variant&start_lost	HIGH	CAGL0H04741g	CAGL0H04741g	transcript	CAG59934	protein_coding	2018-01-01	c.2_3insA	p.Met1fs	1:1,630:631:99:28798,0
H	691955	A	ATTCT	25610.0	frameshift_variant&stop_gained	HIGH	CAGL0H06985g	CAGL0H06985g	transcript	CAG60033	protein_coding	2018-01-01	c.102_103insTTCT	p.Glu35fs
M	90801	C	CAGGCTGAGGTT	19924.0	frameshift_variant&stop_gained	HIGH	CAGL0M00792g	CAGL0M00792g	transcript	CAG62356	protein_coding	2018-01-01	c.246_256dupAACCTCAGCCT	p.Trp86fs	1:3,430:433:99:19963,0
L	1436387	T	TACCCTGA	990.97	frameshift_variant&stop_gained	HIGH	CAGL0L13332g	CAGL0L13332g	transcript	CAG62323	protein_coding	2018-01-01	c.362_363insACCCTGA	p.Phe121fs	1:1,38:39:99:1030,0
K	1114983	G	GT	16917.0	frameshift_variant&stop_gained	HIGH	CAGL0K11484g	CAGL0K11484g	transcript	CAG61678	protein_coding	2018-01-01	c.102dupT	p.Arg35fs	103/324	103/324	35/107
I	738311	AAT	A	44580.0	frameshift_variant&stop_lost&splice_region_variant	HIGH	CAGL0I07667g	CAGL0I07667g	transcript	CAG60519	protein_coding	2018-01-01	c.864_*1delAT	p.Ter288fs	CAGL0I07667g-CAGL0I07689g			n.738312_738313delAT
A	146268	G	A	156.0	missense_variant	MODERATE	CAGL0A01408g	CAGL0A01408g	transcript	CAG57721	protein_coding	2018-01-01	c.881G>A	p.Ser294Asn
C	98090	G	A	899.0	missense_variant	MODERATE	CAGL0C00968g	CAGL0C00968g	transcript	CAG58125	protein_coding	2018-01-01	c.1177G>A	p.Val393Ile
C	88345	C	A	1320.0	missense_variant	MODERATE	CAGL0C00847g	CAGL0C00847g	transcript	CAG58123	protein_coding	2018-01-01	c.2216C>A	p.Ser739Tyr
M	549964	T	A	1706.0	missense_variant	MODERATE	CAGL0M05115g	CAGL0M05115g	transcript	CAG62544	protein_coding	2018-01-01	c.19T>A	p.Leu7Met
J	1162768	G	A	2272.0	missense_variant	MODERATE	CAGL0J11891g	CAGL0J11891g	transcript	CAR58048	protein_coding	2018-01-01	c.2333C>T	p.Ser778Leu
L	1404	G	A	1677.0	missense_variant	MODERATE	CAGL0L00157g	CAGL0L00157g	transcript	CAR58057	protein_coding	2018-01-01	c.4528C>T	p.His1510Tyr
H	1046796	G	A	8518.0	missense_variant	MODERATE	CAGL0H10626g	CAGL0H10626g	transcript	CAG60193	protein_coding	2018-01-01	c.2854G>A	p.Asp952Asn
J	1163438	G	A	2689.0	missense_variant	MODERATE	CAGL0J11891g	CAGL0J11891g	transcript	CAR58048	protein_coding	2018-01-01	c.1663C>T	p.Pro555Ser
A	135439	G	A	502.0	missense_variant	MODERATE	CAGL0A01284g	CAGL0A01284g	transcript	CAR57994	protein_coding	2018-01-01	c.4078G>A	p.Gly1360Ser
E	15756	G	A	784.0	missense_variant	MODERATE	CAGL0E00231g	CAGL0E00231g	transcript	CAG58617	protein_coding	2018-01-01	c.5291C>T	p.Pro1764Leu
M	550169	T	A	22768.0	missense_variant	MODERATE	CAGL0M05115g	CAGL0M05115g	transcript	CAG62544	protein_coding	2018-01-01	c.224T>A	p.Val75Glu
E	13005	T	A	97.0	missense_variant	MODERATE	CAGL0E00187g	CAGL0E00187g	transcript	CAG58615	protein_coding	2018-01-01	c.223A>T	p.Thr75Ser
L	1429836	T	A	2544.0	missense_variant	MODERATE	CAGL0L13299g	CAGL0L13299g	transcript	CAR58071	protein_coding	2018-01-01	c.3143T>A	p.Phe1048Tyr
L	4772	G	A	8205.0	missense_variant	MODERATE	CAGL0L00157g	CAGL0L00157g	transcript	CAR58057	protein_coding	2018-01-01	c.1160C>T	p.Ser387Leu
L	1526	G	A	2806.0	missense_variant	MODERATE	CAGL0L00157g	CAGL0L00157g	transcript	CAR58057	protein_coding	2018-01-01	c.4406C>T	p.Thr1469Ile
M	550298	C	A	25020.0	missense_variant	MODERATE	CAGL0M05115g	CAGL0M05115g	transcript	CAG62544	protein_coding	2018-01-01	c.353C>A	p.Thr118Asn
C	115120	T	A	16488.0	missense_variant	MODERATE	CAGL0C01133g	CAGL0C01133g	transcript	CAG58129	protein_coding	2018-01-01	c.316T>A	p.Ser106Thr
E	508313	T	A	20930.0	missense_variant	MODERATE	CAGL0E05214g	CAGL0E05214g	transcript	CAG58834	protein_coding	2018-01-01	c.1003A>T	p.Ile335Leu
H	3183	C	A	19072.0	missense_variant	MODERATE	CAGL0H00110g	CAGL0H00110g	transcript	CAG59733	protein_coding	2018-01-01	c.529G>T	p.Val177Phe
H	862553	C	A	8762.0	missense_variant	MODERATE	CAGL0H08844g	CAGL0H08844g	transcript	CAG60116	protein_coding	2018-01-01	c.366G>T	p.Lys122Asn
L	1668	T	A	6443.0	missense_variant	MODERATE	CAGL0L00157g	CAGL0L00157g	transcript	CAR58057	protein_coding	2018-01-01	c.4264A>T	p.Thr1422Ser
I	434978	C	A	22274.0	missense_variant	MODERATE	CAGL0I04840g	CAGL0I04840g	transcript	CAG60397	protein_coding	2018-01-01	c.68C>A	p.Thr23Asn
F	706209	G	A	253.0	missense_variant	MODERATE	CAGL0F07249g	CAGL0F07249g	transcript	CAG59206	protein_coding	2018-01-01	c.634G>A	p.Gly212Ser
L	1052	T	A	270.0	missense_variant	MODERATE	CAGL0L00157g	CAGL0L00157g	transcript	CAR58057	protein_coding	2018-01-01	c.4880A>T	p.Asn1627Ile
C	115015	G	A	29900.0	missense_variant	MODERATE	CAGL0C01133g	CAGL0C01133g	transcript	CAG58129	protein_coding	2018-01-01	c.211G>A	p.Ala71Thr
C	97963	C	A	26880.0	missense_variant	MODERATE	CAGL0C00968g	CAGL0C00968g	transcript	CAG58125	protein_coding	2018-01-01	c.1050C>A	p.His350Gln
E	125391	T	A	29666.0	missense_variant	MODERATE	CAGL0E01331g	CAGL0E01331g	transcript	CAG58665	protein_coding	2018-01-01	c.793T>A	p.Tyr265Asn
G	886318	C	A	47773.0	missense_variant	MODERATE	CAGL0G09273g	CAGL0G09273g	transcript	CAG59692	protein_coding	2018-01-01	c.945C>A	p.Asn315Lys
M	1012745	G	A	28742.0	missense_variant	MODERATE	CAGL0M10153g	CAGL0M10153g	transcript	CAG62766	protein_coding	2018-01-01	c.547C>T	p.Pro183Ser
B	157761	C	A	24654.0	missense_variant	MODERATE	CAGL0B01705g	CAGL0B01705g	transcript	CAG57943	protein_coding	2018-01-01	c.517C>A	p.His173Asn
G	474701	C	A	57176.0	missense_variant	MODERATE	CAGL0G04939g	CAGL0G04939g	transcript	CAG59502	protein_coding	2018-01-01	c.154G>T	p.Ala52Ser
H	728491	C	A	29980.0	missense_variant	MODERATE	CAGL0H07447g	CAGL0H07447g	transcript	CAG60054	protein_coding	2018-01-01	c.344G>T	p.Ser115Ile
I	364576	G	A	40765.0	missense_variant	MODERATE	CAGL0I04136g	CAGL0I04136g	transcript	CAG60366	protein_coding	2018-01-01	c.157G>A	p.Val53Ile
L	1066259	G	A	14053.0	missense_variant	MODERATE	CAGL0L09911g	CAGL0L09911g	transcript	CAG62173	protein_coding	2018-01-01	c.1918G>A	p.Val640Ile
C	97941	C	A	33360.0	missense_variant	MODERATE	CAGL0C00968g	CAGL0C00968g	transcript	CAG58125	protein_coding	2018-01-01	c.1028C>A	p.Ala343Glu
I	126448	C	A	42549.0	missense_variant	MODERATE	CAGL0I01584g	CAGL0I01584g	transcript	CAG60259	protein_coding	2018-01-01	c.1450G>T	p.Ala484Ser
H	745489	T	A	29105.0	missense_variant	MODERATE	CAGL0H07601g	CAGL0H07601g	transcript	CAG60061	protein_coding	2018-01-01	c.280A>T	p.Ile94Phe
E	20836	T	A	27293.0	missense_variant	MODERATE	CAGL0E00231g	CAGL0E00231g	transcript	CAG58617	protein_coding	2018-01-01	c.211A>T	p.Thr71Ser
J	123654	G	A	39381.0	missense_variant	MODERATE	CAGL0J01309g	CAGL0J01309g	transcript	CAG60715	protein_coding	2018-01-01	c.1316G>A	p.Arg439Lys
G	202934	G	A	37140.0	missense_variant	MODERATE	CAGL0G02299g	CAGL0G02299g	transcript	CAG59389	protein_coding	2018-01-01	c.584G>A	p.Gly195Glu
J	1163345	T	A	18881.0	missense_variant	MODERATE	CAGL0J11891g	CAGL0J11891g	transcript	CAR58048	protein_coding	2018-01-01	c.1756A>T	p.Met586Leu
C	97062	C	A	18330.0	missense_variant	MODERATE	CAGL0C00968g	CAGL0C00968g	transcript	CAG58125	protein_coding	2018-01-01	c.149C>A	p.Thr50Lys
G	702249	T	A	36480.0	missense_variant	MODERATE	CAGL0G07403g	CAGL0G07403g	transcript	CAG59610	protein_coding	2018-02-01	c.856A>T	p.Thr286Ser
J	63421	T	A	25127.0	missense_variant	MODERATE	CAGL0J00693g	CAGL0J00693g	transcript	CAG60689	protein_coding	2018-01-01	c.3480A>T	p.Leu1160Phe
L	4796	G	A	12975.0	missense_variant	MODERATE	CAGL0L00157g	CAGL0L00157g	transcript	CAR58057	protein_coding	2018-01-01	c.1136C>T	p.Ala379Val
L	465394	T	A	47677.0	missense_variant	MODERATE	CAGL0L03960g	CAGL0L03960g	transcript	CAG61916	protein_coding	2018-01-01	c.169A>T	p.Thr57Ser
K	120163	T	A	20708.0	missense_variant	MODERATE	CAGL0K01309g	CAGL0K01309g	transcript	CAG61242	protein_coding	2018-01-01	c.170A>T	p.Asn57Ile
M	573869	G	A	30837.0	missense_variant	MODERATE	CAGL0M05357g	CAGL0M05357g	transcript	CAG62555	protein_coding	2018-01-01	c.1561G>A	p.Asp521Asn
H	630597	G	A	27909.0	missense_variant	MODERATE	CAGL0H06391g	CAGL0H06391g	transcript	CAG60006	protein_coding	2018-01-01	c.1117G>A	p.Ala373Thr
E	489425	G	A	30891.0	missense_variant	MODERATE	CAGL0E05038g	CAGL0E05038g	transcript	CAG58826	protein_coding	2018-01-01	c.640G>A	p.Ala214Thr
F	97665	G	A	36200.0	missense_variant	MODERATE	CAGL0F00913g	CAGL0F00913g	transcript	CAG58937	protein_coding	2018-01-01	c.643G>A	p.Glu215Lys
J	391357	C	A	42620.0	missense_variant	MODERATE	CAGL0J04180g	CAGL0J04180g	transcript	CAG60836	protein_coding	2018-01-01	c.167C>A	p.Ala56Glu
I	82350	G	A	29860.0	missense_variant	MODERATE	CAGL0I00990g	CAGL0I00990g	transcript	CAG60234	protein_coding	2018-01-01	c.119C>T	p.Ala40Val
K	766875	C	A	8365.0	missense_variant	MODERATE	CAGL0K07700g	CAGL0K07700g	transcript	CAG61519	protein_coding	2018-01-01	c.1993G>T	p.Val665Phe
G	868330	T	A	30238.0	missense_variant	MODERATE	CAGL0G09108g	CAGL0G09108g	transcript	CAG59684	protein_coding	2018-01-01	c.1038A>T	p.Gln346His
H	1047631	G	A	1331.0	missense_variant	MODERATE	CAGL0H10626g	CAGL0H10626g	transcript	CAG60193	protein_coding	2018-01-01	c.3689G>A	p.Ser1230Asn
C	115397	G	A	25755.0	missense_variant	MODERATE	CAGL0C01133g	CAGL0C01133g	transcript	CAG58129	protein_coding	2018-01-01	c.593G>A	p.Ser198Asn
F	527177	T	A	31070.0	missense_variant	MODERATE	CAGL0F05159g	CAGL0F05159g	transcript	CAG59120	protein_coding	2018-01-01	c.1948T>A	p.Tyr650Asn
C	115838	G	A	24120.0	missense_variant	MODERATE	CAGL0C01133g	CAGL0C01133g	transcript	CAG58129	protein_coding	2018-01-01	c.1034G>A	p.Ser345Asn
E	16382	C	A	26888.0	missense_variant	MODERATE	CAGL0E00231g	CAGL0E00231g	transcript	CAG58617	protein_coding	2018-01-01	c.4665G>T	p.Met1555Ile
M	555094	T	A	29571.0	missense_variant	MODERATE	CAGL0M05137g	CAGL0M05137g	transcript	CAG62545	protein_coding	2018-01-01	c.2935T>A	p.Ser979Thr
H	985096	C	A	53225.0	missense_variant	MODERATE	CAGL0H10098g	CAGL0H10098g	transcript	CAG60169	protein_coding	2018-01-01	c.1824G>T	p.Met608Ile
D	627006	G	A	20671.0	missense_variant	MODERATE	CAGL0D06600g	CAGL0D06600g	transcript	CAG58603	protein_coding	2018-01-01	c.436G>A	p.Ala146Thr
D	140616	G	A	39108.0	missense_variant	MODERATE	CAGL0D01254g	CAGL0D01254g	transcript	CAG58380	protein_coding	2018-01-01	c.262G>A	p.Gly88Arg
H	903555	G	A	34635.0	missense_variant	MODERATE	CAGL0H09196g	CAGL0H09196g	transcript	CAG60132	protein_coding	2018-01-01	c.661G>A	p.Gly221Ser
L	1120275	G	A	21065.0	missense_variant	MODERATE	CAGL0L10472g	CAGL0L10472g	transcript	CAG62196	protein_coding	2018-01-01	c.113G>A	p.Ser38Asn
L	1436378	C	A	1000.0	missense_variant	MODERATE	CAGL0L13332g	CAGL0L13332g	transcript	CAG62323	protein_coding	2018-01-01	c.353C>A	p.Ala118Asp
L	1436385	C	A	1000.0	missense_variant	MODERATE	CAGL0L13332g	CAGL0L13332g	transcript	CAG62323	protein_coding	2018-01-01	c.360C>A	p.His120Gln
E	176363	T	A	2477.0	missense_variant	MODERATE	CAGL0E01771g	CAGL0E01771g	transcript	CAG58685	protein_coding	2018-01-01	c.849A>T	p.Leu283Phe
E	220245	C	A	37528.0	missense_variant	MODERATE	CAGL0E02299g	CAGL0E02299g	transcript	CAG58708	protein_coding	2018-01-01	c.639G>T	p.Met213Ile
I	933951	T	A	24301.0	missense_variant	MODERATE	CAGL0I09768g	CAGL0I09768g	transcript	CAG60609	protein_coding	2018-01-01	c.658A>T	p.Ile220Phe
L	5448	T	A	16341.0	missense_variant	MODERATE	CAGL0L00157g	CAGL0L00157g	transcript	CAR58057	protein_coding	2018-01-01	c.484A>T	p.Thr162Ser
C	23269	G	A	19315.0	missense_variant	MODERATE	CAGL0C00253g	CAGL0C00253g	transcript	CAG58096	protein_coding	2018-01-01	c.442C>T	p.Leu148Phe
C	390727	G	A	24896.0	missense_variant	MODERATE	CAGL0C03960g	CAGL0C03960g	transcript	CAG58254	protein_coding	2018-01-01	c.395C>T	p.Ala132Val
H	1044877	G	A	40349.0	missense_variant	MODERATE	CAGL0H10626g	CAGL0H10626g	transcript	CAG60193	protein_coding	2018-01-01	c.935G>A	p.Ser312Asn
I	397604	T	A	29117.0	missense_variant	MODERATE	CAGL0I04466g	CAGL0I04466g	transcript	CAG60380	protein_coding	2018-01-01	c.433T>A	p.Tyr145Asn
J	32517	T	A	38963.0	missense_variant	MODERATE	CAGL0J00407g	CAGL0J00407g	transcript	CAG60676	protein_coding	2018-01-01	c.1249T>A	p.Tyr417Asn
E	509774	G	A	4155.0	missense_variant	MODERATE	CAGL0E05236g	CAGL0E05236g	transcript	CAG58835	protein_coding	2018-01-01	c.976C>T	p.Pro326Ser
I	591249	G	A	33652.0	missense_variant	MODERATE	CAGL0I06160g	CAGL0I06160g	transcript	CAG60455	protein_coding	2018-01-01	c.448G>A	p.Val150Ile
C	194352	T	A	46037.0	missense_variant	MODERATE	CAGL0C01859g	CAGL0C01859g	transcript	CAG58162	protein_coding	2018-02-02	c.662A>T	p.Gln221Leu
K	187380	G	A	29175.0	missense_variant	MODERATE	CAGL0K02101g	CAGL0K02101g	transcript	CAG61277	protein_coding	2018-01-01	c.4435G>A	p.Glu1479Lys
E	214407	T	A	41193.0	missense_variant	MODERATE	CAGL0E02189g	CAGL0E02189g	transcript	CAG58704	protein_coding	2018-01-01	c.34T>A	p.Phe12Ile
I	827638	T	A	33990.0	missense_variant	MODERATE	CAGL0I08437g	CAGL0I08437g	transcript	CAG60552	protein_coding	2018-01-01	c.2593T>A	p.Leu865Met
E	176596	T	A	35759.0	missense_variant	MODERATE	CAGL0E01771g	CAGL0E01771g	transcript	CAG58685	protein_coding	2018-01-01	c.616A>T	p.Thr206Ser
K	54270	G	A	17563.0	missense_variant	MODERATE	CAGL0K00495g	CAGL0K00495g	transcript	CAG61207	protein_coding	2018-01-01	c.809G>A	p.Arg270Lys
I	828985	C	A	54573.0	missense_variant	MODERATE	CAGL0I08437g	CAGL0I08437g	transcript	CAG60552	protein_coding	2018-01-01	c.3940C>A	p.Leu1314Ile
J	893171	C	A	34492.0	missense_variant	MODERATE	CAGL0J09042g	CAGL0J09042g	transcript	CAG61053	protein_coding	2018-01-01	c.343C>A	p.Leu115Ile
C	97412	G	A	15000.0	missense_variant	MODERATE	CAGL0C00968g	CAGL0C00968g	transcript	CAG58125	protein_coding	2018-01-01	c.499G>A	p.Val167Ile
M	809206	C	A	46859.0	missense_variant	MODERATE	CAGL0M08096g	CAGL0M08096g	transcript	CAG62674	protein_coding	2018-01-01	c.22C>A	p.Leu8Ile
G	858472	G	A	30735.0	missense_variant	MODERATE	CAGL0G08954g	CAGL0G08954g	transcript	CAG59679	protein_coding	2018-01-01	c.317C>T	p.Ala106Val
F	754847	G	A	41704.0	missense_variant	MODERATE	CAGL0F07733g	CAGL0F07733g	transcript	CAG59228	protein_coding	2018-01-01	c.1087G>A	p.Ala363Thr
E	612097	G	A	17642.0	missense_variant	MODERATE	CAGL0E06138g	CAGL0E06138g	transcript	CAG58875	protein_coding	2018-01-01	c.5390C>T	p.Ser1797Phe
H	605595	G	A	27188.0	missense_variant	MODERATE	CAGL0H06193g	CAGL0H06193g	transcript	CAG59997	protein_coding	2018-01-01	c.1174G>A	p.Ala392Thr
J	1054371	C	A	25743.0	missense_variant	MODERATE	CAGL0J10780g	CAGL0J10780g	transcript	CAG61131	protein_coding	2018-01-01	c.579G>T	p.Lys193Asn
C	81978	G	A	30075.0	missense_variant	MODERATE	CAGL0C00781g	CAGL0C00781g	transcript	CAG58120	protein_coding	2018-01-01	c.568G>A	p.Glu190Lys
C	239084	T	A	30468.0	missense_variant	MODERATE	CAGL0C02365g	CAGL0C02365g	transcript	CAG58185	protein_coding	2018-01-01	c.39A>T	p.Lys13Asn
I	1003061	T	A	32985.0	missense_variant	MODERATE	CAGL0I10246g	CAGL0I10246g	transcript	CAR58038	protein_coding	2018-01-01	c.435T>A	p.Asn145Lys
M	109003	G	A	35790.0	missense_variant	MODERATE	CAGL0M00968g	CAGL0M00968g	transcript	CAG62364	protein_coding	2018-01-01	c.1015G>A	p.Val339Ile
C	278801	G	A	33959.0	missense_variant	MODERATE	CAGL0C02783g	CAGL0C02783g	transcript	CAG58204	protein_coding	2018-01-01	c.748C>T	p.His250Tyr
J	140912	T	A	37840.0	missense_variant	MODERATE	CAGL0J01507g	CAGL0J01507g	transcript	CAG60724	protein_coding	2018-01-01	c.1216T>A	p.Ser406Thr
B	223616	G	A	36492.0	missense_variant	MODERATE	CAGL0B02343g	CAGL0B02343g	transcript	CAG57972	protein_coding	2018-01-01	c.128C>T	p.Ala43Val
C	19917	G	A	37800.0	missense_variant	MODERATE	CAGL0C00253g	CAGL0C00253g	transcript	CAG58096	protein_coding	2018-01-01	c.3794C>T	p.Ser1265Leu
F	99852	T	A	17365.0	missense_variant	MODERATE	CAGL0F00913g	CAGL0F00913g	transcript	CAG58937	protein_coding	2018-01-01	c.2830T>A	p.Ser944Thr
K	3507	C	A	3978.0	missense_variant	MODERATE	CAGL0K00110g	CAGL0K00110g	transcript	CAG61192	protein_coding	2018-01-01	c.2324G>T	p.Ser775Ile
J	322761	C	A	31096.0	missense_variant	MODERATE	CAGL0J03322g	CAGL0J03322g	transcript	CAG60798	protein_coding	2018-01-01	c.30C>A	p.Ser10Arg
C	33004	C	A	29670.0	missense_variant	MODERATE	CAGL0C00319g	CAGL0C00319g	transcript	CAG58099	protein_coding	2018-01-01	c.1074G>T	p.Gln358His
L	1207268	G	A	29562.0	missense_variant	MODERATE	CAGL0L11330g	CAGL0L11330g	transcript	CAG62235	protein_coding	2018-01-01	c.1013C>T	p.Pro338Leu
G	213168	C	A	20483.0	missense_variant	MODERATE	CAGL0G02387g	CAGL0G02387g	transcript	CAG59393	protein_coding	2018-01-01	c.881C>A	p.Thr294Asn
C	97415	G	A	13470.0	missense_variant	MODERATE	CAGL0C00968g	CAGL0C00968g	transcript	CAG58125	protein_coding	2018-01-01	c.502G>A	p.Asp168Asn
J	341343	G	A	26812.0	missense_variant	MODERATE	CAGL0J03564g	CAGL0J03564g	transcript	CAG60808	protein_coding	2018-01-01	c.697G>A	p.Ala233Thr
I	1065788	G	A	33050.0	missense_variant	MODERATE	CAGL0I10769g	CAGL0I10769g	transcript	CAG60653	protein_coding	2018-01-01	c.170C>T	p.Pro57Leu
I	292458	G	A	22963.0	missense_variant	MODERATE	CAGL0I03432g	CAGL0I03432g	transcript	CAG60334	protein_coding	2018-01-01	c.154C>T	p.His52Tyr
M	906023	G	A	33511.0	missense_variant	MODERATE	CAGL0M09086g	CAGL0M09086g	transcript	CAG62716	protein_coding	2018-01-01	c.3197C>T	p.Ala1066Val
C	116489	C	A	17785.0	missense_variant	MODERATE	CAGL0C01133g	CAGL0C01133g	transcript	CAG58129	protein_coding	2018-01-01	c.1685C>A	p.Ala562Glu
K	126966	G	A	33059.0	missense_variant	MODERATE	CAGL0K01441g	CAGL0K01441g	transcript	CAG61248	protein_coding	2018-01-01	c.410C>T	p.Thr137Ile
G	487774	T	A	18310.0	missense_variant	MODERATE	CAGL0G05159g	CAGL0G05159g	transcript	CAG59511	protein_coding	2018-01-01	c.997T>A	p.Ser333Thr
C	115702	G	A	40245.0	missense_variant	MODERATE	CAGL0C01133g	CAGL0C01133g	transcript	CAG58129	protein_coding	2018-01-01	c.898G>A	p.Gly300Ser
J	44933	C	A	22535.0	missense_variant	MODERATE	CAGL0J00517g	CAGL0J00517g	transcript	CAG60681	protein_coding	2018-01-01	c.678C>A	p.Asn226Lys
I	229256	G	A	38690.0	missense_variant	MODERATE	CAGL0I02552g	CAGL0I02552g	transcript	CAG60300	protein_coding	2018-01-01	c.2000G>A	p.Gly667Glu
K	768050	G	A	35319.0	missense_variant	MODERATE	CAGL0K07700g	CAGL0K07700g	transcript	CAG61519	protein_coding	2018-01-01	c.818C>T	p.Thr273Met
D	42639	C	A	23882.0	missense_variant	MODERATE	CAGL0D00330g	CAGL0D00330g	transcript	CAG58338	protein_coding	2018-01-01	c.1204C>A	p.His402Asn
J	484026	C	A	39214.0	missense_variant	MODERATE	CAGL0J05082g	CAGL0J05082g	transcript	CAG60876	protein_coding	2018-01-01	c.245C>A	p.Ala82Glu
K	1038306	G	A	24936.0	missense_variant	MODERATE	CAGL0K10648g	CAGL0K10648g	transcript	CAG61643	protein_coding	2018-01-01	c.758C>T	p.Ala253Val
I	79813	G	A	15740.0	missense_variant	MODERATE	CAGL0I00968g	CAGL0I00968g	transcript	CAG60233	protein_coding	2018-01-01	c.1439G>A	p.Ser480Asn
G	685001	G	A	29069.0	missense_variant	MODERATE	CAGL0G07205g	CAGL0G07205g	transcript	CAG59601	protein_coding	2018-02-02	c.28G>A	p.Asp10Asn
K	986732	T	A	24700.0	missense_variant	MODERATE	CAGL0K10076g	CAGL0K10076g	transcript	CAG61620	protein_coding	2018-01-01	c.570A>T	p.Glu190Asp
C	115157	G	A	17250.0	missense_variant	MODERATE	CAGL0C01133g	CAGL0C01133g	transcript	CAG58129	protein_coding	2018-01-01	c.353G>A	p.Arg118His
D	547416	G	A	42059.0	missense_variant	MODERATE	CAGL0D05764g	CAGL0D05764g	transcript	CAG58571	protein_coding	2018-01-01	c.158G>A	p.Gly53Glu
I	591273	G	A	33838.0	missense_variant	MODERATE	CAGL0I06160g	CAGL0I06160g	transcript	CAG60455	protein_coding	2018-01-01	c.472G>A	p.Val158Ile
C	391057	G	A	320.0	missense_variant	MODERATE	CAGL0C03960g	CAGL0C03960g	transcript	CAG58254	protein_coding	2018-01-01	c.65C>T	p.Thr22Ile
C	374660	G	A	36487.0	missense_variant	MODERATE	CAGL0C03762g	CAGL0C03762g	transcript	CAG58246	protein_coding	2018-01-01	c.539G>A	p.Ser180Asn
H	139343	C	A	29020.0	missense_variant	MODERATE	CAGL0H01419g	CAGL0H01419g	transcript	CAG59793	protein_coding	2018-01-01	c.400C>A	p.His134Asn
C	96981	G	A	14010.0	missense_variant	MODERATE	CAGL0C00968g	CAGL0C00968g	transcript	CAG58125	protein_coding	2018-01-01	c.68G>A	p.Ser23Asn
L	1436351	T	A	1180.0	missense_variant	MODERATE	CAGL0L13332g	CAGL0L13332g	transcript	CAG62323	protein_coding	2018-01-01	c.326T>A	p.Ile109Lys
I	136806	T	A	27165.0	missense_variant	MODERATE	CAGL0I01650g	CAGL0I01650g	transcript	CAG60262	protein_coding	2018-01-01	c.1481A>T	p.Gln494Leu
L	1437004	G	A	1410.0	missense_variant	MODERATE	CAGL0L13332g	CAGL0L13332g	transcript	CAG62323	protein_coding	2018-01-01	c.979G>A	p.Asp327Asn
H	696977	C	A	37308.0	missense_variant	MODERATE	CAGL0H07029g	CAGL0H07029g	transcript	CAG60035	protein_coding	2018-01-01	c.898G>T	p.Ala300Ser
J	95242	G	A	38169.0	missense_variant	MODERATE	CAGL0J00913g	CAGL0J00913g	transcript	CAG60699	protein_coding	2018-01-01	c.623G>A	p.Ser208Asn
C	115580	C	A	29191.0	missense_variant	MODERATE	CAGL0C01133g	CAGL0C01133g	transcript	CAG58129	protein_coding	2018-01-01	c.776C>A	p.Ala259Asp
F	867547	G	A	36627.0	missense_variant	MODERATE	CAGL0F08767g	CAGL0F08767g	transcript	CAG59274	protein_coding	2018-01-01	c.154G>A	p.Gly52Arg
J	125249	G	A	41319.0	missense_variant	MODERATE	CAGL0J01353g	CAGL0J01353g	transcript	CAG60717	protein_coding	2018-01-01	c.256G>A	p.Asp86Asn
K	642845	T	A	43910.0	missense_variant	MODERATE	CAGL0K06545g	CAGL0K06545g	transcript	CAG61469	protein_coding	2018-01-01	c.652A>T	p.Thr218Ser
C	361155	G	A	28279.0	missense_variant	MODERATE	CAGL0C03608g	CAGL0C03608g	transcript	CAG58240	protein_coding	2018-01-01	c.475G>A	p.Ala159Thr
G	324113	T	A	34932.0	missense_variant	MODERATE	CAGL0G03355g	CAGL0G03355g	transcript	CAG59436	protein_coding	2018-01-01	c.140A>T	p.Tyr47Phe
I	1006023	G	A	25687.0	missense_variant	MODERATE	CAGL0I10246g	CAGL0I10246g	transcript	CAR58038	protein_coding	2018-01-01	c.3397G>A	p.Glu1133Lys
J	708769	G	A	26119.0	missense_variant	MODERATE	CAGL0J07326g	CAGL0J07326g	transcript	CAG60976	protein_coding	2018-01-01	c.216G>A	p.Met72Ile
D	412816	G	A	36884.0	missense_variant	MODERATE	CAGL0D04180g	CAGL0D04180g	transcript	CAG58509	protein_coding	2018-01-01	c.785C>T	p.Thr262Ile
H	2684	T	A	24150.0	missense_variant	MODERATE	CAGL0H00110g	CAGL0H00110g	transcript	CAG59733	protein_coding	2018-01-01	c.1028A>T	p.His343Leu
K	1170146	G	A	29109.0	missense_variant	MODERATE	CAGL0K12078g	CAGL0K12078g	transcript	CAG61703	protein_coding	2018-01-01	c.1064C>T	p.Thr355Ile
C	214567	T	A	35670.0	missense_variant	MODERATE	CAGL0C02079g	CAGL0C02079g	transcript	CAG58172	protein_coding	2018-01-01	c.736T>A	p.Phe246Ile
D	134785	T	A	19774.0	missense_variant	MODERATE	CAGL0D01166g	CAGL0D01166g	transcript	CAG58376	protein_coding	2018-01-01	c.657A>T	p.Gln219His
D	409919	C	A	26611.0	missense_variant	MODERATE	CAGL0D04136g	CAGL0D04136g	transcript	CAG58507	protein_coding	2018-02-02	c.470C>A	p.Thr157Asn
A	230950	C	A	52203.0	missense_variant	MODERATE	CAGL0A02211g	CAGL0A02211g	transcript	CAG57753	protein_coding	2018-01-01	c.265G>T	p.Ala89Ser
H	808888	G	A	31573.0	missense_variant	MODERATE	CAGL0H08239g	CAGL0H08239g	transcript	CAG60090	protein_coding	2018-01-01	c.499C>T	p.Pro167Ser
J	980594	C	A	13255.0	missense_variant	MODERATE	CAGL0J09988g	CAGL0J09988g	transcript	CAG61095	protein_coding	2018-01-01	c.195C>A	p.Asn65Lys
I	850215	G	A	34606.0	missense_variant	MODERATE	CAGL0I08723g	CAGL0I08723g	transcript	CAG60563	protein_coding	2018-01-01	c.901G>A	p.Val301Ile
B	368229	G	A	28080.0	missense_variant	MODERATE	CAGL0B03663g	CAGL0B03663g	transcript	CAG58031	protein_coding	2018-01-01	c.616G>A	p.Ala206Thr
E	507551	T	A	26416.0	missense_variant	MODERATE	CAGL0E05192g	CAGL0E05192g	transcript	CAG58833	protein_coding	2018-01-01	c.318A>T	p.Gln106His
G	223765	G	A	30282.0	missense_variant	MODERATE	CAGL0G02497g	CAGL0G02497g	transcript	CAG59398	protein_coding	2018-01-01	c.391G>A	p.Gly131Arg
G	378985	G	A	3030.0	missense_variant	MODERATE	CAGL0G03993g	CAGL0G03993g	transcript	CAG59463	protein_coding	2018-01-01	c.245C>T	p.Thr82Ile
K	986161	G	A	26131.0	missense_variant	MODERATE	CAGL0K10076g	CAGL0K10076g	transcript	CAG61620	protein_coding	2018-01-01	c.1141C>T	p.Leu381Phe
C	66096	T	A	30186.0	missense_variant	MODERATE	CAGL0C00627g	CAGL0C00627g	transcript	CAG58113	protein_coding	2018-01-01	c.708T>A	p.Asp236Glu
F	890715	C	A	34689.0	missense_variant	MODERATE	CAGL0F09053g	CAGL0F09053g	transcript	CAG59285	protein_coding	2018-01-01	c.1912C>A	p.Gln638Lys
L	1437268	T	A	707.0	missense_variant	MODERATE	CAGL0L13332g	CAGL0L13332g	transcript	CAG62323	protein_coding	2018-01-01	c.1243T>A	p.Trp415Arg
I	836685	T	A	34161.0	missense_variant	MODERATE	CAGL0I08569g	CAGL0I08569g	transcript	CAG60558	protein_coding	2018-01-01	c.1452T>A	p.Asn484Lys
C	98145	T	A	57282.0	missense_variant	MODERATE	CAGL0C00968g	CAGL0C00968g	transcript	CAG58125	protein_coding	2018-01-01	c.1232T>A	p.Ile411Asn
C	115514	G	A	24536.0	missense_variant	MODERATE	CAGL0C01133g	CAGL0C01133g	transcript	CAG58129	protein_coding	2018-01-01	c.710G>A	p.Arg237His
J	378462	C	A	37300.0	missense_variant	MODERATE	CAGL0J04004g	CAGL0J04004g	transcript	CAG60828	protein_coding	2018-01-01	c.218C>A	p.Thr73Asn
G	634613	T	A	30272.0	missense_variant	MODERATE	CAGL0G06644g	CAGL0G06644g	transcript	CAG59576	protein_coding	2018-01-01	c.213A>T	p.Lys71Asn
M	373222	T	A	33496.0	missense_variant	MODERATE	CAGL0M03245g	CAGL0M03245g	transcript	CAG62464	protein_coding	2018-01-01	c.589A>T	p.Thr197Ser
G	743726	T	A	40330.0	missense_variant	MODERATE	CAGL0G07821g	CAGL0G07821g	transcript	CAG59629	protein_coding	2018-01-01	c.183A>T	p.Glu61Asp
F	281594	C	A	20643.0	missense_variant	MODERATE	CAGL0F02915g	CAGL0F02915g	transcript	CAG59021	protein_coding	2018-01-01	c.585C>A	p.Asp195Glu
M	252235	G	A	41148.0	missense_variant	MODERATE	CAGL0M02079g	CAGL0M02079g	transcript	CAG62412	protein_coding	2018-01-01	c.1238C>T	p.Thr413Ile
K	1037389	T	A	27455.0	missense_variant	MODERATE	CAGL0K10648g	CAGL0K10648g	transcript	CAG61643	protein_coding	2018-01-01	c.1675A>T	p.Ile559Phe
M	1248003	G	A	27006.0	missense_variant	MODERATE	CAGL0M12573g	CAGL0M12573g	transcript	CAG62869	protein_coding	2018-01-01	c.326G>A	p.Arg109Lys
E	136566	T	A	20595.0	missense_variant	MODERATE	CAGL0E01441g	CAGL0E01441g	transcript	CAG58670	protein_coding	2018-01-01	c.1255T>A	p.Ser419Thr
F	460017	G	A	25834.0	missense_variant	MODERATE	CAGL0F04565g	CAGL0F04565g	transcript	CAG59094	protein_coding	2018-01-01	c.554G>A	p.Arg185Lys
C	236367	G	A	19278.0	missense_variant	MODERATE	CAGL0C02343g	CAGL0C02343g	transcript	CAG58184	protein_coding	2018-02-01	c.256G>A	p.Asp86Asn
H	515699	C	A	20318.0	missense_variant	MODERATE	CAGL0H05357g	CAGL0H05357g	transcript	CAG59962	protein_coding	2018-01-01	c.1127G>T	p.Arg376Ile
J	473624	T	A	32391.0	missense_variant	MODERATE	CAGL0J04950g	CAGL0J04950g	transcript	CAG60870	protein_coding	2018-01-01	c.1221A>T	p.Glu407Asp
A	251466	G	A	687.0	missense_variant	MODERATE	CAGL0A02299g	CAGL0A02299g	transcript	CAG57757	protein_coding	2018-01-01	c.616G>A	p.Val206Met
F	838530	G	A	32677.0	missense_variant	MODERATE	CAGL0F08393g	CAGL0F08393g	transcript	CAG59257	protein_coding	2018-01-01	c.1487C>T	p.Thr496Ile
B	85884	T	A	31864.0	missense_variant	MODERATE	CAGL0B00968g	CAGL0B00968g	transcript	CAG57913	protein_coding	2018-01-01	c.1172T>A	p.Leu391His
I	178181	C	A	35622.0	missense_variant	MODERATE	CAGL0I02090g	CAGL0I02090g	transcript	CAG60279	protein_coding	2018-01-01	c.2554G>T	p.Asp852Tyr
B	193543	T	A	29812.0	missense_variant	MODERATE	CAGL0B02079g	CAGL0B02079g	transcript	CAG57960	protein_coding	2018-01-01	c.68A>T	p.Lys23Met
K	766774	T	A	24990.0	missense_variant	MODERATE	CAGL0K07700g	CAGL0K07700g	transcript	CAG61519	protein_coding	2018-01-01	c.2094A>T	p.Glu698Asp
C	282306	G	A	16352.0	missense_variant	MODERATE	CAGL0C02827g	CAGL0C02827g	transcript	CAG58206	protein_coding	2018-01-01	c.110G>A	p.Cys37Tyr
K	538895	G	A	30375.0	missense_variant	MODERATE	CAGL0K05489g	CAGL0K05489g	transcript	CAG61425	protein_coding	2018-01-01	c.95G>A	p.Ser32Asn
F	659330	C	A	38291.0	missense_variant	MODERATE	CAGL0F06699g	CAGL0F06699g	transcript	CAG59183	protein_coding	2018-01-01	c.210G>T	p.Lys70Asn
K	989190	C	A	45962.0	missense_variant	MODERATE	CAGL0K10142g	CAGL0K10142g	transcript	CAG61623	protein_coding	2018-01-01	c.272C>A	p.Ala91Glu
C	32964	C	A	31740.0	missense_variant	MODERATE	CAGL0C00319g	CAGL0C00319g	transcript	CAG58099	protein_coding	2018-01-01	c.1114G>T	p.Ala372Ser
L	1427762	G	A	36332.0	missense_variant	MODERATE	CAGL0L13299g	CAGL0L13299g	transcript	CAR58071	protein_coding	2018-01-01	c.1069G>A	p.Val357Ile
E	413247	G	A	29937.0	missense_variant	MODERATE	CAGL0E04312g	CAGL0E04312g	transcript	CAG58794	protein_coding	2018-01-01	c.448G>A	p.Ala150Thr
K	393387	G	A	36472.0	missense_variant	MODERATE	CAGL0K04257g	CAGL0K04257g	transcript	CAG61371	protein_coding	2018-01-01	c.373C>T	p.Leu125Phe
J	367245	C	A	25922.0	missense_variant	MODERATE	CAGL0J03850g	CAGL0J03850g	transcript	CAG60821	protein_coding	2018-01-01	c.193C>A	p.Leu65Ile
D	82773	T	A	40688.0	missense_variant	MODERATE	CAGL0D00638g	CAGL0D00638g	transcript	CAG58352	protein_coding	2018-01-01	c.256A>T	p.Asn86Tyr
H	430688	G	A	58824.0	missense_variant	MODERATE	CAGL0H04543g	CAGL0H04543g	transcript	CAG59925	protein_coding	2018-01-01	c.323C>T	p.Ala108Val
L	111723	G	A	45501.0	missense_variant	MODERATE	CAGL0L00935g	CAGL0L00935g	transcript	CAG61784	protein_coding	2018-01-01	c.172G>A	p.Val58Ile
M	278721	T	A	37868.0	missense_variant	MODERATE	CAGL0M02343g	CAGL0M02343g	transcript	CAG62424	protein_coding	2018-01-01	c.315T>A	p.Asp105Glu
K	1278011	C	A	27586.0	missense_variant	MODERATE	CAGL0K12914g	CAGL0K12914g	transcript	CAG61741	protein_coding	2018-01-01	c.25C>A	p.Leu9Ile
B	266395	G	A	32158.0	missense_variant	MODERATE	CAGL0B02761g	CAGL0B02761g	transcript	CAG57991	protein_coding	2018-01-01	c.425G>A	p.Gly142Asp
H	3596	T	A	6959.0	missense_variant	MODERATE	CAGL0H00110g	CAGL0H00110g	transcript	CAG59733	protein_coding	2018-01-01	c.116A>T	p.Tyr39Phe
M	641717	C	A	34327.0	missense_variant	MODERATE	CAGL0M06149g	CAGL0M06149g	transcript	CAG62590	protein_coding	2018-01-01	c.840G>T	p.Lys280Asn
J	256034	T	A	25235.0	missense_variant	MODERATE	CAGL0J02552g	CAGL0J02552g	transcript	CAG60765	protein_coding	2018-01-01	c.1516A>T	p.Thr506Ser
C	115813	T	A	22588.0	missense_variant	MODERATE	CAGL0C01133g	CAGL0C01133g	transcript	CAG58129	protein_coding	2018-01-01	c.1009T>A	p.Ser337Thr
L	420722	T	A	26502.0	missense_variant	MODERATE	CAGL0L03652g	CAGL0L03652g	transcript	CAG61902	protein_coding	2018-01-01	c.1576A>T	p.Met526Leu
L	1436874	T	A	24158.0	missense_variant	MODERATE	CAGL0L13332g	CAGL0L13332g	transcript	CAG62323	protein_coding	2018-01-01	c.849T>A	p.Phe283Leu
M	112512	T	A	35248.0	missense_variant	MODERATE	CAGL0M00990g	CAGL0M00990g	transcript	CAG62365	protein_coding	2018-01-01	c.3037A>T	p.Thr1013Ser
C	115019	G	A	45767.0	missense_variant	MODERATE	CAGL0C01133g	CAGL0C01133g	transcript	CAG58129	protein_coding	2018-01-01	c.215G>A	p.Gly72Asp
M	240199	G	A	36725.0	missense_variant	MODERATE	CAGL0M01958g	CAGL0M01958g	transcript	CAG62406	protein_coding	2018-01-01	c.677C>T	p.Thr226Ile
E	178813	C	A	28881.0	missense_variant	MODERATE	CAGL0E01793g	CAGL0E01793g	transcript	CAG58686	protein_coding	2018-01-01	c.1149G>T	p.Glu383Asp
L	925996	T	A	39073.0	missense_variant	MODERATE	CAGL0L08404g	CAGL0L08404g	transcript	CAG62112	protein_coding	2018-01-01	c.1099T>A	p.Ser367Thr
L	1393167	C	A	38021.0	missense_variant	MODERATE	CAGL0L13002g	CAGL0L13002g	transcript	CAG62308	protein_coding	2018-01-01	c.2827C>A	p.Leu943Met
J	434719	G	A	24192.0	missense_variant	MODERATE	CAGL0J04554g	CAGL0J04554g	transcript	CAG60853	protein_coding	2018-01-01	c.260C>T	p.Ala87Val
L	40306	C	A	30123.0	missense_variant	MODERATE	CAGL0L00363g	CAGL0L00363g	transcript	CAG61759	protein_coding	2018-01-01	c.564G>T	p.Glu188Asp
J	114576	T	A	42822.0	missense_variant	MODERATE	CAGL0J01199g	CAGL0J01199g	transcript	CAG60710	protein_coding	2018-01-01	c.1192T>A	p.Leu398Ile
I	587880	C	A	33881.0	missense_variant	MODERATE	CAGL0I06138g	CAGL0I06138g	transcript	CAG60454	protein_coding	2018-01-01	c.2008C>A	p.His670Asn
I	1011242	C	A	41149.0	missense_variant	MODERATE	CAGL0I10318g	CAGL0I10318g	transcript	CAG60633	protein_coding	2018-01-01	c.325G>T	p.Asp109Tyr
J	1004965	T	A	17934.0	missense_variant	MODERATE	CAGL0J10274g	CAGL0J10274g	transcript	CAG61109	protein_coding	2018-01-01	c.926A>T	p.Asn309Ile
L	971836	T	A	30894.0	missense_variant	MODERATE	CAGL0L08888g	CAGL0L08888g	transcript	CAG62132	protein_coding	2018-01-01	c.2002T>A	p.Leu668Ile
C	393695	T	A	38234.0	missense_variant	MODERATE	CAGL0C03982g	CAGL0C03982g	transcript	CAG58255	protein_coding	2018-01-01	c.104A>T	p.Gln35Leu
J	94705	C	A	36780.0	missense_variant	MODERATE	CAGL0J00913g	CAGL0J00913g	transcript	CAG60699	protein_coding	2018-01-01	c.86C>A	p.Thr29Asn
C	119304	G	A	34140.0	missense_variant	MODERATE	CAGL0C01155g	CAGL0C01155g	transcript	CAG58130	protein_coding	2018-01-01	c.298G>A	p.Val100Ile
F	256610	G	A	25523.0	missense_variant	MODERATE	CAGL0F02651g	CAGL0F02651g	transcript	CAG59009	protein_coding	2018-01-01	c.14G>A	p.Ser5Asn
F	438326	G	A	19740.0	missense_variant	MODERATE	CAGL0F04389g	CAGL0F04389g	transcript	CAG59086	protein_coding	2018-01-01	c.2317C>T	p.Pro773Ser
L	896623	T	A	30177.0	missense_variant	MODERATE	CAGL0L08140g	CAGL0L08140g	transcript	CAG62100	protein_coding	2018-01-01	c.2426T>A	p.Ile809Asn
D	296081	G	A	30797.0	missense_variant	MODERATE	CAGL0D02816g	CAGL0D02816g	transcript	CAG58449	protein_coding	2018-01-01	c.1651G>A	p.Glu551Lys
H	306469	G	A	22507.0	missense_variant	MODERATE	CAGL0H03267g	CAGL0H03267g	transcript	CAG59868	protein_coding	2018-01-01	c.320G>A	p.Gly107Asp
M	51593	G	A	44211.0	missense_variant	MODERATE	CAGL0M00374g	CAGL0M00374g	transcript	CAG62337	protein_coding	2018-01-01	c.2264G>A	p.Arg755Lys
H	180846	G	A	22261.0	missense_variant	MODERATE	CAGL0H01947g	CAGL0H01947g	transcript	CAG59815	protein_coding	2018-01-01	c.232G>A	p.Gly78Ser
H	412411	G	A	38625.0	missense_variant	MODERATE	CAGL0H04367g	CAGL0H04367g	transcript	CAG59918	protein_coding	2018-01-01	c.683C>T	p.Ala228Val
A	97575	C	A	31382.0	missense_variant	MODERATE	CAGL0A00935g	CAGL0A00935g	transcript	CAG57702	protein_coding	2018-01-01	c.478G>T	p.Ala160Ser
I	581115	G	A	25814.0	missense_variant	MODERATE	CAGL0I06094g	CAGL0I06094g	transcript	CAG60452	protein_coding	2018-01-01	c.488G>A	p.Arg163Lys
J	904461	G	A	34777.0	missense_variant	MODERATE	CAGL0J09130g	CAGL0J09130g	transcript	CAG61057	protein_coding	2018-01-01	c.1582G>A	p.Gly528Ser
G	230401	T	A	55635.0	missense_variant	MODERATE	CAGL0G02535g	CAGL0G02535g	transcript	CAR58024	protein_coding	2018-03-02	c.80T>A	p.Ile27Asn
J	116787	C	A	33026.0	missense_variant	MODERATE	CAGL0J01243g	CAGL0J01243g	transcript	CAG60712	protein_coding	2018-01-01	c.1225G>T	p.Val409Leu
M	1393628	G	A	25550.0	missense_variant	MODERATE	CAGL0M14069g	CAGL0M14069g	transcript	CAG62936	protein_coding	2018-01-01	c.2050G>A	p.Val684Met
B	54910	G	A	34528.0	missense_variant	MODERATE	CAGL0B00638g	CAGL0B00638g	transcript	CAG57898	protein_coding	2018-01-01	c.184C>T	p.His62Tyr
D	45979	T	A	46128.0	missense_variant	MODERATE	CAGL0D00374g	CAGL0D00374g	transcript	CAG58340	protein_coding	2018-01-01	c.205T>A	p.Ser69Thr
E	506890	G	A	6552.0	missense_variant	MODERATE	CAGL0E05192g	CAGL0E05192g	transcript	CAG58833	protein_coding	2018-01-01	c.979C>T	p.Pro327Ser
G	713552	T	A	29823.0	missense_variant	MODERATE	CAGL0G07513g	CAGL0G07513g	transcript	CAG59615	protein_coding	2018-01-01	c.8A>T	p.Lys3Met
M	108463	G	A	33498.0	missense_variant	MODERATE	CAGL0M00968g	CAGL0M00968g	transcript	CAG62364	protein_coding	2018-01-01	c.475G>A	p.Asp159Asn
M	233572	G	A	37335.0	missense_variant	MODERATE	CAGL0M01914g	CAGL0M01914g	transcript	CAG62404	protein_coding	2018-01-01	c.793G>A	p.Gly265Ser
H	874651	T	A	20180.0	missense_variant	MODERATE	CAGL0H08932g	CAGL0H08932g	transcript	CAG60120	protein_coding	2018-02-02	c.2581T>A	p.Phe861Ile
A	230074	C	A	26088.0	missense_variant	MODERATE	CAGL0A02211g	CAGL0A02211g	transcript	CAG57753	protein_coding	2018-01-01	c.1141G>T	p.Ala381Ser
H	938138	T	A	1323.0	missense_variant	MODERATE	CAGL0H09592g	CAGL0H09592g	transcript	CAG60148	protein_coding	2018-01-01	c.280T>A	p.Ser94Thr
J	190926	G	A	28399.0	missense_variant	MODERATE	CAGL0J01892g	CAGL0J01892g	transcript	CAG60736	protein_coding	2018-01-01	c.3313G>A	p.Ala1105Thr
H	34161	T	A	38455.0	missense_variant	MODERATE	CAGL0H00352g	CAGL0H00352g	transcript	CAG59744	protein_coding	2018-01-01	c.982T>A	p.Leu328Ile
E	248204	G	A	26117.0	missense_variant	MODERATE	CAGL0E02585g	CAGL0E02585g	transcript	CAG58720	protein_coding	2018-01-01	c.1778G>A	p.Ser593Asn
K	545355	G	A	29019.0	missense_variant	MODERATE	CAGL0K05577g	CAGL0K05577g	transcript	CAG61429	protein_coding	2018-01-01	c.101C>T	p.Ser34Leu
F	84619	C	A	35231.0	missense_variant	MODERATE	CAGL0F00737g	CAGL0F00737g	transcript	CAG58930	protein_coding	2018-01-01	c.1847C>A	p.Pro616Gln
J	105094	T	A	33154.0	missense_variant	MODERATE	CAGL0J01089g	CAGL0J01089g	transcript	CAG60706	protein_coding	2018-01-01	c.16T>A	p.Ser6Thr
F	90263	C	A	14057.0	missense_variant	MODERATE	CAGL0F00803g	CAGL0F00803g	transcript	CAG58933	protein_coding	2018-01-01	c.1810C>A	p.Pro604Thr
M	772848	C	A	29102.0	missense_variant	MODERATE	CAGL0M07700g	CAGL0M07700g	transcript	CAG62659	protein_coding	2018-01-01	c.485C>A	p.Thr162Lys
E	121276	T	A	23721.0	missense_variant	MODERATE	CAGL0E01287g	CAGL0E01287g	transcript	CAG58663	protein_coding	2018-01-01	c.473T>A	p.Val158Glu
E	175953	T	A	26720.0	missense_variant	MODERATE	CAGL0E01771g	CAGL0E01771g	transcript	CAG58685	protein_coding	2018-01-01	c.1259A>T	p.Lys420Ile
G	394965	G	A	28343.0	missense_variant	MODERATE	CAGL0G04125g	CAGL0G04125g	transcript	CAG59469	protein_coding	2018-01-01	c.1087G>A	p.Val363Ile
C	298704	G	A	32053.0	missense_variant	MODERATE	CAGL0C03025g	CAGL0C03025g	transcript	CAG58215	protein_coding	2018-01-01	c.553G>A	p.Asp185Asn
M	967132	G	A	32434.0	missense_variant	MODERATE	CAGL0M09757g	CAGL0M09757g	transcript	CAG62748	protein_coding	2018-01-01	c.640G>A	p.Asp214Asn
M	532215	G	A	27197.0	missense_variant	MODERATE	CAGL0M04851g	CAGL0M04851g	transcript	CAG62534	protein_coding	2018-01-01	c.89G>A	p.Gly30Asp
L	1332276	G	A	23712.0	missense_variant	MODERATE	CAGL0L12320g	CAGL0L12320g	transcript	CAG62278	protein_coding	2018-01-01	c.8G>A	p.Gly3Glu
F	218688	T	A	46023.0	missense_variant	MODERATE	CAGL0F02167g	CAGL0F02167g	transcript	CAG58991	protein_coding	2018-01-01	c.80A>T	p.Gln27Leu
F	877467	C	A	41899.0	missense_variant	MODERATE	CAGL0F08855g	CAGL0F08855g	transcript	CAG59278	protein_coding	2018-01-01	c.294G>T	p.Met98Ile
K	173691	G	A	36300.0	missense_variant	MODERATE	CAGL0K01969g	CAGL0K01969g	transcript	CAG61272	protein_coding	2018-01-01	c.371G>A	p.Arg124Lys
G	202961	C	A	34852.0	missense_variant	MODERATE	CAGL0G02299g	CAGL0G02299g	transcript	CAG59389	protein_coding	2018-01-01	c.611C>A	p.Pro204Gln
K	884066	G	A	33927.0	missense_variant	MODERATE	CAGL0K08800g	CAGL0K08800g	transcript	CAG61566	protein_coding	2018-01-01	c.193G>A	p.Val65Ile
C	115816	G	A	22758.0	missense_variant	MODERATE	CAGL0C01133g	CAGL0C01133g	transcript	CAG58129	protein_coding	2018-01-01	c.1012G>A	p.Asp338Asn
F	526886	T	A	44161.0	missense_variant	MODERATE	CAGL0F05159g	CAGL0F05159g	transcript	CAG59120	protein_coding	2018-01-01	c.1657T>A	p.Leu553Ile
I	1079608	G	A	42751.0	missense_variant	MODERATE	CAGL0I10945g	CAGL0I10945g	transcript	CAG60660	protein_coding	2018-01-01	c.67G>A	p.Gly23Ser
M	198011	G	A	18181.0	missense_variant	MODERATE	CAGL0M01738g	CAGL0M01738g	transcript	CAG62396	protein_coding	2018-01-01	c.269G>A	p.Ser90Asn
I	1035494	G	A	55309.0	missense_variant	MODERATE	CAGL0I10450g	CAGL0I10450g	transcript	CAG60639	protein_coding	2018-01-01	c.484C>T	p.Pro162Ser
K	766811	G	A	21180.0	missense_variant	MODERATE	CAGL0K07700g	CAGL0K07700g	transcript	CAG61519	protein_coding	2018-01-01	c.2057C>T	p.Thr686Ile
J	664486	C	A	36634.0	missense_variant	MODERATE	CAGL0J06930g	CAGL0J06930g	transcript	CAG60958	protein_coding	2018-01-01	c.217C>A	p.Leu73Ile
M	1396034	C	A	10134.0	missense_variant	MODERATE	CAGL0M14091g	CAGL0M14091g	transcript	CAG62937	protein_coding	2018-01-01	c.487C>A	p.Leu163Met
C	97733	G	A	33859.0	missense_variant	MODERATE	CAGL0C00968g	CAGL0C00968g	transcript	CAG58125	protein_coding	2018-01-01	c.820G>A	p.Asp274Asn
F	765425	C	A	37306.0	missense_variant	MODERATE	CAGL0F07821g	CAGL0F07821g	transcript	CAG59232	protein_coding	2018-01-01	c.318G>T	p.Gln106His
L	1280445	C	A	32271.0	missense_variant	MODERATE	CAGL0L11924g	CAGL0L11924g	transcript	CAG62260	protein_coding	2018-01-01	c.670C>A	p.His224Asn
J	342054	G	A	28300.0	missense_variant	MODERATE	CAGL0J03564g	CAGL0J03564g	transcript	CAG60808	protein_coding	2018-01-01	c.1408G>A	p.Asp470Asn
J	1173219	G	A	35371.0	missense_variant	MODERATE	CAGL0J11968g	CAGL0J11968g	transcript	CAG61186	protein_coding	2018-01-01	c.301G>A	p.Val101Ile
L	1436735	G	A	3757.0	missense_variant	MODERATE	CAGL0L13332g	CAGL0L13332g	transcript	CAG62323	protein_coding	2018-01-01	c.710G>A	p.Gly237Glu
C	33927	T	A	25213.0	missense_variant	MODERATE	CAGL0C00319g	CAGL0C00319g	transcript	CAG58099	protein_coding	2018-01-01	c.151A>T	p.Ile51Phe
M	809203	C	A	45439.0	missense_variant	MODERATE	CAGL0M08096g	CAGL0M08096g	transcript	CAG62674	protein_coding	2018-01-01	c.19C>A	p.Pro7Thr
C	390982	T	A	11850.0	missense_variant	MODERATE	CAGL0C03960g	CAGL0C03960g	transcript	CAG58254	protein_coding	2018-01-01	c.140A>T	p.Tyr47Phe
D	296088	G	A	29228.0	missense_variant	MODERATE	CAGL0D02816g	CAGL0D02816g	transcript	CAG58449	protein_coding	2018-01-01	c.1658G>A	p.Arg553Lys
D	395558	G	A	34729.0	missense_variant	MODERATE	CAGL0D03960g	CAGL0D03960g	transcript	CAG58499	protein_coding	2018-01-01	c.634G>A	p.Glu212Lys
E	15828	G	A	2445.0	missense_variant	MODERATE	CAGL0E00231g	CAGL0E00231g	transcript	CAG58617	protein_coding	2018-01-01	c.5219C>T	p.Ser1740Phe
K	1083334	C	A	33242.0	missense_variant	MODERATE	CAGL0K11110g	CAGL0K11110g	transcript	CAG61662	protein_coding	2018-01-01	c.1648G>T	p.Gly550Cys
A	153615	G	A	3151.0	missense_variant	MODERATE	CAGL0A01474g	CAGL0A01474g	transcript	CAG57724	protein_coding	2018-01-01	c.461G>A	p.Ser154Asn
A	444202	G	A	27072.0	missense_variant	MODERATE	CAGL0A04477g	CAGL0A04477g	transcript	CAG57855	protein_coding	2018-01-01	c.2114G>A	p.Arg705Lys
K	980634	C	A	30823.0	missense_variant	MODERATE	CAGL0K10032g	CAGL0K10032g	transcript	CAG61618	protein_coding	2018-01-01	c.739G>T	p.Ala247Ser
G	874438	G	A	30432.0	missense_variant	MODERATE	CAGL0G09152g	CAGL0G09152g	transcript	CAG59686	protein_coding	2018-01-01	c.574G>A	p.Gly192Arg
M	1396008	C	A	12786.0	missense_variant	MODERATE	CAGL0M14091g	CAGL0M14091g	transcript	CAG62937	protein_coding	2018-01-01	c.461C>A	p.Thr154Lys
E	213858	G	A	29374.0	missense_variant	MODERATE	CAGL0E02167g	CAGL0E02167g	transcript	CAG58703	protein_coding	2018-01-01	c.182C>T	p.Ala61Val
F	156080	G	A	36945.0	missense_variant	MODERATE	CAGL0F01529g	CAGL0F01529g	transcript	CAG58962	protein_coding	2018-01-01	c.37G>A	p.Gly13Ser
G	395000	T	A	26482.0	missense_variant	MODERATE	CAGL0G04125g	CAGL0G04125g	transcript	CAG59469	protein_coding	2018-01-01	c.1122T>A	p.Ser374Arg
M	1339487	G	A	26771.0	missense_variant	MODERATE	CAGL0M13607g	CAGL0M13607g	transcript	CAG62915	protein_coding	2018-01-01	c.800G>A	p.Arg267Lys
M	368442	T	A	32998.0	missense_variant	MODERATE	CAGL0M03223g	CAGL0M03223g	transcript	CAG62463	protein_coding	2018-01-01	c.2016A>T	p.Gln672His
E	20998	T	A	29015.0	missense_variant	MODERATE	CAGL0E00231g	CAGL0E00231g	transcript	CAG58617	protein_coding	2018-01-01	c.49A>T	p.Thr17Ser
F	516670	T	A	23629.0	missense_variant	MODERATE	CAGL0F05093g	CAGL0F05093g	transcript	CAG59117	protein_coding	2018-01-01	c.190T>A	p.Leu64Ile
F	755013	G	A	39898.0	missense_variant	MODERATE	CAGL0F07733g	CAGL0F07733g	transcript	CAG59228	protein_coding	2018-01-01	c.1253G>A	p.Gly418Asp
K	111469	C	A	21745.0	missense_variant	MODERATE	CAGL0K01155g	CAGL0K01155g	transcript	CAG61235	protein_coding	2018-01-01	c.340G>T	p.Ala114Ser
K	1075242	T	A	38041.0	missense_variant	MODERATE	CAGL0K11000g	CAGL0K11000g	transcript	CAG61657	protein_coding	2018-01-01	c.982T>A	p.Leu328Ile
H	670441	T	A	45764.0	missense_variant	MODERATE	CAGL0H06721g	CAGL0H06721g	transcript	CAG60021	protein_coding	2018-01-01	c.621A>T	p.Leu207Phe
D	344635	T	A	25593.0	missense_variant	MODERATE	CAGL0D03344g	CAGL0D03344g	transcript	CAG58473	protein_coding	2018-01-01	c.4324A>T	p.Met1442Leu
G	704202	G	A	26000.0	missense_variant	MODERATE	CAGL0G07425g	CAGL0G07425g	transcript	CAG59611	protein_coding	2018-01-01	c.59G>A	p.Ser20Asn
J	1151337	T	A	30536.0	missense_variant	MODERATE	CAGL0J11792g	CAGL0J11792g	transcript	CAG61177	protein_coding	2018-01-01	c.948A>T	p.Lys316Asn
L	1427733	C	A	41845.0	missense_variant	MODERATE	CAGL0L13299g	CAGL0L13299g	transcript	CAR58071	protein_coding	2018-01-01	c.1040C>A	p.Thr347Asn
D	140646	G	A	39952.0	missense_variant	MODERATE	CAGL0D01254g	CAGL0D01254g	transcript	CAG58380	protein_coding	2018-01-01	c.292G>A	p.Glu98Lys
A	112154	C	A	41731.0	missense_variant	MODERATE	CAGL0A01133g	CAGL0A01133g	transcript	CAG57711	protein_coding	2018-01-01	c.118C>A	p.His40Asn
H	34288	G	A	29630.0	missense_variant	MODERATE	CAGL0H00352g	CAGL0H00352g	transcript	CAG59744	protein_coding	2018-01-01	c.1109G>A	p.Arg370His
J	623278	C	A	28281.0	missense_variant	MODERATE	CAGL0J06512g	CAGL0J06512g	transcript	CAG60940	protein_coding	2018-01-01	c.1000G>T	p.Ala334Ser
I	168942	G	A	35467.0	missense_variant	MODERATE	CAGL0I01980g	CAGL0I01980g	transcript	CAG60274	protein_coding	2018-01-01	c.2012G>A	p.Arg671Gln
C	115910	C	A	19454.0	missense_variant	MODERATE	CAGL0C01133g	CAGL0C01133g	transcript	CAG58129	protein_coding	2018-01-01	c.1106C>A	p.Thr369Lys
I	827596	G	A	39719.0	missense_variant	MODERATE	CAGL0I08437g	CAGL0I08437g	transcript	CAG60552	protein_coding	2018-01-01	c.2551G>A	p.Gly851Ser
J	286981	G	A	15756.0	missense_variant	MODERATE	CAGL0J02970g	CAGL0J02970g	transcript	CAG60782	protein_coding	2018-01-01	c.1339C>T	p.His447Tyr
J	1082304	G	A	24133.0	missense_variant	MODERATE	CAGL0J11110g	CAGL0J11110g	transcript	CAG61146	protein_coding	2018-01-01	c.1285C>T	p.His429Tyr
L	1120847	C	A	25573.0	missense_variant	MODERATE	CAGL0L10472g	CAGL0L10472g	transcript	CAG62196	protein_coding	2018-01-01	c.685C>A	p.Gln229Lys
L	1145723	G	A	36018.0	missense_variant	MODERATE	CAGL0L10736g	CAGL0L10736g	transcript	CAG62208	protein_coding	2018-01-01	c.847C>T	p.Pro283Ser
G	634678	G	A	30370.0	missense_variant	MODERATE	CAGL0G06644g	CAGL0G06644g	transcript	CAG59576	protein_coding	2018-01-01	c.148C>T	p.Arg50Cys
F	188666	C	A	20634.0	missense_variant	MODERATE	CAGL0F01925g	CAGL0F01925g	transcript	CAG58980	protein_coding	2018-01-01	c.229C>A	p.His77Asn
J	844928	T	A	39823.0	missense_variant	MODERATE	CAGL0J08481g	CAGL0J08481g	transcript	CAG61029	protein_coding	2018-01-01	c.1039A>T	p.Ile347Leu
K	101384	T	A	28194.0	missense_variant	MODERATE	CAGL0K01001g	CAGL0K01001g	transcript	CAG61229	protein_coding	2018-01-01	c.1734A>T	p.Lys578Asn
M	53975	T	A	47697.0	missense_variant	MODERATE	CAGL0M00396g	CAGL0M00396g	transcript	CAG62338	protein_coding	2018-01-01	c.38T>A	p.Val13Asp
M	592085	G	A	25772.0	missense_variant	MODERATE	CAGL0M05533g	CAGL0M05533g	transcript	CAG62563	protein_coding	2018-01-01	c.2087C>T	p.Ser696Leu
C	194704	G	A	28280.0	missense_variant	MODERATE	CAGL0C01859g	CAGL0C01859g	transcript	CAG58162	protein_coding	2018-02-02	c.310C>T	p.His104Tyr
L	411744	G	A	24466.0	missense_variant	MODERATE	CAGL0L03586g	CAGL0L03586g	transcript	CAG61899	protein_coding	2018-01-01	c.1720C>T	p.Pro574Ser
G	101234	T	A	28090.0	missense_variant	MODERATE	CAGL0G01056g	CAGL0G01056g	transcript	CAG59334	protein_coding	2018-01-01	c.1574T>A	p.Ile525Lys
B	266394	G	A	32158.0	missense_variant	MODERATE	CAGL0B02761g	CAGL0B02761g	transcript	CAG57991	protein_coding	2018-01-01	c.424G>A	p.Gly142Ser
C	97871	G	A	48210.0	missense_variant	MODERATE	CAGL0C00968g	CAGL0C00968g	transcript	CAG58125	protein_coding	2018-01-01	c.958G>A	p.Asp320Asn
G	176312	T	A	29562.0	missense_variant	MODERATE	CAGL0G01969g	CAGL0G01969g	transcript	CAG59374	protein_coding	2018-01-01	c.940A>T	p.Ser314Cys
I	277628	T	A	35052.0	missense_variant	MODERATE	CAGL0I03212g	CAGL0I03212g	transcript	CAG60325	protein_coding	2018-01-01	c.1803T>A	p.Asn601Lys
C	97117	C	A	26070.0	missense_variant	MODERATE	CAGL0C00968g	CAGL0C00968g	transcript	CAG58125	protein_coding	2018-01-01	c.204C>A	p.Phe68Leu
E	16032	G	A	3750.0	missense_variant	MODERATE	CAGL0E00231g	CAGL0E00231g	transcript	CAG58617	protein_coding	2018-01-01	c.5015C>T	p.Thr1672Ile
F	201239	G	A	39703.0	missense_variant	MODERATE	CAGL0F02079g	CAGL0F02079g	transcript	CAG58987	protein_coding	2018-01-01	c.238G>A	p.Ala80Thr
G	880376	T	A	47154.0	missense_variant	MODERATE	CAGL0G09218g	CAGL0G09218g	transcript	CAG59689	protein_coding	2018-01-01	c.65T>A	p.Phe22Tyr
I	1003101	C	A	33646.0	missense_variant	MODERATE	CAGL0I10246g	CAGL0I10246g	transcript	CAR58038	protein_coding	2018-01-01	c.475C>A	p.His159Asn
L	42828	G	A	35166.0	missense_variant	MODERATE	CAGL0L00407g	CAGL0L00407g	transcript	CAG61761	protein_coding	2018-01-01	c.170G>A	p.Gly57Glu
L	629820	G	A	24513.0	missense_variant	MODERATE	CAGL0L05698g	CAGL0L05698g	transcript	CAG61993	protein_coding	2018-01-01	c.856G>A	p.Ala286Thr
C	96972	G	A	13695.0	missense_variant	MODERATE	CAGL0C00968g	CAGL0C00968g	transcript	CAG58125	protein_coding	2018-01-01	c.59G>A	p.Gly20Asp
I	505631	T	A	31288.0	missense_variant	MODERATE	CAGL0I05302g	CAGL0I05302g	transcript	CAG60418	protein_coding	2018-01-01	c.3200T>A	p.Ile1067Asn
I	1003479	G	A	17601.0	missense_variant	MODERATE	CAGL0I10246g	CAGL0I10246g	transcript	CAR58038	protein_coding	2018-01-01	c.853G>A	p.Asp285Asn
L	1194387	G	A	27279.0	missense_variant	MODERATE	CAGL0L11198g	CAGL0L11198g	transcript	CAG62229	protein_coding	2018-01-01	c.337G>A	p.Val113Ile
M	199835	C	A	28088.0	missense_variant	MODERATE	CAGL0M01738g	CAGL0M01738g	transcript	CAG62396	protein_coding	2018-01-01	c.2093C>A	p.Ala698Asp
K	823700	G	A	27787.0	missense_variant	MODERATE	CAGL0K08272g	CAGL0K08272g	transcript	CAG61544	protein_coding	2018-01-01	c.133C>T	p.Pro45Ser
B	57244	T	A	26867.0	missense_variant	MODERATE	CAGL0B00660g	CAGL0B00660g	transcript	CAG57899	protein_coding	2018-01-01	c.438A>T	p.Glu146Asp
A	452604	G	A	31323.0	missense_variant	MODERATE	CAGL0A04565g	CAGL0A04565g	transcript	CAG57859	protein_coding	2018-01-01	c.2030G>A	p.Gly677Glu
K	538902	T	A	30444.0	missense_variant	MODERATE	CAGL0K05489g	CAGL0K05489g	transcript	CAG61425	protein_coding	2018-01-01	c.102T>A	p.Asn34Lys
L	1365268	T	A	27358.0	missense_variant	MODERATE	CAGL0L12694g	CAGL0L12694g	transcript	CAG62294	protein_coding	2018-01-01	c.1539A>T	p.Leu513Phe
M	1098320	G	A	31710.0	missense_variant	MODERATE	CAGL0M11154g	CAGL0M11154g	transcript	CAG62805	protein_coding	2018-01-01	c.89G>A	p.Gly30Glu
D	560563	G	A	32865.0	missense_variant	MODERATE	CAGL0D05896g	CAGL0D05896g	transcript	CAG58576	protein_coding	2018-01-01	c.116G>A	p.Ser39Asn
G	609957	T	A	29679.0	missense_variant	MODERATE	CAGL0G06336g	CAGL0G06336g	transcript	CAG59564	protein_coding	2018-01-01	c.2141T>A	p.Val714Glu
H	168513	G	A	33473.0	missense_variant	MODERATE	CAGL0H01749g	CAGL0H01749g	transcript	CAG59808	protein_coding	2018-01-01	c.122C>T	p.Ala41Val
H	576843	G	A	32100.0	missense_variant	MODERATE	CAGL0H05863g	CAGL0H05863g	transcript	CAG59984	protein_coding	2018-01-01	c.707C>T	p.Ala236Val
J	1077281	T	A	19829.0	missense_variant	MODERATE	CAGL0J11044g	CAGL0J11044g	transcript	CAG61143	protein_coding	2018-01-01	c.1042A>T	p.Met348Leu
G	67114	C	A	22212.0	missense_variant	MODERATE	CAGL0G00704g	CAGL0G00704g	transcript	CAG59320	protein_coding	2018-01-01	c.1310C>A	p.Thr437Lys
I	176903	T	A	37461.0	missense_variant	MODERATE	CAGL0I02068g	CAGL0I02068g	transcript	CAG60278	protein_coding	2018-01-01	c.161T>A	p.Val54Glu
H	172037	T	A	20857.0	missense_variant	MODERATE	CAGL0H01793g	CAGL0H01793g	transcript	CAG59810	protein_coding	2018-01-01	c.981A>T	p.Lys327Asn
K	521092	T	A	32881.0	missense_variant	MODERATE	CAGL0K05313g	CAGL0K05313g	transcript	CAG61417	protein_coding	2018-01-01	c.213A>T	p.Glu71Asp
G	743713	G	A	31531.0	missense_variant	MODERATE	CAGL0G07821g	CAGL0G07821g	transcript	CAG59629	protein_coding	2018-01-01	c.196C>T	p.Leu66Phe
J	967148	G	A	29298.0	missense_variant	MODERATE	CAGL0J09878g	CAGL0J09878g	transcript	CAG61090	protein_coding	2018-01-01	c.938C>T	p.Ser313Leu
K	624711	G	A	42349.0	missense_variant	MODERATE	CAGL0K06347g	CAGL0K06347g	transcript	CAG61460	protein_coding	2018-01-01	c.394C>T	p.His132Tyr
M	802345	C	A	30927.0	missense_variant	MODERATE	CAGL0M08052g	CAGL0M08052g	transcript	CAG62672	protein_coding	2018-01-01	c.534C>A	p.Asn178Lys
K	983650	G	A	34188.0	missense_variant	MODERATE	CAGL0K10054g	CAGL0K10054g	transcript	CAG61619	protein_coding	2018-01-01	c.1928G>A	p.Ser643Asn
K	310062	C	A	23338.0	missense_variant	MODERATE	CAGL0K03377g	CAGL0K03377g	transcript	CAG61332	protein_coding	2018-01-01	c.233G>T	p.Ser78Ile
A	97574	G	A	31157.0	missense_variant	MODERATE	CAGL0A00935g	CAGL0A00935g	transcript	CAG57702	protein_coding	2018-01-01	c.479C>T	p.Ala160Val
F	668980	G	A	28642.0	missense_variant	MODERATE	CAGL0F06831g	CAGL0F06831g	transcript	CAG59189	protein_coding	2018-01-01	c.808G>A	p.Val270Ile
M	902316	T	A	33592.0	missense_variant	MODERATE	CAGL0M09042g	CAGL0M09042g	transcript	CAG62714	protein_coding	2018-01-01	c.858T>A	p.Asn286Lys
M	126749	C	A	30265.0	missense_variant	MODERATE	CAGL0M01144g	CAGL0M01144g	transcript	CAG62370	protein_coding	2018-01-01	c.346G>T	p.Ala116Ser
D	108860	T	A	39600.0	missense_variant	MODERATE	CAGL0D00924g	CAGL0D00924g	transcript	CAG58365	protein_coding	2018-01-01	c.520T>A	p.Ser174Thr
D	438595	T	A	26946.0	missense_variant	MODERATE	CAGL0D04488g	CAGL0D04488g	transcript	CAG58521	protein_coding	2018-01-01	c.140T>A	p.Phe47Tyr
G	239187	G	A	32023.0	missense_variant	MODERATE	CAGL0G02585g	CAGL0G02585g	transcript	CAG59402	protein_coding	2018-01-01	c.257G>A	p.Arg86Lys
L	1370942	T	A	27781.0	missense_variant	MODERATE	CAGL0L12782g	CAGL0L12782g	transcript	CAG62298	protein_coding	2018-01-01	c.658T>A	p.Phe220Ile
C	96992	G	A	13740.0	missense_variant	MODERATE	CAGL0C00968g	CAGL0C00968g	transcript	CAG58125	protein_coding	2018-01-01	c.79G>A	p.Asp27Asn
E	169015	C	A	23203.0	missense_variant	MODERATE	CAGL0E01705g	CAGL0E01705g	transcript	CAG58682	protein_coding	2018-01-01	c.667G>T	p.Ala223Ser
H	1007639	G	A	40671.0	missense_variant	MODERATE	CAGL0H10340g	CAGL0H10340g	transcript	CAG60180	protein_coding	2018-01-01	c.76G>A	p.Gly26Arg
I	942664	G	A	24720.0	missense_variant	MODERATE	CAGL0I09856g	CAGL0I09856g	transcript	CAG60613	protein_coding	2018-01-01	c.338G>A	p.Gly113Asp
H	572828	C	A	29695.0	missense_variant	MODERATE	CAGL0H05775g	CAGL0H05775g	transcript	CAG59980	protein_coding	2018-01-01	c.11G>T	p.Cys4Phe
J	32656	G	A	37015.0	missense_variant	MODERATE	CAGL0J00407g	CAGL0J00407g	transcript	CAG60676	protein_coding	2018-01-01	c.1388G>A	p.Gly463Asp
G	990831	T	A	65222.0	missense_variant	MODERATE	CAGL0G10219g	CAGL0G10219g	transcript	CAG59732	protein_coding	2018-01-01	c.2066T>A	p.Val689Asp
C	23347	T	A	11148.0	missense_variant	MODERATE	CAGL0C00253g	CAGL0C00253g	transcript	CAG58096	protein_coding	2018-01-01	c.364A>T	p.Ile122Leu
I	625975	G	A	22033.0	missense_variant	MODERATE	CAGL0I06490g	CAGL0I06490g	transcript	CAG60469	protein_coding	2018-01-01	c.1259C>T	p.Ala420Val
H	625799	G	A	38150.0	missense_variant	MODERATE	CAGL0H06347g	CAGL0H06347g	transcript	CAG60004	protein_coding	2018-01-01	c.440G>A	p.Gly147Asp
J	433939	G	A	36020.0	missense_variant	MODERATE	CAGL0J04554g	CAGL0J04554g	transcript	CAG60853	protein_coding	2018-01-01	c.1040C>T	p.Ala347Val
E	317694	G	A	26838.0	missense_variant	MODERATE	CAGL0E03454g	CAGL0E03454g	transcript	CAG58756	protein_coding	2018-01-01	c.992C>T	p.Thr331Ile
L	5009	T	A	555.0	missense_variant	MODERATE	CAGL0L00157g	CAGL0L00157g	transcript	CAR58057	protein_coding	2018-01-01	c.923A>T	p.Gln308Leu
B	76516	G	A	30663.0	missense_variant	MODERATE	CAGL0B00858g	CAGL0B00858g	transcript	CAG57908	protein_coding	2018-01-01	c.587G>A	p.Ser196Asn
K	47217	C	A	36541.0	missense_variant	MODERATE	CAGL0K00451g	CAGL0K00451g	transcript	CAG61205	protein_coding	2018-01-01	c.122G>T	p.Cys41Phe
M	934200	T	A	41805.0	missense_variant	MODERATE	CAGL0M09383g	CAGL0M09383g	transcript	CAG62730	protein_coding	2018-01-01	c.1125A>T	p.Gln375His
J	1163343	C	A	18701.0	missense_variant	MODERATE	CAGL0J11891g	CAGL0J11891g	transcript	CAR58048	protein_coding	2018-01-01	c.1758G>T	p.Met586Ile
C	458802	G	A	41370.0	missense_variant	MODERATE	CAGL0C04917g	CAGL0C04917g	transcript	CAG58293	protein_coding	2018-01-01	c.1297G>A	p.Asp433Asn
L	946978	G	A	28628.0	missense_variant	MODERATE	CAGL0L08646g	CAGL0L08646g	transcript	CAG62122	protein_coding	2018-01-01	c.325G>A	p.Asp109Asn
F	741750	G	A	51049.0	missense_variant	MODERATE	CAGL0F07623g	CAGL0F07623g	transcript	CAG59223	protein_coding	2018-01-01	c.707C>T	p.Thr236Ile
E	204122	G	A	42310.0	missense_variant	MODERATE	CAGL0E02057g	CAGL0E02057g	transcript	CAG58698	protein_coding	2018-01-01	c.545G>A	p.Gly182Asp
K	278959	G	A	39244.0	missense_variant	MODERATE	CAGL0K03003g	CAGL0K03003g	transcript	CAG61316	protein_coding	2018-01-01	c.1375G>A	p.Ala459Thr
D	225116	C	A	31173.0	missense_variant	MODERATE	CAGL0D02200g	CAGL0D02200g	transcript	CAG58421	protein_coding	2018-01-01	c.176C>A	p.Thr59Asn
G	71755	C	A	38341.0	missense_variant	MODERATE	CAGL0G00792g	CAGL0G00792g	transcript	CAG59323	protein_coding	2018-01-01	c.131C>A	p.Ala44Asp
I	827398	G	A	39991.0	missense_variant	MODERATE	CAGL0I08437g	CAGL0I08437g	transcript	CAG60552	protein_coding	2018-01-01	c.2353G>A	p.Val785Ile
J	256474	T	A	18140.0	missense_variant	MODERATE	CAGL0J02552g	CAGL0J02552g	transcript	CAG60765	protein_coding	2018-01-01	c.1076A>T	p.Glu359Val
A	299421	T	A	25567.0	missense_variant	MODERATE	CAGL0A02838g	CAGL0A02838g	transcript	CAG57782	protein_coding	2018-01-01	c.938A>T	p.Tyr313Phe
F	97953	G	A	28715.0	missense_variant	MODERATE	CAGL0F00913g	CAGL0F00913g	transcript	CAG58937	protein_coding	2018-01-01	c.931G>A	p.Asp311Asn
M	1098318	C	A	31710.0	missense_variant	MODERATE	CAGL0M11154g	CAGL0M11154g	transcript	CAG62805	protein_coding	2018-01-01	c.87C>A	p.Asn29Lys
E	20575	T	A	8610.0	missense_variant	MODERATE	CAGL0E00231g	CAGL0E00231g	transcript	CAG58617	protein_coding	2018-01-01	c.472A>T	p.Thr158Ser
K	91657	G	A	34729.0	missense_variant	MODERATE	CAGL0K00913g	CAGL0K00913g	transcript	CAG61225	protein_coding	2018-01-01	c.2531C>T	p.Ala844Val
F	514113	G	A	32637.0	missense_variant	MODERATE	CAGL0F05049g	CAGL0F05049g	transcript	CAG59115	protein_coding	2018-01-01	c.826G>A	p.Val276Ile
J	594596	G	A	16286.0	missense_variant	MODERATE	CAGL0J06248g	CAGL0J06248g	transcript	CAG60929	protein_coding	2018-01-01	c.1862C>T	p.Ser621Phe
M	288057	C	A	51864.0	missense_variant	MODERATE	CAGL0M02453g	CAGL0M02453g	transcript	CAG62429	protein_coding	2018-01-01	c.326C>A	p.Ala109Glu
E	439620	G	A	33115.0	missense_variant	MODERATE	CAGL0E04554g	CAGL0E04554g	transcript	CAG58805	protein_coding	2018-01-01	c.226G>A	p.Asp76Asn
E	15981	G	A	7568.0	missense_variant	MODERATE	CAGL0E00231g	CAGL0E00231g	transcript	CAG58617	protein_coding	2018-01-01	c.5066C>T	p.Ser1689Leu
K	1212226	G	A	40909.0	missense_variant	MODERATE	CAGL0K12408g	CAGL0K12408g	transcript	CAG61718	protein_coding	2018-01-01	c.1200G>A	p.Met400Ile
C	389645	G	A	18150.0	missense_variant	MODERATE	CAGL0C03960g	CAGL0C03960g	transcript	CAG58254	protein_coding	2018-01-01	c.1477C>T	p.Pro493Ser
D	285608	T	A	29940.0	missense_variant	MODERATE	CAGL0D02706g	CAGL0D02706g	transcript	CAG58444	protein_coding	2018-01-01	c.667T>A	p.Tyr223Asn
E	20932	G	A	31456.0	missense_variant	MODERATE	CAGL0E00231g	CAGL0E00231g	transcript	CAG58617	protein_coding	2018-01-01	c.115C>T	p.Pro39Ser
K	678229	G	A	31443.0	missense_variant	MODERATE	CAGL0K06941g	CAGL0K06941g	transcript	CAG61486	protein_coding	2018-01-01	c.913G>A	p.Ala305Thr
F	97674	C	A	36572.0	missense_variant	MODERATE	CAGL0F00913g	CAGL0F00913g	transcript	CAG58937	protein_coding	2018-01-01	c.652C>A	p.Gln218Lys
K	431145	C	A	29050.0	missense_variant	MODERATE	CAGL0K04521g	CAGL0K04521g	transcript	CAG61383	protein_coding	2018-01-01	c.502G>T	p.Val168Leu
H	670438	T	A	45226.0	missense_variant	MODERATE	CAGL0H06721g	CAGL0H06721g	transcript	CAG60021	protein_coding	2018-01-01	c.624A>T	p.Glu208Asp
K	3786	G	A	35757.0	missense_variant	MODERATE	CAGL0K00110g	CAGL0K00110g	transcript	CAG61192	protein_coding	2018-01-01	c.2045C>T	p.Ala682Val
L	385959	G	A	21072.0	missense_variant	MODERATE	CAGL0L03377g	CAGL0L03377g	transcript	CAG61889	protein_coding	2018-01-01	c.2600C>T	p.Thr867Met
C	389747	G	A	24043.0	missense_variant	MODERATE	CAGL0C03960g	CAGL0C03960g	transcript	CAG58254	protein_coding	2018-01-01	c.1375C>T	p.His459Tyr
L	1137317	C	A	34178.0	missense_variant	MODERATE	CAGL0L10626g	CAGL0L10626g	transcript	CAG62203	protein_coding	2018-01-01	c.1106C>A	p.Ala369Glu
B	21299	G	A	27888.0	missense_variant	MODERATE	CAGL0B00330g	CAGL0B00330g	transcript	CAG57884	protein_coding	2018-01-01	c.143C>T	p.Ser48Phe
I	983480	T	A	27714.0	missense_variant	MODERATE	CAGL0I10147g	CAGL0I10147g	transcript	CAR58036	protein_coding	2018-01-01	c.262A>T	p.Ile88Leu
M	864574	G	A	40977.0	missense_variant	MODERATE	CAGL0M08668g	CAGL0M08668g	transcript	CAG62698	protein_coding	2018-01-01	c.1594G>A	p.Val532Ile
C	115370	C	A	23145.0	missense_variant	MODERATE	CAGL0C01133g	CAGL0C01133g	transcript	CAG58129	protein_coding	2018-01-01	c.566C>A	p.Ser189Tyr
D	229192	T	A	17339.0	missense_variant	MODERATE	CAGL0D02222g	CAGL0D02222g	transcript	CAG58422	protein_coding	2018-01-01	c.32A>T	p.Asn11Ile
E	507544	C	A	25485.0	missense_variant	MODERATE	CAGL0E05192g	CAGL0E05192g	transcript	CAG58833	protein_coding	2018-01-01	c.325G>T	p.Val109Leu
H	94440	G	A	30486.0	missense_variant	MODERATE	CAGL0H00979g	CAGL0H00979g	transcript	CAG59773	protein_coding	2018-01-01	c.1088C>T	p.Ser363Leu
E	492319	T	A	30535.0	missense_variant	MODERATE	CAGL0E05038g	CAGL0E05038g	transcript	CAG58826	protein_coding	2018-01-01	c.3534T>A	p.His1178Gln
H	743781	G	A	24851.0	missense_variant	MODERATE	CAGL0H07601g	CAGL0H07601g	transcript	CAG60061	protein_coding	2018-01-01	c.1988C>T	p.Thr663Ile
J	492316	T	A	9873.0	missense_variant	MODERATE	CAGL0J05159g	CAGL0J05159g	transcript	CAR58044	protein_coding	2018-01-01	c.2021A>T	p.Tyr674Phe
J	87839	C	A	24551.0	missense_variant	MODERATE	CAGL0J00825g	CAGL0J00825g	transcript	CAG60695	protein_coding	2018-01-01	c.310C>A	p.His104Asn
C	219082	T	A	18541.0	missense_variant	MODERATE	CAGL0C02145g	CAGL0C02145g	transcript	CAG58175	protein_coding	2018-01-01	c.157A>T	p.Ile53Leu
F	755018	C	A	39376.0	missense_variant	MODERATE	CAGL0F07733g	CAGL0F07733g	transcript	CAG59228	protein_coding	2018-01-01	c.1258C>A	p.Gln420Lys
L	476808	T	A	29159.0	missense_variant	MODERATE	CAGL0L04048g	CAGL0L04048g	transcript	CAG61920	protein_coding	2018-01-01	c.402T>A	p.His134Gln
B	280803	T	A	40284.0	missense_variant	MODERATE	CAGL0B02882g	CAGL0B02882g	transcript	CAG57997	protein_coding	2018-01-01	c.382A>T	p.Asn128Tyr
C	452187	T	A	39621.0	missense_variant	MODERATE	CAGL0C04851g	CAGL0C04851g	transcript	CAG58290	protein_coding	2018-01-01	c.511A>T	p.Thr171Ser
H	48982	C	A	28418.0	missense_variant	MODERATE	CAGL0H00484g	CAGL0H00484g	transcript	CAG59750	protein_coding	2018-01-01	c.99G>T	p.Lys33Asn
F	201237	G	A	39412.0	missense_variant	MODERATE	CAGL0F02079g	CAGL0F02079g	transcript	CAG58987	protein_coding	2018-01-01	c.236G>A	p.Gly79Glu
D	143193	T	A	27532.0	missense_variant	MODERATE	CAGL0D01276g	CAGL0D01276g	transcript	CAG58381	protein_coding	2018-01-01	c.576T>A	p.Asp192Glu
C	114942	C	A	49726.0	missense_variant	MODERATE	CAGL0C01133g	CAGL0C01133g	transcript	CAG58129	protein_coding	2018-01-01	c.138C>A	p.Asn46Lys
H	747775	G	A	33284.0	missense_variant	MODERATE	CAGL0H07645g	CAGL0H07645g	transcript	CAG60063	protein_coding	2018-01-01	c.268G>A	p.Val90Ile
H	1047799	T	A	2244.0	missense_variant	MODERATE	CAGL0H10626g	CAGL0H10626g	transcript	CAG60193	protein_coding	2018-01-01	c.3857T>A	p.Ile1286Asn
L	390393	G	A	37064.0	missense_variant	MODERATE	CAGL0L03410g	CAGL0L03410g	transcript	CAG61891	protein_coding	2018-01-01	c.910G>A	p.Ala304Thr
M	666979	G	A	19949.0	missense_variant	MODERATE	CAGL0M06413g	CAGL0M06413g	transcript	CAG62602	protein_coding	2018-01-01	c.2129G>A	p.Gly710Glu
E	176341	C	A	2625.0	missense_variant	MODERATE	CAGL0E01771g	CAGL0E01771g	transcript	CAG58685	protein_coding	2018-01-01	c.871G>T	p.Ala291Ser
F	355779	G	A	16717.0	missense_variant	MODERATE	CAGL0F03641g	CAGL0F03641g	transcript	CAG59052	protein_coding	2018-01-01	c.281C>T	p.Thr94Ile
L	605198	G	A	26473.0	missense_variant	MODERATE	CAGL0L05522g	CAGL0L05522g	transcript	CAG61985	protein_coding	2018-01-01	c.943G>A	p.Ala315Thr
M	1012211	G	A	21781.0	missense_variant	MODERATE	CAGL0M10153g	CAGL0M10153g	transcript	CAG62766	protein_coding	2018-01-01	c.1081C>T	p.Pro361Ser
J	626468	G	A	32919.0	missense_variant	MODERATE	CAGL0J06534g	CAGL0J06534g	transcript	CAG60941	protein_coding	2018-01-01	c.865G>A	p.Glu289Lys
D	228848	T	A	23523.0	missense_variant	MODERATE	CAGL0D02222g	CAGL0D02222g	transcript	CAG58422	protein_coding	2018-01-01	c.376A>T	p.Ile126Phe
G	869106	T	A	25012.0	missense_variant	MODERATE	CAGL0G09108g	CAGL0G09108g	transcript	CAG59684	protein_coding	2018-01-01	c.262A>T	p.Ile88Leu
I	992696	G	A	37139.0	missense_variant	MODERATE	CAGL0I10200g	CAGL0I10200g	transcript	CAR58037	protein_coding	2018-01-01	c.263G>A	p.Arg88Lys
C	98031	G	A	29066.0	missense_variant	MODERATE	CAGL0C00968g	CAGL0C00968g	transcript	CAG58125	protein_coding	2018-01-01	c.1118G>A	p.Arg373His
I	364585	T	A	42493.0	missense_variant	MODERATE	CAGL0I04136g	CAGL0I04136g	transcript	CAG60366	protein_coding	2018-01-01	c.166T>A	p.Leu56Ile
D	48243	G	A	51082.0	missense_variant	MODERATE	CAGL0D00418g	CAGL0D00418g	transcript	CAG58342	protein_coding	2018-01-01	c.1769C>T	p.Ala590Val
K	1095623	G	A	32380.0	missense_variant	MODERATE	CAGL0K11275g	CAGL0K11275g	transcript	CAG61668	protein_coding	2018-01-01	c.998G>A	p.Arg333Lys
M	1120796	T	A	25509.0	missense_variant	MODERATE	CAGL0M11374g	CAGL0M11374g	transcript	CAG62815	protein_coding	2018-01-01	c.932A>T	p.Asp311Val
C	97076	G	A	19770.0	missense_variant	MODERATE	CAGL0C00968g	CAGL0C00968g	transcript	CAG58125	protein_coding	2018-01-01	c.163G>A	p.Ala55Thr
L	1101408	G	A	36419.0	missense_variant	MODERATE	CAGL0L10230g	CAGL0L10230g	transcript	CAG62187	protein_coding	2018-01-01	c.499G>A	p.Asp167Asn
A	251279	T	A	19545.0	missense_variant	MODERATE	CAGL0A02299g	CAGL0A02299g	transcript	CAG57757	protein_coding	2018-01-01	c.429T>A	p.Asp143Glu
M	1393727	G	A	23771.0	missense_variant	MODERATE	CAGL0M14069g	CAGL0M14069g	transcript	CAG62936	protein_coding	2018-01-01	c.2149G>A	p.Val717Ile
I	407829	T	A	36382.0	missense_variant	MODERATE	CAGL0I04554g	CAGL0I04554g	transcript	CAG60384	protein_coding	2018-01-01	c.40T>A	p.Ser14Thr
M	1393776	T	A	31515.0	missense_variant	MODERATE	CAGL0M14069g	CAGL0M14069g	transcript	CAG62936	protein_coding	2018-01-01	c.2198T>A	p.Ile733Lys
K	125645	C	A	22654.0	missense_variant	MODERATE	CAGL0K01419g	CAGL0K01419g	transcript	CAG61247	protein_coding	2018-01-01	c.670G>T	p.Val224Leu
L	1239536	T	A	26113.0	missense_variant	MODERATE	CAGL0L11594g	CAGL0L11594g	transcript	CAG62246	protein_coding	2018-01-01	c.368T>A	p.Ile123Asn
J	375097	C	A	33974.0	missense_variant	MODERATE	CAGL0J03938g	CAGL0J03938g	transcript	CAG60825	protein_coding	2018-01-01	c.376C>A	p.Gln126Lys
C	23340	G	A	11436.0	missense_variant	MODERATE	CAGL0C00253g	CAGL0C00253g	transcript	CAG58096	protein_coding	2018-01-01	c.371C>T	p.Ser124Leu
J	95277	G	A	44075.0	missense_variant	MODERATE	CAGL0J00913g	CAGL0J00913g	transcript	CAG60699	protein_coding	2018-01-01	c.658G>A	p.Glu220Lys
B	85875	G	A	31173.0	missense_variant	MODERATE	CAGL0B00968g	CAGL0B00968g	transcript	CAG57913	protein_coding	2018-01-01	c.1163G>A	p.Gly388Asp
E	605930	C	A	39670.0	missense_variant	MODERATE	CAGL0E06116g	CAGL0E06116g	transcript	CAG58874	protein_coding	2018-01-01	c.857G>T	p.Gly286Val
G	165061	C	A	21216.0	missense_variant	MODERATE	CAGL0G01782g	CAGL0G01782g	transcript	CAG59365	protein_coding	2018-01-01	c.3490C>A	p.Pro1164Thr
L	1360472	G	A	42285.0	missense_variant	MODERATE	CAGL0L12650g	CAGL0L12650g	transcript	CAG62292	protein_coding	2018-01-01	c.388G>A	p.Ala130Thr
M	1393280	G	A	47611.0	missense_variant	MODERATE	CAGL0M14069g	CAGL0M14069g	transcript	CAG62936	protein_coding	2018-01-01	c.1702G>A	p.Val568Ile
F	20092	G	A	29364.0	missense_variant	MODERATE	CAGL0F00187g	CAGL0F00187g	transcript	CAG58906	protein_coding	2018-01-01	c.521G>A	p.Gly174Asp
J	1173476	C	A	36629.0	missense_variant	MODERATE	CAGL0J11968g	CAGL0J11968g	transcript	CAG61186	protein_coding	2018-01-01	c.558C>A	p.Asp186Glu
H	901706	T	A	40501.0	missense_variant	MODERATE	CAGL0H09174g	CAGL0H09174g	transcript	CAG60131	protein_coding	2018-01-01	c.273A>T	p.Glu91Asp
I	587618	T	A	27439.0	missense_variant	MODERATE	CAGL0I06138g	CAGL0I06138g	transcript	CAG60454	protein_coding	2018-01-01	c.1746T>A	p.Asp582Glu
J	544410	T	A	16857.0	missense_variant	MODERATE	CAGL0J05654g	CAGL0J05654g	transcript	CAG60902	protein_coding	2018-01-01	c.3701T>A	p.Leu1234Gln
M	864577	G	A	41301.0	missense_variant	MODERATE	CAGL0M08668g	CAGL0M08668g	transcript	CAG62698	protein_coding	2018-01-01	c.1597G>A	p.Val533Ile
L	5008	T	A	555.0	missense_variant	MODERATE	CAGL0L00157g	CAGL0L00157g	transcript	CAR58057	protein_coding	2018-01-01	c.924A>T	p.Gln308His
C	115369	T	A	23235.0	missense_variant	MODERATE	CAGL0C01133g	CAGL0C01133g	transcript	CAG58129	protein_coding	2018-01-01	c.565T>A	p.Ser189Thr
H	1044675	C	A	30120.0	missense_variant	MODERATE	CAGL0H10626g	CAGL0H10626g	transcript	CAG60193	protein_coding	2018-01-01	c.733C>A	p.Leu245Ile
J	174478	G	A	30333.0	missense_variant	MODERATE	CAGL0J01800g	CAGL0J01800g	transcript	CAR58041	protein_coding	2018-01-01	c.2675C>T	p.Ala892Val
H	130765	G	A	15798.0	missense_variant	MODERATE	CAGL0H01331g	CAGL0H01331g	transcript	CAG59789	protein_coding	2018-01-01	c.1643C>T	p.Ser548Phe
M	1121298	T	A	36165.0	missense_variant	MODERATE	CAGL0M11374g	CAGL0M11374g	transcript	CAG62815	protein_coding	2018-01-01	c.430A>T	p.Thr144Ser
L	842948	T	A	19869.0	missense_variant	MODERATE	CAGL0L07634g	CAGL0L07634g	transcript	CAG62079	protein_coding	2018-01-01	c.854A>T	p.Tyr285Phe
M	534997	G	A	30583.0	missense_variant	MODERATE	CAGL0M04895g	CAGL0M04895g	transcript	CAG62536	protein_coding	2018-01-01	c.746G>A	p.Gly249Glu
D	542632	T	A	27210.0	missense_variant	MODERATE	CAGL0D05720g	CAGL0D05720g	transcript	CAG58569	protein_coding	2018-01-01	c.2421A>T	p.Leu807Phe
I	1005473	T	A	25220.0	missense_variant	MODERATE	CAGL0I10246g	CAGL0I10246g	transcript	CAR58038	protein_coding	2018-01-01	c.2847T>A	p.Ser949Arg
K	682112	G	A	36391.0	missense_variant	MODERATE	CAGL0K06985g	CAGL0K06985g	transcript	CAG61488	protein_coding	2018-01-01	c.169G>A	p.Val57Ile
I	276403	G	A	34751.0	missense_variant	MODERATE	CAGL0I03212g	CAGL0I03212g	transcript	CAG60325	protein_coding	2018-01-01	c.578G>A	p.Ser193Asn
L	1194388	T	A	27279.0	missense_variant	MODERATE	CAGL0L11198g	CAGL0L11198g	transcript	CAG62229	protein_coding	2018-01-01	c.338T>A	p.Val113Asp
D	138438	G	A	27042.0	missense_variant	MODERATE	CAGL0D01210g	CAGL0D01210g	transcript	CAG58378	protein_coding	2018-01-01	c.485G>A	p.Gly162Asp
I	827986	G	A	31913.0	missense_variant	MODERATE	CAGL0I08437g	CAGL0I08437g	transcript	CAG60552	protein_coding	2018-01-01	c.2941G>A	p.Val981Ile
M	498850	T	A	37288.0	missense_variant	MODERATE	CAGL0M04543g	CAGL0M04543g	transcript	CAG62521	protein_coding	2018-01-01	c.160T>A	p.Cys54Ser
E	577607	G	A	40030.0	missense_variant	MODERATE	CAGL0E05808g	CAGL0E05808g	transcript	CAG58860	protein_coding	2018-01-01	c.709G>A	p.Val237Ile
A	79117	G	A	29821.0	missense_variant	MODERATE	CAGL0A00781g	CAGL0A00781g	transcript	CAG57695	protein_coding	2018-01-01	c.1372G>A	p.Val458Ile
C	97525	C	A	5235.0	missense_variant	MODERATE	CAGL0C00968g	CAGL0C00968g	transcript	CAG58125	protein_coding	2018-01-01	c.612C>A	p.Phe204Leu
F	75175	T	A	39280.0	missense_variant	MODERATE	CAGL0F00671g	CAGL0F00671g	transcript	CAG58927	protein_coding	2018-01-01	c.3419A>T	p.Tyr1140Phe
I	814151	T	A	39186.0	missense_variant	MODERATE	CAGL0I08349g	CAGL0I08349g	transcript	CAG60548	protein_coding	2018-01-01	c.1851A>T	p.Glu617Asp
F	461753	C	A	18389.0	missense_variant	MODERATE	CAGL0F04587g	CAGL0F04587g	transcript	CAG59095	protein_coding	2018-01-01	c.915G>T	p.Glu305Asp
C	115312	T	A	15630.0	missense_variant	MODERATE	CAGL0C01133g	CAGL0C01133g	transcript	CAG58129	protein_coding	2018-01-01	c.508T>A	p.Ser170Thr
J	16886	G	A	33826.0	missense_variant	MODERATE	CAGL0J00253g	CAGL0J00253g	transcript	CAG60669	protein_coding	2018-01-01	c.491C>T	p.Ser164Leu
E	176437	G	A	16461.0	missense_variant	MODERATE	CAGL0E01771g	CAGL0E01771g	transcript	CAG58685	protein_coding	2018-01-01	c.775C>T	p.Pro259Ser
C	115669	G	A	39037.0	missense_variant	MODERATE	CAGL0C01133g	CAGL0C01133g	transcript	CAG58129	protein_coding	2018-01-01	c.865G>A	p.Asp289Asn
I	433818	T	A	25115.0	missense_variant	MODERATE	CAGL0I04818g	CAGL0I04818g	transcript	CAG60396	protein_coding	2018-01-01	c.1975T>A	p.Leu659Met
M	1042598	G	A	28062.0	missense_variant	MODERATE	CAGL0M10395g	CAGL0M10395g	transcript	CAG62777	protein_coding	2018-01-01	c.3739G>A	p.Glu1247Lys
G	718474	T	A	38785.0	missense_variant	MODERATE	CAGL0G07579g	CAGL0G07579g	transcript	CAG59618	protein_coding	2018-01-01	c.1895T>A	p.Phe632Tyr
A	251419	T	A	1626.0	missense_variant	MODERATE	CAGL0A02299g	CAGL0A02299g	transcript	CAG57757	protein_coding	2018-01-01	c.569T>A	p.Ile190Asn
M	53968	G	A	45273.0	missense_variant	MODERATE	CAGL0M00396g	CAGL0M00396g	transcript	CAG62338	protein_coding	2018-01-01	c.31G>A	p.Asp11Asn
G	700868	T	A	21120.0	missense_variant	MODERATE	CAGL0G07403g	CAGL0G07403g	transcript	CAG59610	protein_coding	2018-02-02	c.2108A>T	p.Tyr703Phe
A	133327	G	A	51196.0	missense_variant	MODERATE	CAGL0A01284g	CAGL0A01284g	transcript	CAR57994	protein_coding	2018-01-01	c.1966G>A	p.Asp656Asn
D	88014	G	A	29202.0	missense_variant	MODERATE	CAGL0D00660g	CAGL0D00660g	transcript	CAG58353	protein_coding	2018-01-01	c.2461G>A	p.Asp821Asn
J	709064	G	A	36789.0	missense_variant	MODERATE	CAGL0J07326g	CAGL0J07326g	transcript	CAG60976	protein_coding	2018-01-01	c.511G>A	p.Ala171Thr
D	437081	C	A	24691.0	missense_variant	MODERATE	CAGL0D04444g	CAGL0D04444g	transcript	CAG58519	protein_coding	2018-01-01	c.208G>T	p.Gly70Cys
M	240256	G	A	30636.0	missense_variant	MODERATE	CAGL0M01958g	CAGL0M01958g	transcript	CAG62406	protein_coding	2018-01-01	c.620C>T	p.Ala207Val
M	748555	C	A	32928.0	missense_variant	MODERATE	CAGL0M07425g	CAGL0M07425g	transcript	CAG62647	protein_coding	2018-01-01	c.1077G>T	p.Glu359Asp
I	358742	G	A	25838.0	missense_variant	MODERATE	CAGL0I04092g	CAGL0I04092g	transcript	CAG60364	protein_coding	2018-01-01	c.524G>A	p.Ser175Asn
L	937848	G	A	27253.0	missense_variant	MODERATE	CAGL0L08580g	CAGL0L08580g	transcript	CAG62119	protein_coding	2018-01-01	c.625G>A	p.Asp209Asn
H	254709	T	A	35919.0	missense_variant	MODERATE	CAGL0H02783g	CAGL0H02783g	transcript	CAG59848	protein_coding	2018-01-01	c.3541T>A	p.Tyr1181Asn
H	392945	C	A	38658.0	missense_variant	MODERATE	CAGL0H04147g	CAGL0H04147g	transcript	CAG59908	protein_coding	2018-01-01	c.121C>A	p.Arg41Ser
E	135957	T	A	43573.0	missense_variant	MODERATE	CAGL0E01441g	CAGL0E01441g	transcript	CAG58670	protein_coding	2018-01-01	c.646T>A	p.Leu216Ile
I	129946	G	A	30856.0	missense_variant	MODERATE	CAGL0I01606g	CAGL0I01606g	transcript	CAG60260	protein_coding	2018-01-01	c.1264G>A	p.Gly422Ser
K	746083	G	A	27569.0	missense_variant	MODERATE	CAGL0K07546g	CAGL0K07546g	transcript	CAG61512	protein_coding	2018-01-01	c.883G>A	p.Asp295Asn
C	43350	G	A	41823.0	missense_variant	MODERATE	CAGL0C00429g	CAGL0C00429g	transcript	CAG58104	protein_coding	2018-01-01	c.265G>A	p.Val89Ile
F	456643	C	A	33682.0	missense_variant	MODERATE	CAGL0F04543g	CAGL0F04543g	transcript	CAG59093	protein_coding	2018-01-01	c.53C>A	p.Thr18Lys
K	120124	C	A	27967.0	missense_variant	MODERATE	CAGL0K01309g	CAGL0K01309g	transcript	CAG61242	protein_coding	2018-01-01	c.209G>T	p.Gly70Val
C	12470	G	A	6752.0	missense_variant	MODERATE	CAGL0C00209g	CAGL0C00209g	transcript	CAG58094	protein_coding	2018-01-01	c.470C>T	p.Ser157Phe
I	1084731	G	A	41183.0	missense_variant	MODERATE	CAGL0I10989g	CAGL0I10989g	transcript	CAG60662	protein_coding	2018-01-01	c.152C>T	p.Ala51Val
C	115429	T	A	28545.0	missense_variant	MODERATE	CAGL0C01133g	CAGL0C01133g	transcript	CAG58129	protein_coding	2018-01-01	c.625T>A	p.Trp209Arg
L	1195281	C	A	22817.0	missense_variant	MODERATE	CAGL0L11198g	CAGL0L11198g	transcript	CAG62229	protein_coding	2018-01-01	c.1231C>A	p.Leu411Met
C	334240	C	A	27762.0	missense_variant	MODERATE	CAGL0C03311g	CAGL0C03311g	transcript	CAG58226	protein_coding	2018-01-01	c.204G>T	p.Glu68Asp
M	151208	C	A	36774.0	missense_variant	MODERATE	CAGL0M01342g	CAGL0M01342g	transcript	CAG62379	protein_coding	2018-01-01	c.625C>A	p.Gln209Lys
A	301323	C	A	28511.0	missense_variant	MODERATE	CAGL0A02860g	CAGL0A02860g	transcript	CAG57783	protein_coding	2018-01-01	c.622G>T	p.Val208Leu
J	252056	T	A	32696.0	missense_variant	MODERATE	CAGL0J02530g	CAGL0J02530g	transcript	CAG60764	protein_coding	2018-01-01	c.838A>T	p.Thr280Ser
K	101412	G	A	26737.0	missense_variant	MODERATE	CAGL0K01001g	CAGL0K01001g	transcript	CAG61229	protein_coding	2018-01-01	c.1706C>T	p.Thr569Ile
C	298582	G	A	25278.0	missense_variant	MODERATE	CAGL0C03025g	CAGL0C03025g	transcript	CAG58215	protein_coding	2018-01-01	c.431G>A	p.Arg144Lys
K	67595	T	A	28685.0	missense_variant	MODERATE	CAGL0K00583g	CAGL0K00583g	transcript	CAG61210	protein_coding	2018-01-01	c.376A>T	p.Thr126Ser
I	888988	T	A	18512.0	missense_variant	MODERATE	CAGL0I09174g	CAGL0I09174g	transcript	CAG60582	protein_coding	2018-01-01	c.408A>T	p.Lys136Asn
J	943081	G	A	25259.0	missense_variant	MODERATE	CAGL0J09570g	CAGL0J09570g	transcript	CAG61076	protein_coding	2018-01-01	c.140C>T	p.Ala47Val
C	389483	C	A	21675.0	missense_variant	MODERATE	CAGL0C03960g	CAGL0C03960g	transcript	CAG58254	protein_coding	2018-01-01	c.1639G>T	p.Val547Leu
K	959720	G	A	26043.0	missense_variant	MODERATE	CAGL0K09812g	CAGL0K09812g	transcript	CAG61608	protein_coding	2018-01-01	c.599G>A	p.Arg200Lys
M	1396019	C	A	11501.0	missense_variant	MODERATE	CAGL0M14091g	CAGL0M14091g	transcript	CAG62937	protein_coding	2018-01-01	c.472C>A	p.Pro158Thr
B	54997	T	A	36418.0	missense_variant	MODERATE	CAGL0B00638g	CAGL0B00638g	transcript	CAG57898	protein_coding	2018-01-01	c.97A>T	p.Thr33Ser
M	453286	G	A	33561.0	missense_variant	MODERATE	CAGL0M04103g	CAGL0M04103g	transcript	CAG62501	protein_coding	2018-01-01	c.610G>A	p.Val204Ile
M	496917	T	A	30336.0	missense_variant	MODERATE	CAGL0M04521g	CAGL0M04521g	transcript	CAG62520	protein_coding	2018-01-01	c.761T>A	p.Ile254Lys
L	848167	T	A	25947.0	missense_variant	MODERATE	CAGL0L07700g	CAGL0L07700g	transcript	CAG62082	protein_coding	2018-01-01	c.561T>A	p.Asn187Lys
D	366856	G	A	35378.0	missense_variant	MODERATE	CAGL0D03630g	CAGL0D03630g	transcript	CAG58484	protein_coding	2018-01-01	c.611G>A	p.Arg204Lys
A	199962	G	A	27035.0	missense_variant	MODERATE	CAGL0A01914g	CAGL0A01914g	transcript	CAG57742	protein_coding	2018-01-01	c.4817G>A	p.Ser1606Asn
C	388124	T	A	25248.0	missense_variant	MODERATE	CAGL0C03938g	CAGL0C03938g	transcript	CAG58253	protein_coding	2018-01-01	c.463A>T	p.Thr155Ser
H	459145	C	A	28750.0	missense_variant	MODERATE	CAGL0H04807g	CAGL0H04807g	transcript	CAG59937	protein_coding	2018-01-01	c.739G>T	p.Ala247Ser
C	70222	G	A	27128.0	missense_variant	MODERATE	CAGL0C00671g	CAGL0C00671g	transcript	CAG58115	protein_coding	2018-01-01	c.827G>A	p.Arg276Lys
I	175628	G	A	24989.0	missense_variant	MODERATE	CAGL0I02046g	CAGL0I02046g	transcript	CAG60277	protein_coding	2018-01-01	c.458C>T	p.Ala153Val
H	1007640	G	A	40671.0	missense_variant	MODERATE	CAGL0H10340g	CAGL0H10340g	transcript	CAG60180	protein_coding	2018-01-01	c.77G>A	p.Gly26Glu
C	390239	C	A	15569.0	missense_variant	MODERATE	CAGL0C03960g	CAGL0C03960g	transcript	CAG58254	protein_coding	2018-01-01	c.883G>T	p.Val295Phe
E	20600	T	A	4155.0	missense_variant	MODERATE	CAGL0E00231g	CAGL0E00231g	transcript	CAG58617	protein_coding	2018-01-01	c.447A>T	p.Leu149Phe
I	406061	T	A	20040.0	missense_variant	MODERATE	CAGL0I04532g	CAGL0I04532g	transcript	CAG60383	protein_coding	2018-01-01	c.1403T>A	p.Leu468Gln
A	153746	G	A	19572.0	missense_variant	MODERATE	CAGL0A01474g	CAGL0A01474g	transcript	CAG57724	protein_coding	2018-01-01	c.592G>A	p.Asp198Asn
B	66538	C	A	22600.0	missense_variant	MODERATE	CAGL0B00748g	CAGL0B00748g	transcript	CAG57903	protein_coding	2018-01-01	c.812C>A	p.Thr271Lys
L	1064642	G	A	55503.0	missense_variant	MODERATE	CAGL0L09911g	CAGL0L09911g	transcript	CAG62173	protein_coding	2018-01-01	c.301G>A	p.Val101Ile
C	97953	T	A	31830.0	missense_variant	MODERATE	CAGL0C00968g	CAGL0C00968g	transcript	CAG58125	protein_coding	2018-01-01	c.1040T>A	p.Leu347His
G	634692	G	A	32963.0	missense_variant	MODERATE	CAGL0G06644g	CAGL0G06644g	transcript	CAG59576	protein_coding	2018-01-01	c.134C>T	p.Thr45Ile
I	850192	T	A	34962.0	missense_variant	MODERATE	CAGL0I08723g	CAGL0I08723g	transcript	CAG60563	protein_coding	2018-01-01	c.878T>A	p.Ile293Lys
I	992923	T	A	22200.0	missense_variant	MODERATE	CAGL0I10200g	CAGL0I10200g	transcript	CAR58037	protein_coding	2018-01-01	c.490T>A	p.Ser164Thr
E	28315	T	A	39045.0	missense_variant	MODERATE	CAGL0E00275g	CAGL0E00275g	transcript	CAG58619	protein_coding	2018-01-01	c.2435T>A	p.Ile812Asn
M	113869	C	A	21582.0	missense_variant	MODERATE	CAGL0M00990g	CAGL0M00990g	transcript	CAG62365	protein_coding	2018-01-01	c.1680G>T	p.Met560Ile
C	97677	T	A	48726.0	missense_variant	MODERATE	CAGL0C00968g	CAGL0C00968g	transcript	CAG58125	protein_coding	2018-01-01	c.764T>A	p.Leu255Gln
C	508599	G	A	25188.0	missense_variant	MODERATE	CAGL0C05313g	CAGL0C05313g	transcript	CAG58311	protein_coding	2018-01-01	c.2330G>A	p.Gly777Asp
I	1010883	T	A	32773.0	missense_variant	MODERATE	CAGL0I10318g	CAGL0I10318g	transcript	CAG60633	protein_coding	2018-01-01	c.684A>T	p.Leu228Phe
E	463019	T	A	36977.0	missense_variant	MODERATE	CAGL0E04818g	CAGL0E04818g	transcript	CAG58816	protein_coding	2018-01-01	c.582T>A	p.His194Gln
I	224430	G	A	41106.0	missense_variant	MODERATE	CAGL0I02530g	CAGL0I02530g	transcript	CAG60299	protein_coding	2018-01-01	c.631G>A	p.Ala211Thr
L	966900	T	A	37117.0	missense_variant	MODERATE	CAGL0L08844g	CAGL0L08844g	transcript	CAG62130	protein_coding	2018-01-01	c.1829T>A	p.Val610Asp
D	577208	G	A	25377.0	missense_variant	MODERATE	CAGL0D06094g	CAGL0D06094g	transcript	CAG58583	protein_coding	2018-01-01	c.40G>A	p.Asp14Asn
G	426431	G	A	31701.0	missense_variant	MODERATE	CAGL0G04455g	CAGL0G04455g	transcript	CAG59480	protein_coding	2018-01-01	c.46G>A	p.Gly16Arg
J	637709	G	A	24804.0	missense_variant	MODERATE	CAGL0J06622g	CAGL0J06622g	transcript	CAG60945	protein_coding	2018-01-01	c.394G>A	p.Ala132Thr
I	406066	T	A	18105.0	missense_variant	MODERATE	CAGL0I04532g	CAGL0I04532g	transcript	CAG60383	protein_coding	2018-01-01	c.1408T>A	p.Ser470Thr
C	23035	T	A	35060.0	missense_variant	MODERATE	CAGL0C00253g	CAGL0C00253g	transcript	CAG58096	protein_coding	2018-01-01	c.676A>T	p.Asn226Tyr
C	32974	T	A	30930.0	missense_variant	MODERATE	CAGL0C00319g	CAGL0C00319g	transcript	CAG58099	protein_coding	2018-01-01	c.1104A>T	p.Lys368Asn
J	176428	G	A	34187.0	missense_variant	MODERATE	CAGL0J01800g	CAGL0J01800g	transcript	CAR58041	protein_coding	2018-01-01	c.725C>T	p.Thr242Ile
F	867706	G	A	18445.0	missense_variant	MODERATE	CAGL0F08767g	CAGL0F08767g	transcript	CAG59274	protein_coding	2018-01-01	c.313G>A	p.Gly105Arg
H	1047732	G	A	508.97	missense_variant	MODERATE	CAGL0H10626g	CAGL0H10626g	transcript	CAG60193	protein_coding	2018-01-01	c.3790G>A	p.Ala1264Thr
K	127280	T	A	32370.0	missense_variant	MODERATE	CAGL0K01441g	CAGL0K01441g	transcript	CAG61248	protein_coding	2018-01-01	c.96A>T	p.Glu32Asp
G	378910	C	A	26637.0	missense_variant	MODERATE	CAGL0G03993g	CAGL0G03993g	transcript	CAG59463	protein_coding	2018-01-01	c.320G>T	p.Arg107Leu
B	356749	T	A	33790.0	missense_variant	MODERATE	CAGL0B03553g	CAGL0B03553g	transcript	CAG58026	protein_coding	2018-01-01	c.2385T>A	p.Asp795Glu
F	97671	T	A	35747.0	missense_variant	MODERATE	CAGL0F00913g	CAGL0F00913g	transcript	CAG58937	protein_coding	2018-01-01	c.649T>A	p.Ser217Thr
I	515068	G	A	38307.0	missense_variant	MODERATE	CAGL0I05412g	CAGL0I05412g	transcript	CAG60421	protein_coding	2018-01-01	c.2230G>A	p.Glu744Lys
I	983309	C	A	49279.0	missense_variant	MODERATE	CAGL0I10147g	CAGL0I10147g	transcript	CAR58036	protein_coding	2018-01-01	c.433G>T	p.Ala145Ser
L	1227328	G	A	24536.0	missense_variant	MODERATE	CAGL0L11506g	CAGL0L11506g	transcript	CAG62242	protein_coding	2018-01-01	c.409G>A	p.Val137Ile
M	902329	C	A	25823.0	missense_variant	MODERATE	CAGL0M09042g	CAGL0M09042g	transcript	CAG62714	protein_coding	2018-01-01	c.871C>A	p.Gln291Lys
G	177166	G	A	44331.0	missense_variant	MODERATE	CAGL0G01969g	CAGL0G01969g	transcript	CAG59374	protein_coding	2018-01-01	c.86C>T	p.Ala29Val
I	100892	T	A	30262.0	missense_variant	MODERATE	CAGL0I01210g	CAGL0I01210g	transcript	CAG60244	protein_coding	2018-01-01	c.968T>A	p.Phe323Tyr
H	547040	T	A	25748.0	missense_variant	MODERATE	CAGL0H05577g	CAGL0H05577g	transcript	CAG59971	protein_coding	2018-01-01	c.5417A>T	p.Asn1806Ile
M	1170844	G	A	22467.0	missense_variant	MODERATE	CAGL0M11770g	CAGL0M11770g	transcript	CAG62833	protein_coding	2018-01-01	c.1828C>T	p.His610Tyr
D	262288	G	A	19571.0	missense_variant	MODERATE	CAGL0D02552g	CAGL0D02552g	transcript	CAG58437	protein_coding	2018-01-01	c.298G>A	p.Ala100Thr
F	203342	G	A	32602.0	missense_variant	MODERATE	CAGL0F02079g	CAGL0F02079g	transcript	CAG58987	protein_coding	2018-01-01	c.2341G>A	p.Ala781Thr
F	193564	C	A	38895.0	missense_variant	MODERATE	CAGL0F01991g	CAGL0F01991g	transcript	CAG58983	protein_coding	2018-01-01	c.33G>T	p.Lys11Asn
F	890740	G	A	29558.0	missense_variant	MODERATE	CAGL0F09053g	CAGL0F09053g	transcript	CAG59285	protein_coding	2018-01-01	c.1937G>A	p.Arg646His
H	549710	T	A	38121.0	missense_variant	MODERATE	CAGL0H05577g	CAGL0H05577g	transcript	CAG59971	protein_coding	2018-01-01	c.2747A>T	p.Gln916Leu
H	546399	T	A	31745.0	missense_variant	MODERATE	CAGL0H05577g	CAGL0H05577g	transcript	CAG59971	protein_coding	2018-01-01	c.6058A>T	p.Thr2020Ser
K	543085	C	A	15189.0	missense_variant	MODERATE	CAGL0K05533g	CAGL0K05533g	transcript	CAG61427	protein_coding	2018-01-01	c.640C>A	p.Leu214Ile
M	779400	G	A	37158.0	missense_variant	MODERATE	CAGL0M07744g	CAGL0M07744g	transcript	CAG62661	protein_coding	2018-01-01	c.586C>T	p.Arg196Cys
C	390212	G	A	18363.0	missense_variant	MODERATE	CAGL0C03960g	CAGL0C03960g	transcript	CAG58254	protein_coding	2018-01-01	c.910C>T	p.Pro304Ser
C	81687	G	A	6823.0	missense_variant	MODERATE	CAGL0C00781g	CAGL0C00781g	transcript	CAG58120	protein_coding	2018-01-01	c.277G>A	p.Gly93Ser
H	727568	C	A	22161.0	missense_variant	MODERATE	CAGL0H07447g	CAGL0H07447g	transcript	CAG60054	protein_coding	2018-01-01	c.1267G>T	p.Ala423Ser
I	1002990	T	A	30772.0	missense_variant	MODERATE	CAGL0I10246g	CAGL0I10246g	transcript	CAR58038	protein_coding	2018-01-01	c.364T>A	p.Ser122Thr
F	659314	T	A	38984.0	missense_variant	MODERATE	CAGL0F06699g	CAGL0F06699g	transcript	CAG59183	protein_coding	2018-01-01	c.226A>T	p.Asn76Tyr
H	104301	C	A	18373.0	missense_variant	MODERATE	CAGL0H01144g	CAGL0H01144g	transcript	CAR57985	protein_coding	2018-02-02	c.2130G>T	p.Arg710Ser
L	1116786	C	A	20864.0	missense_variant	MODERATE	CAGL0L10428g	CAGL0L10428g	transcript	CAG62194	protein_coding	2018-01-01	c.892C>A	p.His298Asn
M	773061	T	A	41491.0	missense_variant	MODERATE	CAGL0M07700g	CAGL0M07700g	transcript	CAG62659	protein_coding	2018-01-01	c.698T>A	p.Phe233Tyr
E	531108	T	A	37698.0	missense_variant	MODERATE	CAGL0E05412g	CAGL0E05412g	transcript	CAG58843	protein_coding	2018-01-01	c.2830T>A	p.Leu944Ile
H	748302	C	A	21315.0	missense_variant	MODERATE	CAGL0H07645g	CAGL0H07645g	transcript	CAG60063	protein_coding	2018-01-01	c.795C>A	p.Asn265Lys
D	403915	C	A	39222.0	missense_variant	MODERATE	CAGL0D04070g	CAGL0D04070g	transcript	CAG58504	protein_coding	2018-01-01	c.61C>A	p.Leu21Ile
M	347155	G	A	25949.0	missense_variant	MODERATE	CAGL0M03047g	CAGL0M03047g	transcript	CAG62455	protein_coding	2018-01-01	c.721G>A	p.Val241Met
I	387284	T	A	33670.0	missense_variant	MODERATE	CAGL0I04334g	CAGL0I04334g	transcript	CAG60374	protein_coding	2018-01-01	c.1096A>T	p.Met366Leu
E	666509	G	A	35587.0	missense_variant	MODERATE	CAGL0E06644g	CAGL0E06644g	transcript	CAG58898	protein_coding	2018-01-01	c.1400G>A	p.Ser467Asn
H	99376	C	A	41202.0	missense_variant	MODERATE	CAGL0H01045g	CAGL0H01045g	transcript	CAG59776	protein_coding	2018-01-01	c.528G>T	p.Glu176Asp
L	4848	G	A	15450.0	missense_variant	MODERATE	CAGL0L00157g	CAGL0L00157g	transcript	CAR58057	protein_coding	2018-01-01	c.1084C>T	p.Pro362Ser
J	1074364	G	A	30203.0	missense_variant	MODERATE	CAGL0J11000g	CAGL0J11000g	transcript	CAG61141	protein_coding	2018-01-01	c.613G>A	p.Ala205Thr
L	253061	G	A	40182.0	missense_variant	MODERATE	CAGL0L02145g	CAGL0L02145g	transcript	CAG61833	protein_coding	2018-01-01	c.952G>A	p.Val318Ile
I	168513	G	A	30163.0	missense_variant	MODERATE	CAGL0I01980g	CAGL0I01980g	transcript	CAG60274	protein_coding	2018-01-01	c.1583G>A	p.Ser528Asn
L	629789	T	A	27635.0	missense_variant	MODERATE	CAGL0L05698g	CAGL0L05698g	transcript	CAG61993	protein_coding	2018-01-01	c.825T>A	p.Asp275Glu
C	115423	G	A	28230.0	missense_variant	MODERATE	CAGL0C01133g	CAGL0C01133g	transcript	CAG58129	protein_coding	2018-01-01	c.619G>A	p.Ala207Thr
F	364450	T	A	41338.0	missense_variant	MODERATE	CAGL0F03751g	CAGL0F03751g	transcript	CAG59057	protein_coding	2018-01-01	c.1505A>T	p.Gln502Leu
C	194490	T	A	46387.0	missense_variant	MODERATE	CAGL0C01859g	CAGL0C01859g	transcript	CAG58162	protein_coding	2018-02-02	c.524A>T	p.Gln175Leu
E	20823	G	A	28740.0	missense_variant	MODERATE	CAGL0E00231g	CAGL0E00231g	transcript	CAG58617	protein_coding	2018-01-01	c.224C>T	p.Thr75Ile
G	360434	G	A	38045.0	missense_variant	MODERATE	CAGL0G03751g	CAGL0G03751g	transcript	CAG59454	protein_coding	2018-01-01	c.289G>A	p.Val97Ile
C	41181	G	A	27847.0	missense_variant	MODERATE	CAGL0C00407g	CAGL0C00407g	transcript	CAG58103	protein_coding	2018-01-01	c.367G>A	p.Ala123Thr
M	1249930	G	A	28752.0	missense_variant	MODERATE	CAGL0M12617g	CAGL0M12617g	transcript	CAG62871	protein_coding	2018-01-01	c.137G>A	p.Ser46Asn
I	176866	G	A	27798.0	missense_variant	MODERATE	CAGL0I02068g	CAGL0I02068g	transcript	CAG60278	protein_coding	2018-01-01	c.124G>A	p.Glu42Lys
G	360446	C	A	37872.0	missense_variant	MODERATE	CAGL0G03751g	CAGL0G03751g	transcript	CAG59454	protein_coding	2018-01-01	c.301C>A	p.Pro101Thr
M	805391	G	A	36372.0	missense_variant	MODERATE	CAGL0M08052g	CAGL0M08052g	transcript	CAG62672	protein_coding	2018-01-01	c.3580G>A	p.Ala1194Thr
G	90340	T	A	40887.0	missense_variant	MODERATE	CAGL0G01012g	CAGL0G01012g	transcript	CAG59332	protein_coding	2018-01-01	c.6T>A	p.Asn2Lys
L	925357	T	A	35115.0	missense_variant	MODERATE	CAGL0L08404g	CAGL0L08404g	transcript	CAG62112	protein_coding	2018-01-01	c.460T>A	p.Leu154Ile
D	419182	G	A	37627.0	missense_variant	MODERATE	CAGL0D04268g	CAGL0D04268g	transcript	CAG58512	protein_coding	2018-01-01	c.1088C>T	p.Ser363Phe
L	1358238	G	A	37637.0	missense_variant	MODERATE	CAGL0L12606g	CAGL0L12606g	transcript	CAG62290	protein_coding	2018-01-01	c.2732G>A	p.Ser911Asn
G	377842	C	A	21281.0	missense_variant	MODERATE	CAGL0G03971g	CAGL0G03971g	transcript	CAG59462	protein_coding	2018-01-01	c.684G>T	p.Glu228Asp
C	115016	C	A	68178.0	missense_variant	MODERATE	CAGL0C01133g	CAGL0C01133g	transcript	CAG58129	protein_coding	2018-01-01	c.212C>A	p.Ala71Asp
E	20812	T	A	30412.0	missense_variant	MODERATE	CAGL0E00231g	CAGL0E00231g	transcript	CAG58617	protein_coding	2018-01-01	c.235A>T	p.Ile79Leu
C	115694	G	A	40110.0	missense_variant	MODERATE	CAGL0C01133g	CAGL0C01133g	transcript	CAG58129	protein_coding	2018-01-01	c.890G>A	p.Arg297Lys
G	437455	G	A	34536.0	missense_variant	MODERATE	CAGL0G04609g	CAGL0G04609g	transcript	CAG59487	protein_coding	2018-01-01	c.2605C>T	p.His869Tyr
L	1137326	T	A	36038.0	missense_variant	MODERATE	CAGL0L10626g	CAGL0L10626g	transcript	CAG62203	protein_coding	2018-01-01	c.1115T>A	p.Leu372Gln
G	690813	G	A	28477.0	missense_variant	MODERATE	CAGL0G07293g	CAGL0G07293g	transcript	CAG59605	protein_coding	2018-01-01	c.2636C>T	p.Ala879Val
K	443787	C	A	27967.0	missense_variant	MODERATE	CAGL0K04631g	CAGL0K04631g	transcript	CAG61388	protein_coding	2018-01-01	c.805G>T	p.Val269Leu
L	1040918	G	A	37655.0	missense_variant	MODERATE	CAGL0L09669g	CAGL0L09669g	transcript	CAG62162	protein_coding	2018-01-01	c.4351G>A	p.Val1451Ile
H	543595	G	A	30181.0	missense_variant	MODERATE	CAGL0H05533g	CAGL0H05533g	transcript	CAG59969	protein_coding	2018-01-01	c.5551G>A	p.Gly1851Ser
M	413635	T	A	23021.0	missense_variant	MODERATE	CAGL0M03685g	CAGL0M03685g	transcript	CAG62482	protein_coding	2018-01-01	c.1180A>T	p.Asn394Tyr
G	886313	G	A	47479.0	missense_variant	MODERATE	CAGL0G09273g	CAGL0G09273g	transcript	CAG59692	protein_coding	2018-01-01	c.940G>A	p.Gly314Ser
E	444896	G	A	30568.0	missense_variant	MODERATE	CAGL0E04598g	CAGL0E04598g	transcript	CAG58807	protein_coding	2018-01-01	c.517C>T	p.Pro173Ser
F	423030	T	A	22048.0	missense_variant	MODERATE	CAGL0F04257g	CAGL0F04257g	transcript	CAG59080	protein_coding	2018-01-01	c.698A>T	p.Asn233Ile
I	183803	T	A	40592.0	missense_variant	MODERATE	CAGL0I02134g	CAGL0I02134g	transcript	CAG60281	protein_coding	2018-01-01	c.58A>T	p.Thr20Ser
C	81614	T	A	13755.0	missense_variant	MODERATE	CAGL0C00781g	CAGL0C00781g	transcript	CAG58120	protein_coding	2018-01-01	c.204T>A	p.Ser68Arg
D	390358	T	A	29566.0	missense_variant	MODERATE	CAGL0D03894g	CAGL0D03894g	transcript	CAG58496	protein_coding	2018-01-01	c.850T>A	p.Tyr284Asn
H	84682	C	A	23727.0	missense_variant	MODERATE	CAGL0H00869g	CAGL0H00869g	transcript	CAG59768	protein_coding	2018-01-01	c.687C>A	p.Asp229Glu
H	1047805	G	A	2244.0	missense_variant	MODERATE	CAGL0H10626g	CAGL0H10626g	transcript	CAG60193	protein_coding	2018-01-01	c.3863G>A	p.Ser1288Asn
G	770228	G	A	24188.0	missense_variant	MODERATE	CAGL0G08107g	CAGL0G08107g	transcript	CAG59642	protein_coding	2018-01-01	c.1457G>A	p.Arg486Lys
H	192056	G	A	29600.0	missense_variant	MODERATE	CAGL0H02145g	CAGL0H02145g	transcript	CAG59821	protein_coding	2018-01-01	c.635C>T	p.Ala212Val
C	41317	G	A	25184.0	missense_variant	MODERATE	CAGL0C00407g	CAGL0C00407g	transcript	CAG58103	protein_coding	2018-01-01	c.503G>A	p.Gly168Asp
J	216344	C	A	27935.0	missense_variant	MODERATE	CAGL0J02156g	CAGL0J02156g	transcript	CAG60748	protein_coding	2018-01-01	c.652C>A	p.Gln218Lys
J	715203	G	A	36418.0	missense_variant	MODERATE	CAGL0J07370g	CAGL0J07370g	transcript	CAG60978	protein_coding	2018-01-01	c.1717G>A	p.Val573Ile
A	251533	G	A	5395.0	missense_variant	MODERATE	CAGL0A02299g	CAGL0A02299g	transcript	CAG57757	protein_coding	2018-01-01	c.683G>A	p.Arg228Lys
C	179572	G	A	21446.0	missense_variant	MODERATE	CAGL0C01683g	CAGL0C01683g	transcript	CAG58154	protein_coding	2018-01-01	c.878G>A	p.Arg293His
F	628243	T	A	27085.0	missense_variant	MODERATE	CAGL0F06369g	CAGL0F06369g	transcript	CAG59168	protein_coding	2018-01-01	c.2481A>T	p.Glu827Asp
L	979731	C	A	38511.0	missense_variant	MODERATE	CAGL0L08954g	CAGL0L08954g	transcript	CAG62135	protein_coding	2018-01-01	c.217C>A	p.Arg73Ser
K	624061	C	A	39336.0	missense_variant	MODERATE	CAGL0K06347g	CAGL0K06347g	transcript	CAG61460	protein_coding	2018-01-01	c.1044G>T	p.Glu348Asp
C	97600	C	A	33056.0	missense_variant	MODERATE	CAGL0C00968g	CAGL0C00968g	transcript	CAG58125	protein_coding	2018-01-01	c.687C>A	p.Asp229Glu
F	84886	C	A	44030.0	missense_variant	MODERATE	CAGL0F00737g	CAGL0F00737g	transcript	CAG58930	protein_coding	2018-01-01	c.2114C>A	p.Ser705Tyr
H	643586	G	A	19170.0	missense_variant	MODERATE	CAGL0H06545g	CAGL0H06545g	transcript	CAG60013	protein_coding	2018-01-01	c.140G>A	p.Ser47Asn
M	788367	G	A	33517.0	missense_variant	MODERATE	CAGL0M07898g	CAGL0M07898g	transcript	CAG62666	protein_coding	2018-01-01	c.1690G>A	p.Ala564Thr
E	176600	T	A	34969.0	missense_variant	MODERATE	CAGL0E01771g	CAGL0E01771g	transcript	CAG58685	protein_coding	2018-01-01	c.612A>T	p.Glu204Asp
G	628829	G	A	28327.0	missense_variant	MODERATE	CAGL0G06556g	CAGL0G06556g	transcript	CAG59572	protein_coding	2018-01-01	c.649G>A	p.Ala217Thr
C	194685	T	A	24549.0	missense_variant	MODERATE	CAGL0C01859g	CAGL0C01859g	transcript	CAG58162	protein_coding	2018-02-02	c.329A>T	p.Tyr110Phe
C	269264	G	A	27059.0	missense_variant	MODERATE	CAGL0C02629g	CAGL0C02629g	transcript	CAG58197	protein_coding	2018-01-01	c.788C>T	p.Ser263Leu
J	1172923	G	A	40744.0	missense_variant	MODERATE	CAGL0J11968g	CAGL0J11968g	transcript	CAG61186	protein_coding	2018-01-01	c.5G>A	p.Arg2Lys
M	444454	C	A	27629.0	missense_variant	MODERATE	CAGL0M03971g	CAGL0M03971g	transcript	CAG62495	protein_coding	2018-01-01	c.1460C>A	p.Ser487Tyr
G	375612	T	A	30642.0	missense_variant	MODERATE	CAGL0G03949g	CAGL0G03949g	transcript	CAG59461	protein_coding	2018-01-01	c.192T>A	p.Asn64Lys
K	80323	G	A	44353.0	missense_variant	MODERATE	CAGL0K00715g	CAGL0K00715g	transcript	CAG61216	protein_coding	2018-01-01	c.158G>A	p.Arg53Lys
E	463030	C	A	36909.0	missense_variant	MODERATE	CAGL0E04818g	CAGL0E04818g	transcript	CAG58816	protein_coding	2018-01-01	c.593C>A	p.Thr198Asn
L	390373	C	A	37072.0	missense_variant	MODERATE	CAGL0L03410g	CAGL0L03410g	transcript	CAG61891	protein_coding	2018-01-01	c.890C>A	p.Ala297Glu
H	34147	T	A	37467.0	missense_variant	MODERATE	CAGL0H00352g	CAGL0H00352g	transcript	CAG59744	protein_coding	2018-01-01	c.968T>A	p.Leu323Gln
H	55367	G	A	41997.0	missense_variant	MODERATE	CAGL0H00550g	CAGL0H00550g	transcript	CAG59753	protein_coding	2018-01-01	c.189G>A	p.Met63Ile
K	1102520	C	A	24283.0	missense_variant	MODERATE	CAGL0K11374g	CAGL0K11374g	transcript	CAG61673	protein_coding	2018-01-01	c.793C>A	p.Pro265Thr
M	949106	G	A	24440.0	missense_variant	MODERATE	CAGL0M09559g	CAGL0M09559g	transcript	CAG62738	protein_coding	2018-01-01	c.692C>T	p.Ser231Phe
K	965818	G	A	37514.0	missense_variant	MODERATE	CAGL0K09856g	CAGL0K09856g	transcript	CAG61610	protein_coding	2018-01-01	c.616C>T	p.Leu206Phe
C	23461	G	A	2423.0	missense_variant	MODERATE	CAGL0C00253g	CAGL0C00253g	transcript	CAG58096	protein_coding	2018-01-01	c.250C>T	p.Pro84Ser
C	59353	G	A	29041.0	missense_variant	MODERATE	CAGL0C00539g	CAGL0C00539g	transcript	CAG58109	protein_coding	2018-02-02	c.1633G>A	p.Val545Ile
L	389221	G	A	31502.0	missense_variant	MODERATE	CAGL0L03388g	CAGL0L03388g	transcript	CAG61890	protein_coding	2018-01-01	c.445G>A	p.Val149Ile
A	228704	T	A	23213.0	missense_variant	MODERATE	CAGL0A02189g	CAGL0A02189g	transcript	CAG57752	protein_coding	2018-01-01	c.59A>T	p.Glu20Val
I	1003279	C	A	17780.0	missense_variant	MODERATE	CAGL0I10246g	CAGL0I10246g	transcript	CAR58038	protein_coding	2018-01-01	c.653C>A	p.Thr218Asn
A	444078	G	A	26052.0	missense_variant	MODERATE	CAGL0A04477g	CAGL0A04477g	transcript	CAG57855	protein_coding	2018-01-01	c.1990G>A	p.Asp664Asn
J	921409	G	A	37926.0	missense_variant	MODERATE	CAGL0J09328g	CAGL0J09328g	transcript	CAG61066	protein_coding	2018-01-01	c.707G>A	p.Gly236Asp
F	528415	G	A	34068.0	missense_variant	MODERATE	CAGL0F05181g	CAGL0F05181g	transcript	CAG59121	protein_coding	2018-01-01	c.1120C>T	p.His374Tyr
L	1037171	G	A	30706.0	missense_variant	MODERATE	CAGL0L09669g	CAGL0L09669g	transcript	CAG62162	protein_coding	2018-01-01	c.604G>A	p.Ala202Thr
L	1086872	G	A	23398.0	missense_variant	MODERATE	CAGL0L10092g	CAGL0L10092g	transcript	CAR58070	protein_coding	2018-01-01	c.2428G>A	p.Val810Ile
C	81746	C	A	3401.0	missense_variant	MODERATE	CAGL0C00781g	CAGL0C00781g	transcript	CAG58120	protein_coding	2018-01-01	c.336C>A	p.Asp112Glu
G	524837	T	A	19375.0	missense_variant	MODERATE	CAGL0G05544g	CAGL0G05544g	transcript	CAG59529	protein_coding	2018-01-01	c.2414A>T	p.Gln805Leu
F	107510	G	A	26450.0	missense_variant	MODERATE	CAGL0F01001g	CAGL0F01001g	transcript	CAG58941	protein_coding	2018-01-01	c.715G>A	p.Asp239Asn
C	194520	T	A	32122.0	missense_variant	MODERATE	CAGL0C01859g	CAGL0C01859g	transcript	CAG58162	protein_coding	2018-02-02	c.494A>T	p.Tyr165Phe
I	304919	T	A	40033.0	missense_variant	MODERATE	CAGL0I03586g	CAGL0I03586g	transcript	CAG60341	protein_coding	2018-01-01	c.977T>A	p.Phe326Tyr
C	12120	T	A	34781.0	missense_variant	MODERATE	CAGL0C00209g	CAGL0C00209g	transcript	CAG58094	protein_coding	2018-01-01	c.820A>T	p.Thr274Ser
F	209376	C	A	23952.0	missense_variant	MODERATE	CAGL0F02101g	CAGL0F02101g	transcript	CAG58988	protein_coding	2018-01-01	c.4171C>A	p.Leu1391Ile
C	119217	C	A	37653.0	missense_variant	MODERATE	CAGL0C01155g	CAGL0C01155g	transcript	CAG58130	protein_coding	2018-01-01	c.211C>A	p.Leu71Ile
F	292668	G	A	26987.0	missense_variant	MODERATE	CAGL0F03003g	CAGL0F03003g	transcript	CAG59024	protein_coding	2018-01-01	c.2746G>A	p.Asp916Asn
G	165062	C	A	21216.0	missense_variant	MODERATE	CAGL0G01782g	CAGL0G01782g	transcript	CAG59365	protein_coding	2018-01-01	c.3491C>A	p.Pro1164Gln
G	206580	T	A	30481.0	missense_variant	MODERATE	CAGL0G02321g	CAGL0G02321g	transcript	CAG59390	protein_coding	2018-01-01	c.48A>T	p.Leu16Phe
I	497786	G	A	23731.0	missense_variant	MODERATE	CAGL0I05236g	CAGL0I05236g	transcript	CAG60415	protein_coding	2018-01-01	c.143C>T	p.Ala48Val
E	605873	G	A	30304.0	missense_variant	MODERATE	CAGL0E06116g	CAGL0E06116g	transcript	CAG58874	protein_coding	2018-01-01	c.914C>T	p.Ser305Leu
F	877469	T	A	41899.0	missense_variant	MODERATE	CAGL0F08855g	CAGL0F08855g	transcript	CAG59278	protein_coding	2018-01-01	c.292A>T	p.Met98Leu
M	292752	G	A	26639.0	missense_variant	MODERATE	CAGL0M02519g	CAGL0M02519g	transcript	CAG62432	protein_coding	2018-01-01	c.242C>T	p.Ala81Val
L	347528	G	A	31489.0	missense_variant	MODERATE	CAGL0L02959g	CAGL0L02959g	transcript	CAG61870	protein_coding	2018-01-01	c.829G>A	p.Val277Ile
J	315502	G	A	23373.0	missense_variant	MODERATE	CAGL0J03256g	CAGL0J03256g	transcript	CAG60795	protein_coding	2018-01-01	c.2533C>T	p.His845Tyr
L	1312774	G	A	15211.0	missense_variant	MODERATE	CAGL0L12188g	CAGL0L12188g	transcript	CAG62272	protein_coding	2018-01-01	c.1807G>A	p.Glu603Lys
M	901469	G	A	22413.0	missense_variant	MODERATE	CAGL0M09042g	CAGL0M09042g	transcript	CAG62714	protein_coding	2018-01-01	c.11G>A	p.Ser4Asn
B	420124	T	A	28630.0	missense_variant	MODERATE	CAGL0B04279g	CAGL0B04279g	transcript	CAG58056	protein_coding	2018-01-01	c.150A>T	p.Leu50Phe
H	192039	G	A	30918.0	missense_variant	MODERATE	CAGL0H02145g	CAGL0H02145g	transcript	CAG59821	protein_coding	2018-01-01	c.652C>T	p.Arg218Cys
I	636903	G	A	38987.0	missense_variant	MODERATE	CAGL0I06556g	CAGL0I06556g	transcript	CAG60472	protein_coding	2018-01-01	c.799G>A	p.Glu267Lys
J	879270	C	A	10049.0	missense_variant	MODERATE	CAGL0J08910g	CAGL0J08910g	transcript	CAG61047	protein_coding	2018-01-01	c.1482G>T	p.Lys494Asn
L	431400	T	A	24678.0	missense_variant	MODERATE	CAGL0L03718g	CAGL0L03718g	transcript	CAG61905	protein_coding	2018-01-01	c.2383A>T	p.Thr795Ser
K	434509	G	A	31756.0	missense_variant	MODERATE	CAGL0K04565g	CAGL0K04565g	transcript	CAG61385	protein_coding	2018-01-01	c.92C>T	p.Ala31Val
B	183797	G	A	24733.0	missense_variant	MODERATE	CAGL0B01991g	CAGL0B01991g	transcript	CAG57956	protein_coding	2018-01-01	c.904G>A	p.Asp302Asn
H	36336	C	A	22489.0	missense_variant	MODERATE	CAGL0H00374g	CAGL0H00374g	transcript	CAG59745	protein_coding	2018-01-01	c.1405C>A	p.Leu469Met
F	525414	C	A	22897.0	missense_variant	MODERATE	CAGL0F05159g	CAGL0F05159g	transcript	CAG59120	protein_coding	2018-01-01	c.185C>A	p.Ala62Glu
L	629014	G	A	26262.0	missense_variant	MODERATE	CAGL0L05698g	CAGL0L05698g	transcript	CAG61993	protein_coding	2018-01-01	c.50G>A	p.Ser17Asn
B	436121	G	A	32168.0	missense_variant	MODERATE	CAGL0B04455g	CAGL0B04455g	transcript	CAG58064	protein_coding	2018-01-01	c.685G>A	p.Val229Ile
K	1075626	T	A	40365.0	missense_variant	MODERATE	CAGL0K11000g	CAGL0K11000g	transcript	CAG61657	protein_coding	2018-01-01	c.1366T>A	p.Leu456Ile
L	1356452	G	A	28368.0	missense_variant	MODERATE	CAGL0L12606g	CAGL0L12606g	transcript	CAG62290	protein_coding	2018-01-01	c.946G>A	p.Glu316Lys
E	277284	G	A	21259.0	missense_variant	MODERATE	CAGL0E02915g	CAGL0E02915g	transcript	CAG58735	protein_coding	2018-01-01	c.31G>A	p.Ala11Thr
F	499669	T	A	21963.0	missense_variant	MODERATE	CAGL0F04917g	CAGL0F04917g	transcript	CAG59109	protein_coding	2018-01-01	c.1512A>T	p.Arg504Ser
H	247981	T	A	36814.0	missense_variant	MODERATE	CAGL0H02717g	CAGL0H02717g	transcript	CAG59846	protein_coding	2018-01-01	c.623T>A	p.Met208Lys
I	229480	C	A	28403.0	missense_variant	MODERATE	CAGL0I02552g	CAGL0I02552g	transcript	CAG60300	protein_coding	2018-01-01	c.2224C>A	p.His742Asn
L	551460	G	A	31907.0	missense_variant	MODERATE	CAGL0L04796g	CAGL0L04796g	transcript	CAG61954	protein_coding	2018-01-01	c.523G>A	p.Ala175Thr
L	4686	T	A	22878.0	missense_variant	MODERATE	CAGL0L00157g	CAGL0L00157g	transcript	CAR58057	protein_coding	2018-01-01	c.1246A>T	p.Thr416Ser
C	262313	G	A	20676.0	missense_variant	MODERATE	CAGL0C02563g	CAGL0C02563g	transcript	CAG58194	protein_coding	2018-01-01	c.3200G>A	p.Gly1067Asp
K	14199	T	A	26693.0	missense_variant	MODERATE	CAGL0K00170g	CAGL0K00170g	transcript	CAR58049	protein_coding	2018-01-01	c.60T>A	p.Asp20Glu
L	972584	G	A	37033.0	missense_variant	MODERATE	CAGL0L08888g	CAGL0L08888g	transcript	CAG62132	protein_coding	2018-01-01	c.2750G>A	p.Ser917Asn
M	278819	T	A	38367.0	missense_variant	MODERATE	CAGL0M02343g	CAGL0M02343g	transcript	CAG62424	protein_coding	2018-01-01	c.413T>A	p.Phe138Tyr
L	1284287	T	A	20711.0	missense_variant	MODERATE	CAGL0L11946g	CAGL0L11946g	transcript	CAG62261	protein_coding	2018-01-01	c.4402A>T	p.Ile1468Leu
L	819600	G	A	30508.0	missense_variant	MODERATE	CAGL0L07414g	CAGL0L07414g	transcript	CAG62070	protein_coding	2018-01-01	c.448C>T	p.Pro150Ser
A	47827	G	A	35095.0	missense_variant	MODERATE	CAGL0A00451g	CAGL0A00451g	transcript	CAG57683	protein_coding	2018-01-01	c.271G>A	p.Val91Ile
H	748255	G	A	25031.0	missense_variant	MODERATE	CAGL0H07645g	CAGL0H07645g	transcript	CAG60063	protein_coding	2018-01-01	c.748G>A	p.Ala250Thr
K	1087456	C	A	29969.0	missense_variant	MODERATE	CAGL0K11198g	CAGL0K11198g	transcript	CAG61664	protein_coding	2018-01-01	c.1674G>T	p.Lys558Asn
I	479137	C	A	36946.0	missense_variant	MODERATE	CAGL0I05104g	CAGL0I05104g	transcript	CAG60409	protein_coding	2018-01-01	c.1569G>T	p.Trp523Cys
J	955373	C	A	29554.0	missense_variant	MODERATE	CAGL0J09702g	CAGL0J09702g	transcript	CAG61082	protein_coding	2018-01-01	c.336G>T	p.Met112Ile
C	157287	C	A	27586.0	missense_variant	MODERATE	CAGL0C01441g	CAGL0C01441g	transcript	CAG58143	protein_coding	2018-01-01	c.2661G>T	p.Glu887Asp
J	893170	G	A	34492.0	missense_variant	MODERATE	CAGL0J09042g	CAGL0J09042g	transcript	CAG61053	protein_coding	2018-01-01	c.342G>A	p.Met114Ile
L	513963	T	A	32236.0	missense_variant	MODERATE	CAGL0L04400g	CAGL0L04400g	transcript	CAG61936	protein_coding	2018-01-01	c.2760A>T	p.Leu920Phe
H	550979	G	A	29364.0	missense_variant	MODERATE	CAGL0H05577g	CAGL0H05577g	transcript	CAG59971	protein_coding	2018-01-01	c.1478C>T	p.Thr493Met
H	109219	C	A	33079.0	missense_variant	MODERATE	CAGL0H01177g	CAGL0H01177g	transcript	CAG59782	protein_coding	2018-01-01	c.797C>A	p.Thr266Asn
L	1052747	G	A	15534.0	missense_variant	MODERATE	CAGL0L09823g	CAGL0L09823g	transcript	CAG62169	protein_coding	2018-01-01	c.304G>A	p.Gly102Ser
J	224058	T	A	40306.0	missense_variant	MODERATE	CAGL0J02288g	CAGL0J02288g	transcript	CAG60753	protein_coding	2018-01-01	c.1388A>T	p.Asn463Ile
L	4791	G	A	17438.0	missense_variant	MODERATE	CAGL0L00157g	CAGL0L00157g	transcript	CAR58057	protein_coding	2018-01-01	c.1141C>T	p.Leu381Phe
L	5015	G	A	330.0	missense_variant	MODERATE	CAGL0L00157g	CAGL0L00157g	transcript	CAR58057	protein_coding	2018-01-01	c.917C>T	p.Ala306Val
I	406111	G	A	16542.0	missense_variant	MODERATE	CAGL0I04532g	CAGL0I04532g	transcript	CAG60383	protein_coding	2018-01-01	c.1453G>A	p.Glu485Lys
K	1038254	T	A	23997.0	missense_variant	MODERATE	CAGL0K10648g	CAGL0K10648g	transcript	CAG61643	protein_coding	2018-01-01	c.810A>T	p.Gln270His
K	1072439	C	A	28307.0	missense_variant	MODERATE	CAGL0K10978g	CAGL0K10978g	transcript	CAG61656	protein_coding	2018-01-01	c.815C>A	p.Thr272Asn
G	289071	T	A	32151.0	missense_variant	MODERATE	CAGL0G03091g	CAGL0G03091g	transcript	CAG59424	protein_coding	2018-01-01	c.2813T>A	p.Val938Glu
F	646771	C	A	25479.0	missense_variant	MODERATE	CAGL0F06567g	CAGL0F06567g	transcript	CAG59177	protein_coding	2018-01-01	c.277C>A	p.Gln93Lys
L	1207796	T	A	43133.0	missense_variant	MODERATE	CAGL0L11330g	CAGL0L11330g	transcript	CAG62235	protein_coding	2018-01-01	c.485A>T	p.Tyr162Phe
A	269660	G	A	36004.0	missense_variant	MODERATE	CAGL0A02508g	CAGL0A02508g	transcript	CAG57766	protein_coding	2018-01-01	c.571G>A	p.Gly191Ser
I	992974	C	A	40245.0	missense_variant	MODERATE	CAGL0I10200g	CAGL0I10200g	transcript	CAR58037	protein_coding	2018-01-01	c.541C>A	p.Leu181Ile
C	23271	G	A	19270.0	missense_variant	MODERATE	CAGL0C00253g	CAGL0C00253g	transcript	CAG58096	protein_coding	2018-01-01	c.440C>T	p.Thr147Met
M	1393587	C	A	36426.0	missense_variant	MODERATE	CAGL0M14069g	CAGL0M14069g	transcript	CAG62936	protein_coding	2018-01-01	c.2009C>A	p.Ser670Tyr
H	745496	C	A	30315.0	missense_variant	MODERATE	CAGL0H07601g	CAGL0H07601g	transcript	CAG60061	protein_coding	2018-01-01	c.273G>T	p.Leu91Phe
C	23274	G	A	19045.0	missense_variant	MODERATE	CAGL0C00253g	CAGL0C00253g	transcript	CAG58096	protein_coding	2018-01-01	c.437C>T	p.Ala146Val
L	318106	G	A	21284.0	missense_variant	MODERATE	CAGL0L02695g	CAGL0L02695g	transcript	CAG61858	protein_coding	2018-01-01	c.109G>A	p.Glu37Lys
F	127661	G	A	21232.0	missense_variant	MODERATE	CAGL0F01243g	CAGL0F01243g	transcript	CAG58952	protein_coding	2018-01-01	c.1526G>A	p.Arg509Lys
E	431671	G	A	23723.0	missense_variant	MODERATE	CAGL0E04510g	CAGL0E04510g	transcript	CAG58803	protein_coding	2018-01-01	c.448G>A	p.Asp150Asn
G	836176	T	A	30778.0	missense_variant	MODERATE	CAGL0G08800g	CAGL0G08800g	transcript	CAG59672	protein_coding	2018-01-01	c.2194A>T	p.Ser732Cys
M	199825	T	A	30084.0	missense_variant	MODERATE	CAGL0M01738g	CAGL0M01738g	transcript	CAG62396	protein_coding	2018-01-01	c.2083T>A	p.Tyr695Asn
G	552957	G	A	28617.0	missense_variant	MODERATE	CAGL0G05764g	CAGL0G05764g	transcript	CAG59539	protein_coding	2018-01-01	c.725C>T	p.Ala242Val
L	1278833	G	A	27201.0	missense_variant	MODERATE	CAGL0L11902g	CAGL0L11902g	transcript	CAG62259	protein_coding	2018-01-01	c.490G>A	p.Val164Ile
L	514142	T	A	43936.0	missense_variant	MODERATE	CAGL0L04400g	CAGL0L04400g	transcript	CAG61936	protein_coding	2018-01-01	c.2581A>T	p.Thr861Ser
E	280666	T	A	19292.0	missense_variant	MODERATE	CAGL0E02959g	CAGL0E02959g	transcript	CAG58737	protein_coding	2018-01-01	c.807T>A	p.Asn269Lys
H	942688	G	A	34827.0	missense_variant	MODERATE	CAGL0H09636g	CAGL0H09636g	transcript	CAG60150	protein_coding	2018-01-01	c.506G>A	p.Ser169Asn
K	1268394	G	A	27457.0	missense_variant	MODERATE	CAGL0K12782g	CAGL0K12782g	transcript	CAG61735	protein_coding	2018-01-01	c.101G>A	p.Gly34Asp
F	209404	G	A	36045.0	missense_variant	MODERATE	CAGL0F02101g	CAGL0F02101g	transcript	CAG58988	protein_coding	2018-01-01	c.4199G>A	p.Arg1400Lys
C	256138	C	A	27225.0	missense_variant	MODERATE	CAGL0C02541g	CAGL0C02541g	transcript	CAG58193	protein_coding	2018-01-01	c.318C>A	p.Asn106Lys
E	546012	G	A	32883.0	missense_variant	MODERATE	CAGL0E05522g	CAGL0E05522g	transcript	CAG58848	protein_coding	2018-01-01	c.421C>T	p.Pro141Ser
I	935052	C	A	12788.0	missense_variant	MODERATE	CAGL0I09790g	CAGL0I09790g	transcript	CAG60610	protein_coding	2018-01-01	c.1506G>T	p.Glu502Asp
M	855114	C	A	35745.0	missense_variant	MODERATE	CAGL0M08558g	CAGL0M08558g	transcript	CAG62693	protein_coding	2018-01-01	c.229G>T	p.Val77Leu
I	1006978	G	A	34313.0	missense_variant	MODERATE	CAGL0I10296g	CAGL0I10296g	transcript	CAG60632	protein_coding	2018-01-01	c.932C>T	p.Thr311Ile
J	417140	T	A	29318.0	missense_variant	MODERATE	CAGL0J04422g	CAGL0J04422g	transcript	CAG60847	protein_coding	2018-01-01	c.626T>A	p.Ile209Asn
K	1038294	T	A	24175.0	missense_variant	MODERATE	CAGL0K10648g	CAGL0K10648g	transcript	CAG61643	protein_coding	2018-01-01	c.770A>T	p.Asn257Ile
M	584356	G	A	47969.0	missense_variant	MODERATE	CAGL0M05467g	CAGL0M05467g	transcript	CAG62560	protein_coding	2018-01-01	c.431C>T	p.Thr144Ile
D	46476	G	A	31631.0	missense_variant	MODERATE	CAGL0D00396g	CAGL0D00396g	transcript	CAG58341	protein_coding	2018-01-01	c.83C>T	p.Pro28Leu
M	958402	T	A	25333.0	missense_variant	MODERATE	CAGL0M09647g	CAGL0M09647g	transcript	CAG62743	protein_coding	2018-01-01	c.514A>T	p.Ile172Phe
B	288078	C	A	32196.0	missense_variant	MODERATE	CAGL0B02948g	CAGL0B02948g	transcript	CAG58000	protein_coding	2018-01-01	c.1722G>T	p.Leu574Phe
E	461689	G	A	19225.0	missense_variant	MODERATE	CAGL0E04796g	CAGL0E04796g	transcript	CAG58815	protein_coding	2018-01-01	c.350C>T	p.Thr117Ile
E	20148	G	A	16890.0	missense_variant	MODERATE	CAGL0E00231g	CAGL0E00231g	transcript	CAG58617	protein_coding	2018-01-01	c.899C>T	p.Ala300Val
M	245148	G	A	33232.0	missense_variant	MODERATE	CAGL0M02013g	CAGL0M02013g	transcript	CAG62409	protein_coding	2018-01-01	c.434C>T	p.Thr145Ile
L	944826	T	A	35887.0	missense_variant	MODERATE	CAGL0L08624g	CAGL0L08624g	transcript	CAG62121	protein_coding	2018-01-01	c.4769T>A	p.Phe1590Tyr
M	258667	G	A	29813.0	missense_variant	MODERATE	CAGL0M02145g	CAGL0M02145g	transcript	CAG62415	protein_coding	2018-01-01	c.934G>A	p.Glu312Lys
G	588032	G	A	24790.0	missense_variant	MODERATE	CAGL0G06160g	CAGL0G06160g	transcript	CAG59557	protein_coding	2018-01-01	c.62G>A	p.Arg21Lys
J	1089025	T	A	38128.0	missense_variant	MODERATE	CAGL0J11176g	CAGL0J11176g	transcript	CAG61149	protein_coding	2018-01-01	c.553T>A	p.Ser185Thr
B	284985	C	A	29607.0	missense_variant	MODERATE	CAGL0B02926g	CAGL0B02926g	transcript	CAG57999	protein_coding	2018-01-01	c.1769G>T	p.Arg590Leu
K	262006	G	A	37884.0	missense_variant	MODERATE	CAGL0K02937g	CAGL0K02937g	transcript	CAG61313	protein_coding	2018-01-01	c.413C>T	p.Ala138Val
M	966536	G	A	23744.0	missense_variant	MODERATE	CAGL0M09757g	CAGL0M09757g	transcript	CAG62748	protein_coding	2018-01-01	c.44G>A	p.Gly15Asp
A	261847	T	A	41575.0	missense_variant	MODERATE	CAGL0A02431g	CAGL0A02431g	transcript	CAG57763	protein_coding	2018-01-01	c.1729A>T	p.Thr577Ser
C	392551	T	A	32121.0	missense_variant	MODERATE	CAGL0C03982g	CAGL0C03982g	transcript	CAG58255	protein_coding	2018-01-01	c.1248A>T	p.Arg416Ser
G	73792	G	A	25068.0	missense_variant	MODERATE	CAGL0G00814g	CAGL0G00814g	transcript	CAG59324	protein_coding	2018-01-01	c.1342G>A	p.Glu448Lys
H	726438	G	A	13879.0	missense_variant	MODERATE	CAGL0H07425g	CAGL0H07425g	transcript	CAG60053	protein_coding	2018-01-01	c.1132G>A	p.Ala378Thr
I	839157	G	A	25747.0	missense_variant	MODERATE	CAGL0I08591g	CAGL0I08591g	transcript	CAG60559	protein_coding	2018-01-01	c.163C>T	p.Pro55Ser
D	228998	G	A	16127.0	missense_variant	MODERATE	CAGL0D02222g	CAGL0D02222g	transcript	CAG58422	protein_coding	2018-01-01	c.226C>T	p.His76Tyr
G	264217	G	A	22548.0	missense_variant	MODERATE	CAGL0G02871g	CAGL0G02871g	transcript	CAG59415	protein_coding	2018-01-01	c.50C>T	p.Ser17Phe	EBT00001981250	snRNA	2018-01-01	n.163C>T
L	1394738	G	A	27606.0	missense_variant	MODERATE	CAGL0L13046g	CAGL0L13046g	transcript	CAG62310	protein_coding	2018-01-01	c.250G>A	p.Val84Ile
M	764200	G	A	36256.0	missense_variant	MODERATE	CAGL0M07634g	CAGL0M07634g	transcript	CAG62656	protein_coding	2018-01-01	c.272G>A	p.Ser91Asn
D	610785	C	A	27836.0	missense_variant	MODERATE	CAGL0D06446g	CAGL0D06446g	transcript	CAG58596	protein_coding	2018-01-01	c.3429G>T	p.Leu1143Phe
E	321319	T	A	18196.0	missense_variant	MODERATE	CAGL0E03476g	CAGL0E03476g	transcript	CAG58757	protein_coding	2018-01-01	c.2569A>T	p.Met857Leu
A	341962	G	A	30381.0	missense_variant	MODERATE	CAGL0A03344g	CAGL0A03344g	transcript	CAG57806	protein_coding	2018-01-01	c.1462G>A	p.Asp488Asn
G	667759	C	A	29412.0	missense_variant	MODERATE	CAGL0G06996g	CAGL0G06996g	transcript	CAG59592	protein_coding	2018-01-01	c.172G>T	p.Val58Phe
J	430207	G	A	16997.0	missense_variant	MODERATE	CAGL0J04532g	CAGL0J04532g	transcript	CAG60852	protein_coding	2018-01-01	c.931G>A	p.Glu311Lys
K	420384	C	A	31240.0	missense_variant	MODERATE	CAGL0K04433g	CAGL0K04433g	transcript	CAG61379	protein_coding	2018-01-01	c.137C>A	p.Pro46His
L	1410657	T	A	29624.0	missense_variant	MODERATE	CAGL0L13178g	CAGL0L13178g	transcript	CAG62316	protein_coding	2018-01-01	c.397T>A	p.Leu133Met
M	482488	G	A	32198.0	missense_variant	MODERATE	CAGL0M04389g	CAGL0M04389g	transcript	CAG62514	protein_coding	2018-01-01	c.967G>A	p.Glu323Lys
B	419041	T	A	25012.0	missense_variant	MODERATE	CAGL0B04279g	CAGL0B04279g	transcript	CAG58056	protein_coding	2018-01-01	c.1233A>T	p.Glu411Asp
L	980376	G	A	22834.0	missense_variant	MODERATE	CAGL0L08954g	CAGL0L08954g	transcript	CAG62135	protein_coding	2018-01-01	c.862G>A	p.Glu288Lys
B	266448	G	A	20712.0	missense_variant	MODERATE	CAGL0B02761g	CAGL0B02761g	transcript	CAG57991	protein_coding	2018-01-01	c.478G>A	p.Ala160Thr
B	357833	C	A	31465.0	missense_variant	MODERATE	CAGL0B03575g	CAGL0B03575g	transcript	CAG58027	protein_coding	2018-01-01	c.952G>T	p.Ala318Ser
E	326641	C	A	23260.0	missense_variant	MODERATE	CAGL0E03542g	CAGL0E03542g	transcript	CAG58760	protein_coding	2018-01-01	c.1943G>T	p.Gly648Val
C	61560	G	A	24550.0	missense_variant	MODERATE	CAGL0C00561g	CAGL0C00561g	transcript	CAG58110	protein_coding	2018-01-01	c.334C>T	p.Pro112Ser
J	1120600	G	A	32320.0	missense_variant	MODERATE	CAGL0J11528g	CAGL0J11528g	transcript	CAG61165	protein_coding	2018-01-01	c.1043C>T	p.Thr348Ile
I	351821	G	A	42935.0	missense_variant	MODERATE	CAGL0I04004g	CAGL0I04004g	transcript	CAG60360	protein_coding	2018-01-01	c.737C>T	p.Ser246Phe
L	43569	G	A	33038.0	missense_variant	MODERATE	CAGL0L00407g	CAGL0L00407g	transcript	CAG61761	protein_coding	2018-01-01	c.911G>A	p.Ser304Asn
A	96929	C	A	24949.0	missense_variant	MODERATE	CAGL0A00913g	CAGL0A00913g	transcript	CAG57701	protein_coding	2018-01-01	c.3945C>A	p.Asp1315Glu
B	356070	G	A	29149.0	missense_variant	MODERATE	CAGL0B03553g	CAGL0B03553g	transcript	CAG58026	protein_coding	2018-01-01	c.1706G>A	p.Arg569Lys
D	140628	G	A	30419.0	missense_variant	MODERATE	CAGL0D01254g	CAGL0D01254g	transcript	CAG58380	protein_coding	2018-01-01	c.274G>A	p.Glu92Lys
J	122681	C	A	35077.0	missense_variant	MODERATE	CAGL0J01309g	CAGL0J01309g	transcript	CAG60715	protein_coding	2018-01-01	c.343C>A	p.Arg115Ser
E	176323	G	A	2670.0	missense_variant	MODERATE	CAGL0E01771g	CAGL0E01771g	transcript	CAG58685	protein_coding	2018-01-01	c.889C>T	p.Leu297Phe
I	960492	T	A	24589.0	missense_variant	MODERATE	CAGL0I10098g	CAGL0I10098g	transcript	CAG60621	protein_coding	2018-01-01	c.3583A>T	p.Thr1195Ser
J	252020	G	A	40249.0	missense_variant	MODERATE	CAGL0J02530g	CAGL0J02530g	transcript	CAG60764	protein_coding	2018-01-01	c.874C>T	p.Leu292Phe
F	859828	G	A	33399.0	missense_variant	MODERATE	CAGL0F08635g	CAGL0F08635g	transcript	CAG59268	protein_coding	2018-01-01	c.2105G>A	p.Ser702Asn
J	711835	G	A	19797.0	missense_variant	MODERATE	CAGL0J07348g	CAGL0J07348g	transcript	CAG60977	protein_coding	2018-01-01	c.340G>A	p.Ala114Thr
K	547238	G	A	18052.0	missense_variant	MODERATE	CAGL0K05599g	CAGL0K05599g	transcript	CAG61430	protein_coding	2018-01-01	c.1478G>A	p.Ser493Asn
J	132904	G	A	29604.0	missense_variant	MODERATE	CAGL0J01419g	CAGL0J01419g	transcript	CAG60720	protein_coding	2018-01-01	c.929C>T	p.Pro310Leu
J	733703	G	A	23011.0	missense_variant	MODERATE	CAGL0J07546g	CAGL0J07546g	transcript	CAG60986	protein_coding	2018-01-01	c.2353C>T	p.His785Tyr
L	1015534	G	A	32764.0	missense_variant	MODERATE	CAGL0L09339g	CAGL0L09339g	transcript	CAG62151	protein_coding	2018-01-01	c.1279G>A	p.Ala427Thr
F	527326	T	A	21435.0	missense_variant	MODERATE	CAGL0F05159g	CAGL0F05159g	transcript	CAG59120	protein_coding	2018-01-01	c.2097T>A	p.Asn699Lys
K	1150939	C	A	29249.0	missense_variant	MODERATE	CAGL0K11902g	CAGL0K11902g	transcript	CAG61696	protein_coding	2018-01-01	c.767G>T	p.Cys256Phe
C	97424	G	A	12390.0	missense_variant	MODERATE	CAGL0C00968g	CAGL0C00968g	transcript	CAG58125	protein_coding	2018-01-01	c.511G>A	p.Val171Ile
F	185275	T	A	29868.0	missense_variant	MODERATE	CAGL0F01859g	CAGL0F01859g	transcript	CAG58977	protein_coding	2018-01-01	c.1891T>A	p.Ser631Thr
I	1079609	G	A	42533.0	missense_variant	MODERATE	CAGL0I10945g	CAGL0I10945g	transcript	CAG60660	protein_coding	2018-01-01	c.68G>A	p.Gly23Asp
M	1265177	G	A	25312.0	missense_variant	MODERATE	CAGL0M12815g	CAGL0M12815g	transcript	CAG62880	protein_coding	2018-01-01	c.1298G>A	p.Ser433Asn
F	87606	C	A	33458.0	missense_variant	MODERATE	CAGL0F00759g	CAGL0F00759g	transcript	CAG58931	protein_coding	2018-01-01	c.51G>T	p.Lys17Asn
L	1239575	G	A	25167.0	missense_variant	MODERATE	CAGL0L11594g	CAGL0L11594g	transcript	CAG62246	protein_coding	2018-01-01	c.407G>A	p.Arg136Lys
B	353454	C	A	36739.0	missense_variant	MODERATE	CAGL0B03531g	CAGL0B03531g	transcript	CAG58025	protein_coding	2018-01-01	c.636C>A	p.Asn212Lys
H	48348	T	A	27046.0	missense_variant	MODERATE	CAGL0H00484g	CAGL0H00484g	transcript	CAG59750	protein_coding	2018-01-01	c.733A>T	p.Thr245Ser
L	1120286	G	A	26107.0	missense_variant	MODERATE	CAGL0L10472g	CAGL0L10472g	transcript	CAG62196	protein_coding	2018-01-01	c.124G>A	p.Asp42Asn
L	1427955	C	A	23551.0	missense_variant	MODERATE	CAGL0L13299g	CAGL0L13299g	transcript	CAR58071	protein_coding	2018-01-01	c.1262C>A	p.Ala421Glu
E	473605	G	A	19885.0	missense_variant	MODERATE	CAGL0E04884g	CAGL0E04884g	transcript	CAG58819	protein_coding	2018-01-01	c.397C>T	p.Pro133Ser
H	842249	T	A	29744.0	missense_variant	MODERATE	CAGL0H08580g	CAGL0H08580g	transcript	CAG60106	protein_coding	2018-01-01	c.655A>T	p.Thr219Ser
I	839120	T	A	18736.0	missense_variant	MODERATE	CAGL0I08591g	CAGL0I08591g	transcript	CAG60559	protein_coding	2018-01-01	c.200A>T	p.His67Leu
J	1105746	G	A	31711.0	missense_variant	MODERATE	CAGL0J11352g	CAGL0J11352g	transcript	CAG61157	protein_coding	2018-01-01	c.43C>T	p.Leu15Phe
M	1266142	G	A	29018.0	missense_variant	MODERATE	CAGL0M12815g	CAGL0M12815g	transcript	CAG62880	protein_coding	2018-01-01	c.2263G>A	p.Asp755Asn
J	491506	T	A	13042.0	missense_variant	MODERATE	CAGL0J05159g	CAGL0J05159g	transcript	CAR58044	protein_coding	2018-01-01	c.2831A>T	p.Tyr944Phe
A	452606	G	A	31323.0	missense_variant	MODERATE	CAGL0A04565g	CAGL0A04565g	transcript	CAG57859	protein_coding	2018-01-01	c.2032G>A	p.Glu678Lys
C	226105	T	A	29492.0	missense_variant	MODERATE	CAGL0C02211g	CAGL0C02211g	transcript	CAG58178	protein_coding	2018-01-01	c.1094T>A	p.Leu365His
E	466095	G	A	23202.0	missense_variant	MODERATE	CAGL0E04862g	CAGL0E04862g	transcript	CAG58818	protein_coding	2018-01-01	c.73G>A	p.Glu25Lys
H	544908	G	A	23437.0	missense_variant	MODERATE	CAGL0H05555g	CAGL0H05555g	transcript	CAG59970	protein_coding	2018-01-01	c.710G>A	p.Gly237Asp
K	1121219	T	A	22186.0	missense_variant	MODERATE	CAGL0K11572g	CAGL0K11572g	transcript	CAG61682	protein_coding	2018-01-01	c.403A>T	p.Thr135Ser
K	278957	G	A	39244.0	missense_variant	MODERATE	CAGL0K03003g	CAGL0K03003g	transcript	CAG61316	protein_coding	2018-01-01	c.1373G>A	p.Ser458Asn
J	196309	G	A	27177.0	missense_variant	MODERATE	CAGL0J01958g	CAGL0J01958g	transcript	CAG60739	protein_coding	2018-01-01	c.193C>T	p.Pro65Ser
K	613948	G	A	34652.0	missense_variant	MODERATE	CAGL0K06303g	CAGL0K06303g	transcript	CAG61458	protein_coding	2018-01-01	c.2515G>A	p.Asp839Asn
B	68850	T	A	39404.0	missense_variant	MODERATE	CAGL0B00770g	CAGL0B00770g	transcript	CAG57904	protein_coding	2018-01-01	c.1063A>T	p.Ile355Leu
E	463092	T	A	27116.0	missense_variant	MODERATE	CAGL0E04818g	CAGL0E04818g	transcript	CAG58816	protein_coding	2018-01-01	c.655T>A	p.Ser219Thr
K	1075063	G	A	32026.0	missense_variant	MODERATE	CAGL0K11000g	CAGL0K11000g	transcript	CAG61657	protein_coding	2018-01-01	c.803G>A	p.Cys268Tyr
D	175377	T	A	25055.0	missense_variant	MODERATE	CAGL0D01672g	CAGL0D01672g	transcript	CAG58399	protein_coding	2018-01-01	c.1006A>T	p.Thr336Ser
F	664751	C	A	34879.0	missense_variant	MODERATE	CAGL0F06765g	CAGL0F06765g	transcript	CAG59186	protein_coding	2018-01-01	c.21G>T	p.Arg7Ser
L	963151	C	A	24173.0	missense_variant	MODERATE	CAGL0L08822g	CAGL0L08822g	transcript	CAG62129	protein_coding	2018-01-01	c.1485G>T	p.Lys495Asn
C	97400	C	A	17070.0	missense_variant	MODERATE	CAGL0C00968g	CAGL0C00968g	transcript	CAG58125	protein_coding	2018-01-01	c.487C>A	p.Gln163Lys
G	967915	G	A	16907.0	missense_variant	MODERATE	CAGL0G10109g	CAGL0G10109g	transcript	CAG59727	protein_coding	2018-01-01	c.1247C>T	p.Thr416Ile
I	568757	G	A	30354.0	missense_variant	MODERATE	CAGL0I05962g	CAGL0I05962g	transcript	CAG60446	protein_coding	2018-01-01	c.76C>T	p.Arg26Cys
F	721824	G	A	25486.0	missense_variant	MODERATE	CAGL0F07403g	CAGL0F07403g	transcript	CAG59213	protein_coding	2018-01-01	c.517G>A	p.Val173Ile
F	268476	C	A	28648.0	missense_variant	MODERATE	CAGL0F02739g	CAGL0F02739g	transcript	CAG59013	protein_coding	2018-01-01	c.1638G>T	p.Lys546Asn
L	1358301	C	A	29205.0	missense_variant	MODERATE	CAGL0L12606g	CAGL0L12606g	transcript	CAG62290	protein_coding	2018-01-01	c.2795C>A	p.Pro932Gln
J	61447	T	A	18644.0	missense_variant	MODERATE	CAGL0J00693g	CAGL0J00693g	transcript	CAG60689	protein_coding	2018-01-01	c.5454A>T	p.Glu1818Asp
J	657780	C	A	31129.0	missense_variant	MODERATE	CAGL0J06842g	CAGL0J06842g	transcript	CAG60954	protein_coding	2018-01-01	c.961G>T	p.Ala321Ser
I	924507	G	A	28561.0	missense_variant	MODERATE	CAGL0I09680g	CAGL0I09680g	transcript	CAG60605	protein_coding	2018-01-01	c.184G>A	p.Val62Ile
J	21759	G	A	29679.0	missense_variant	MODERATE	CAGL0J00297g	CAGL0J00297g	transcript	CAG60671	protein_coding	2018-01-01	c.712G>A	p.Glu238Lys
F	386254	G	A	31049.0	missense_variant	MODERATE	CAGL0F03971g	CAGL0F03971g	transcript	CAG59067	protein_coding	2018-01-01	c.31G>A	p.Asp11Asn
K	641451	C	A	37653.0	missense_variant	MODERATE	CAGL0K06523g	CAGL0K06523g	transcript	CAG61468	protein_coding	2018-01-01	c.53C>A	p.Pro18Gln
A	454923	G	A	26538.0	missense_variant	MODERATE	CAGL0A04587g	CAGL0A04587g	transcript	CAG57860	protein_coding	2018-01-01	c.773G>A	p.Arg258Lys
E	466111	C	A	25013.0	missense_variant	MODERATE	CAGL0E04862g	CAGL0E04862g	transcript	CAG58818	protein_coding	2018-01-01	c.89C>A	p.Ser30Tyr
L	1233326	G	A	30680.0	missense_variant	MODERATE	CAGL0L11550g	CAGL0L11550g	transcript	CAG62244	protein_coding	2018-01-01	c.1312G>A	p.Ala438Thr
I	885915	C	A	34490.0	missense_variant	MODERATE	CAGL0I09130g	CAGL0I09130g	transcript	CAG60580	protein_coding	2018-01-01	c.465C>A	p.Asp155Glu
K	624152	T	A	37783.0	missense_variant	MODERATE	CAGL0K06347g	CAGL0K06347g	transcript	CAG61460	protein_coding	2018-01-01	c.953A>T	p.Gln318Leu
A	310884	T	A	31474.0	missense_variant	MODERATE	CAGL0A03014g	CAGL0A03014g	transcript	CAG57790	protein_coding	2018-01-01	c.562T>A	p.Ser188Thr
I	416523	C	A	27654.0	missense_variant	MODERATE	CAGL0I04664g	CAGL0I04664g	transcript	CAG60389	protein_coding	2018-01-01	c.459G>T	p.Gln153His
M	1314906	C	A	21844.0	missense_variant	MODERATE	CAGL0M13365g	CAGL0M13365g	transcript	CAG62904	protein_coding	2018-01-01	c.234C>A	p.Phe78Leu
D	109607	C	A	23039.0	missense_variant	MODERATE	CAGL0D00924g	CAGL0D00924g	transcript	CAG58365	protein_coding	2018-01-01	c.1267C>A	p.Leu423Ile
L	1118491	G	A	33064.0	missense_variant	MODERATE	CAGL0L10450g	CAGL0L10450g	transcript	CAG62195	protein_coding	2018-01-01	c.1121C>T	p.Ser374Phe
H	684154	G	A	17428.0	missense_variant	MODERATE	CAGL0H06875g	CAGL0H06875g	transcript	CAG60028	protein_coding	2018-01-01	c.473C>T	p.Ala158Val
E	264987	G	A	26897.0	missense_variant	MODERATE	CAGL0E02783g	CAGL0E02783g	transcript	CAG58729	protein_coding	2018-01-01	c.3323G>A	p.Gly1108Asp
I	297425	G	A	18602.0	missense_variant	MODERATE	CAGL0I03498g	CAGL0I03498g	transcript	CAG60337	protein_coding	2018-01-01	c.82G>A	p.Ala28Thr
I	327761	G	A	25300.0	missense_variant	MODERATE	CAGL0I03806g	CAGL0I03806g	transcript	CAG60351	protein_coding	2018-01-01	c.1099G>A	p.Asp367Asn
I	1005280	G	A	25680.0	missense_variant	MODERATE	CAGL0I10246g	CAGL0I10246g	transcript	CAR58038	protein_coding	2018-01-01	c.2654G>A	p.Arg885Lys
J	246490	G	A	28123.0	missense_variant	MODERATE	CAGL0J02508g	CAGL0J02508g	transcript	CAG60763	protein_coding	2018-01-01	c.2333C>T	p.Ala778Val
L	5035	T	A	2803.0	missense_variant	MODERATE	CAGL0L00157g	CAGL0L00157g	transcript	CAR58057	protein_coding	2018-01-01	c.897A>T	p.Lys299Asn
F	670910	C	A	28694.0	missense_variant	MODERATE	CAGL0F06831g	CAGL0F06831g	transcript	CAG59189	protein_coding	2018-01-01	c.2738C>A	p.Pro913Gln
B	308057	T	A	29317.0	missense_variant	MODERATE	CAGL0B03113g	CAGL0B03113g	transcript	CAG58008	protein_coding	2018-01-01	c.529A>T	p.Ile177Leu
A	172713	T	A	28681.0	missense_variant	MODERATE	CAGL0A01760g	CAGL0A01760g	transcript	CAG57735	protein_coding	2018-01-01	c.1713A>T	p.Gln571His
M	181837	G	A	34763.0	missense_variant	MODERATE	CAGL0M01628g	CAGL0M01628g	transcript	CAG62391	protein_coding	2018-01-01	c.1243C>T	p.Pro415Ser
C	97046	T	A	22875.0	missense_variant	MODERATE	CAGL0C00968g	CAGL0C00968g	transcript	CAG58125	protein_coding	2018-01-01	c.133T>A	p.Leu45Met
G	375505	T	A	40338.0	missense_variant	MODERATE	CAGL0G03949g	CAGL0G03949g	transcript	CAG59461	protein_coding	2018-01-01	c.85T>A	p.Cys29Ser
M	1141282	G	A	30013.0	missense_variant	MODERATE	CAGL0M11594g	CAGL0M11594g	transcript	CAG62825	protein_coding	2018-01-01	c.1070C>T	p.Thr357Ile
J	637721	G	A	25636.0	missense_variant	MODERATE	CAGL0J06622g	CAGL0J06622g	transcript	CAG60945	protein_coding	2018-01-01	c.406G>A	p.Gly136Arg
L	1237043	G	A	32967.0	missense_variant	MODERATE	CAGL0L11572g	CAGL0L11572g	transcript	CAG62245	protein_coding	2018-01-01	c.709G>A	p.Gly237Ser
M	563809	G	A	28159.0	missense_variant	MODERATE	CAGL0M05225g	CAGL0M05225g	transcript	CAG62549	protein_coding	2018-01-01	c.647G>A	p.Arg216Lys
F	650509	G	A	27757.0	missense_variant	MODERATE	CAGL0F06611g	CAGL0F06611g	transcript	CAG59179	protein_coding	2018-01-01	c.61G>A	p.Ala21Thr
G	162052	G	A	22369.0	missense_variant	MODERATE	CAGL0G01782g	CAGL0G01782g	transcript	CAG59365	protein_coding	2018-01-01	c.481G>A	p.Val161Ile
G	165461	C	A	27965.0	missense_variant	MODERATE	CAGL0G01782g	CAGL0G01782g	transcript	CAG59365	protein_coding	2018-01-01	c.3890C>A	p.Ser1297Tyr
I	1021630	G	A	15344.0	missense_variant	MODERATE	CAGL0I10362g	CAGL0I10362g	transcript	CAG60635	protein_coding	2018-01-01	c.1258G>A	p.Val420Ile
J	1012524	G	A	35530.0	missense_variant	MODERATE	CAGL0J10362g	CAGL0J10362g	transcript	CAG61113	protein_coding	2018-01-01	c.395C>T	p.Ala132Val
K	3624	G	A	15244.0	missense_variant	MODERATE	CAGL0K00110g	CAGL0K00110g	transcript	CAG61192	protein_coding	2018-01-01	c.2207C>T	p.Ser736Phe
A	223742	T	A	31486.0	missense_variant	MODERATE	CAGL0A02134g	CAGL0A02134g	transcript	CAG57750	protein_coding	2018-01-01	c.276A>T	p.Glu92Asp
H	33922	C	A	20569.0	missense_variant	MODERATE	CAGL0H00352g	CAGL0H00352g	transcript	CAG59744	protein_coding	2018-01-01	c.743C>A	p.Thr248Asn
L	592039	T	A	21898.0	missense_variant	MODERATE	CAGL0L05324g	CAGL0L05324g	transcript	CAG61976	protein_coding	2018-01-01	c.179A>T	p.Asn60Ile
F	360098	G	A	30510.0	missense_variant	MODERATE	CAGL0F03707g	CAGL0F03707g	transcript	CAG59055	protein_coding	2018-01-01	c.1568C>T	p.Thr523Ile
F	571724	C	A	12692.0	missense_variant	MODERATE	CAGL0F05687g	CAGL0F05687g	transcript	CAG59142	protein_coding	2018-01-01	c.1445C>A	p.Thr482Lys
B	465111	G	A	20423.0	missense_variant	MODERATE	CAGL0B04851g	CAGL0B04851g	transcript	CAG58081	protein_coding	2018-01-01	c.2986C>T	p.Pro996Ser
C	70431	G	A	27254.0	missense_variant	MODERATE	CAGL0C00671g	CAGL0C00671g	transcript	CAG58115	protein_coding	2018-01-01	c.1036G>A	p.Ala346Thr
M	894160	C	A	31216.0	missense_variant	MODERATE	CAGL0M08976g	CAGL0M08976g	transcript	CAG62712	protein_coding	2018-01-01	c.295C>A	p.Arg99Ser
D	428828	T	A	28251.0	missense_variant	MODERATE	CAGL0D04378g	CAGL0D04378g	transcript	CAG58516	protein_coding	2018-01-01	c.858T>A	p.Asp286Glu
G	769864	G	A	27909.0	missense_variant	MODERATE	CAGL0G08107g	CAGL0G08107g	transcript	CAG59642	protein_coding	2018-01-01	c.1093G>A	p.Glu365Lys
L	1271833	T	A	26751.0	missense_variant	MODERATE	CAGL0L11836g	CAGL0L11836g	transcript	CAG62256	protein_coding	2018-01-01	c.1975T>A	p.Cys659Ser
A	133864	G	A	28814.0	missense_variant	MODERATE	CAGL0A01284g	CAGL0A01284g	transcript	CAR57994	protein_coding	2018-01-01	c.2503G>A	p.Val835Met
E	176158	T	A	14615.0	missense_variant	MODERATE	CAGL0E01771g	CAGL0E01771g	transcript	CAG58685	protein_coding	2018-01-01	c.1054A>T	p.Ile352Phe
G	560133	G	A	39292.0	missense_variant	MODERATE	CAGL0G05808g	CAGL0G05808g	transcript	CAG59541	protein_coding	2018-01-01	c.95C>T	p.Ser32Phe
H	436584	G	A	28552.0	missense_variant	MODERATE	CAGL0H04609g	CAGL0H04609g	transcript	CAG59928	protein_coding	2018-01-01	c.5207C>T	p.Ala1736Val
C	97010	C	A	19005.0	missense_variant	MODERATE	CAGL0C00968g	CAGL0C00968g	transcript	CAG58125	protein_coding	2018-01-01	c.97C>A	p.His33Asn
J	486464	G	A	25888.0	missense_variant	MODERATE	CAGL0J05104g	CAGL0J05104g	transcript	CAG60877	protein_coding	2018-01-01	c.635C>T	p.Thr212Ile
E	562913	G	A	31340.0	missense_variant	MODERATE	CAGL0E05654g	CAGL0E05654g	transcript	CAG58853	protein_coding	2018-01-01	c.289G>A	p.Asp97Asn
M	752705	G	A	24423.0	missense_variant	MODERATE	CAGL0M07469g	CAGL0M07469g	transcript	CAG62649	protein_coding	2018-01-01	c.608G>A	p.Ser203Asn
B	211211	T	A	23816.0	missense_variant	MODERATE	CAGL0B02211g	CAGL0B02211g	transcript	CAG57966	protein_coding	2018-01-01	c.1574A>T	p.Asn525Ile
E	384732	C	A	39487.0	missense_variant	MODERATE	CAGL0E04004g	CAGL0E04004g	transcript	CAG58780	protein_coding	2018-01-01	c.474G>T	p.Glu158Asp
L	223914	C	A	42090.0	missense_variant	MODERATE	CAGL0L01903g	CAGL0L01903g	transcript	CAG61822	protein_coding	2018-01-01	c.3215C>A	p.Thr1072Asn
D	440674	G	A	25023.0	missense_variant	MODERATE	CAGL0D04510g	CAGL0D04510g	transcript	CAG58522	protein_coding	2018-01-01	c.595G>A	p.Glu199Lys
A	226434	C	A	20302.0	missense_variant	MODERATE	CAGL0A02145g	CAGL0A02145g	transcript	CAG57751	protein_coding	2018-02-02	c.1166C>A	p.Ala389Glu
B	419044	T	A	36791.0	missense_variant	MODERATE	CAGL0B04279g	CAGL0B04279g	transcript	CAG58056	protein_coding	2018-01-01	c.1230A>T	p.Glu410Asp
D	630911	C	A	16433.0	missense_variant	MODERATE	CAGL0D06622g	CAGL0D06622g	transcript	CAG58604	protein_coding	2018-01-01	c.1949G>T	p.Trp650Leu
F	321098	G	A	20713.0	missense_variant	MODERATE	CAGL0F03261g	CAGL0F03261g	transcript	CAR58021	protein_coding	2018-02-02	c.227C>T	p.Ala76Val
I	913713	G	A	33130.0	missense_variant	MODERATE	CAGL0I09548g	CAGL0I09548g	transcript	CAG60599	protein_coding	2018-01-01	c.1100G>A	p.Arg367Lys
L	1055430	T	A	20270.0	missense_variant	MODERATE	CAGL0L09845g	CAGL0L09845g	transcript	CAG62170	protein_coding	2018-01-01	c.580A>T	p.Thr194Ser
A	251475	C	A	822.0	missense_variant	MODERATE	CAGL0A02299g	CAGL0A02299g	transcript	CAG57757	protein_coding	2018-01-01	c.625C>A	p.Gln209Lys
M	753590	T	A	39629.0	missense_variant	MODERATE	CAGL0M07491g	CAGL0M07491g	transcript	CAG62650	protein_coding	2018-01-01	c.761A>T	p.Glu254Val
M	1108588	C	A	18085.0	missense_variant	MODERATE	CAGL0M11264g	CAGL0M11264g	transcript	CAG62810	protein_coding	2018-01-01	c.1524G>T	p.Glu508Asp
J	790679	C	A	25042.0	missense_variant	MODERATE	CAGL0J08030g	CAGL0J08030g	transcript	CAG61008	protein_coding	2018-01-01	c.1039G>T	p.Val347Phe
K	110528	G	A	45833.0	missense_variant	MODERATE	CAGL0K01133g	CAGL0K01133g	transcript	CAG61234	protein_coding	2018-01-01	c.71C>T	p.Ala24Val
H	175425	C	A	20942.0	missense_variant	MODERATE	CAGL0H01815g	CAGL0H01815g	transcript	CAG59811	protein_coding	2018-01-01	c.548G>T	p.Gly183Val
B	140476	G	A	30272.0	missense_variant	MODERATE	CAGL0B01551g	CAGL0B01551g	transcript	CAG57937	protein_coding	2018-01-01	c.1651G>A	p.Val551Ile
D	453530	C	A	29148.0	missense_variant	MODERATE	CAGL0D04620g	CAGL0D04620g	transcript	CAG58524	protein_coding	2018-01-01	c.31C>A	p.Pro11Thr
E	90053	C	A	28055.0	missense_variant	MODERATE	CAGL0E00979g	CAGL0E00979g	transcript	CAG58649	protein_coding	2018-01-01	c.996G>T	p.Lys332Asn
I	923219	G	A	30491.0	missense_variant	MODERATE	CAGL0I09636g	CAGL0I09636g	transcript	CAG60603	protein_coding	2018-01-01	c.218C>T	p.Thr73Ile
I	734155	T	A	34312.0	missense_variant	MODERATE	CAGL0I07623g	CAGL0I07623g	transcript	CAG60517	protein_coding	2018-01-01	c.1747A>T	p.Asn583Tyr
J	243935	C	A	37877.0	missense_variant	MODERATE	CAGL0J02486g	CAGL0J02486g	transcript	CAG60762	protein_coding	2018-01-01	c.1417G>T	p.Val473Leu
K	1154092	T	A	27137.0	missense_variant	MODERATE	CAGL0K11968g	CAGL0K11968g	transcript	CAG61698	protein_coding	2018-01-01	c.1421A>T	p.Tyr474Phe
L	473367	C	A	23519.0	missense_variant	MODERATE	CAGL0L04004g	CAGL0L04004g	transcript	CAG61918	protein_coding	2018-01-01	c.2123C>A	p.Ser708Tyr
B	66433	T	A	25503.0	missense_variant	MODERATE	CAGL0B00748g	CAGL0B00748g	transcript	CAG57903	protein_coding	2018-01-01	c.707T>A	p.Ile236Asn
I	82411	T	A	21213.0	missense_variant	MODERATE	CAGL0I00990g	CAGL0I00990g	transcript	CAG60234	protein_coding	2018-01-01	c.58A>T	p.Ile20Phe
L	91301	G	A	23622.0	missense_variant	MODERATE	CAGL0L00715g	CAGL0L00715g	transcript	CAG61775	protein_coding	2018-01-01	c.2495G>A	p.Arg832Lys
J	811354	G	A	17958.0	missense_variant	MODERATE	CAGL0J08206g	CAGL0J08206g	transcript	CAG61016	protein_coding	2018-01-01	c.1849G>A	p.Asp617Asn
B	378218	C	A	37163.0	missense_variant	MODERATE	CAGL0B03817g	CAGL0B03817g	transcript	CAG58036	protein_coding	2018-01-01	c.60C>A	p.Asp20Glu
D	622302	G	A	24116.0	missense_variant	MODERATE	CAGL0D06534g	CAGL0D06534g	transcript	CAG58600	protein_coding	2018-01-01	c.191C>T	p.Pro64Leu
J	185851	T	A	28060.0	missense_variant	MODERATE	CAGL0J01870g	CAGL0J01870g	transcript	CAG60735	protein_coding	2018-01-01	c.1583T>A	p.Val528Glu
J	382164	T	A	21165.0	missense_variant	MODERATE	CAGL0J04026g	CAGL0J04026g	transcript	CAG60829	protein_coding	2018-01-01	c.935A>T	p.Gln312Leu
B	169070	G	A	34022.0	missense_variant	MODERATE	CAGL0B01859g	CAGL0B01859g	transcript	CAG57950	protein_coding	2018-01-01	c.95G>A	p.Arg32Lys
H	312456	G	A	16774.0	missense_variant	MODERATE	CAGL0H03333g	CAGL0H03333g	transcript	CAG59871	protein_coding	2018-01-01	c.367G>A	p.Val123Ile
M	804101	C	A	22822.0	missense_variant	MODERATE	CAGL0M08052g	CAGL0M08052g	transcript	CAG62672	protein_coding	2018-01-01	c.2290C>A	p.His764Asn
B	327826	C	A	34418.0	missense_variant	MODERATE	CAGL0B03377g	CAGL0B03377g	transcript	CAG58018	protein_coding	2018-01-01	c.53C>A	p.Ser18Tyr
I	1065789	G	A	33050.0	missense_variant	MODERATE	CAGL0I10769g	CAGL0I10769g	transcript	CAG60653	protein_coding	2018-01-01	c.169C>T	p.Pro57Ser
F	684871	G	A	26891.0	missense_variant	MODERATE	CAGL0F06985g	CAGL0F06985g	transcript	CAG59196	protein_coding	2018-01-01	c.40G>A	p.Glu14Lys
K	1074675	G	A	36396.0	missense_variant	MODERATE	CAGL0K11000g	CAGL0K11000g	transcript	CAG61657	protein_coding	2018-01-01	c.415G>A	p.Val139Ile
L	1357698	G	A	26007.0	missense_variant	MODERATE	CAGL0L12606g	CAGL0L12606g	transcript	CAG62290	protein_coding	2018-01-01	c.2192G>A	p.Arg731Lys
F	426314	T	A	33966.0	missense_variant	MODERATE	CAGL0F04301g	CAGL0F04301g	transcript	CAG59082	protein_coding	2018-01-01	c.193T>A	p.Ser65Thr
K	1074880	T	A	45745.0	missense_variant	MODERATE	CAGL0K11000g	CAGL0K11000g	transcript	CAG61657	protein_coding	2018-01-01	c.620T>A	p.Ile207Lys
K	1211135	G	A	37337.0	missense_variant	MODERATE	CAGL0K12408g	CAGL0K12408g	transcript	CAG61718	protein_coding	2018-01-01	c.109G>A	p.Asp37Asn
H	457932	T	A	22891.0	missense_variant	MODERATE	CAGL0H04785g	CAGL0H04785g	transcript	CAG59936	protein_coding	2018-01-01	c.792A>T	p.Leu264Phe
K	1019005	G	A	33976.0	missense_variant	MODERATE	CAGL0K10406g	CAGL0K10406g	transcript	CAG61635	protein_coding	2018-01-01	c.977G>A	p.Arg326Lys
M	858865	T	A	35315.0	missense_variant	MODERATE	CAGL0M08602g	CAGL0M08602g	transcript	CAG62695	protein_coding	2018-01-01	c.523A>T	p.Asn175Tyr
E	653155	T	A	19983.0	missense_variant	MODERATE	CAGL0E06534g	CAGL0E06534g	transcript	CAG58893	protein_coding	2018-01-01	c.1685A>T	p.Tyr562Phe
H	197202	G	A	23458.0	missense_variant	MODERATE	CAGL0H02167g	CAGL0H02167g	transcript	CAG59822	protein_coding	2018-01-01	c.706C>T	p.Pro236Ser
G	691989	G	A	24774.0	missense_variant	MODERATE	CAGL0G07293g	CAGL0G07293g	transcript	CAG59605	protein_coding	2018-01-01	c.1460C>T	p.Ala487Val
L	672734	T	A	18611.0	missense_variant	MODERATE	CAGL0L06006g	CAGL0L06006g	transcript	CAG62006	protein_coding	2018-01-01	c.2799A>T	p.Lys933Asn
L	930628	G	A	37454.0	missense_variant	MODERATE	CAGL0L08470g	CAGL0L08470g	transcript	CAG62115	protein_coding	2018-01-01	c.290C>T	p.Thr97Ile
B	333769	G	A	23885.0	missense_variant	MODERATE	CAGL0B03399g	CAGL0B03399g	transcript	CAG58019	protein_coding	2018-01-01	c.2932G>A	p.Val978Met
F	337694	G	A	40274.0	missense_variant	MODERATE	CAGL0F03421g	CAGL0F03421g	transcript	CAG59042	protein_coding	2018-01-01	c.917C>T	p.Pro306Leu
J	585073	C	A	28862.0	missense_variant	MODERATE	CAGL0J06160g	CAGL0J06160g	transcript	CAG60925	protein_coding	2018-01-01	c.963C>A	p.His321Gln
M	102946	G	A	28031.0	missense_variant	MODERATE	CAGL0M00924g	CAGL0M00924g	transcript	CAG62362	protein_coding	2018-01-01	c.212G>A	p.Ser71Asn
M	1109670	T	A	27443.0	missense_variant	MODERATE	CAGL0M11264g	CAGL0M11264g	transcript	CAG62810	protein_coding	2018-01-01	c.442A>T	p.Thr148Ser
K	204264	G	A	23099.0	missense_variant	MODERATE	CAGL0K02277g	CAGL0K02277g	transcript	CAG61285	protein_coding	2018-01-01	c.505G>A	p.Val169Ile
C	221128	C	A	31374.0	missense_variant	MODERATE	CAGL0C02167g	CAGL0C02167g	transcript	CAG58176	protein_coding	2018-01-01	c.510C>A	p.Asp170Glu
C	259748	T	A	31754.0	missense_variant	MODERATE	CAGL0C02563g	CAGL0C02563g	transcript	CAG58194	protein_coding	2018-01-01	c.635T>A	p.Val212Glu
E	137130	G	A	29473.0	missense_variant	MODERATE	CAGL0E01441g	CAGL0E01441g	transcript	CAG58670	protein_coding	2018-01-01	c.1819G>A	p.Ala607Thr
E	174017	C	A	29782.0	missense_variant	MODERATE	CAGL0E01749g	CAGL0E01749g	transcript	CAG58684	protein_coding	2018-01-01	c.307G>T	p.Ala103Ser
A	181064	C	A	30641.0	missense_variant	MODERATE	CAGL0A01804g	CAGL0A01804g	transcript	CAG57737	protein_coding	2018-01-01	c.808G>T	p.Ala270Ser
A	311814	G	A	37829.0	missense_variant	MODERATE	CAGL0A03014g	CAGL0A03014g	transcript	CAG57790	protein_coding	2018-01-01	c.1492G>A	p.Glu498Lys
C	60277	C	A	25765.0	missense_variant	MODERATE	CAGL0C00561g	CAGL0C00561g	transcript	CAG58110	protein_coding	2018-01-01	c.1617G>T	p.Leu539Phe
K	266004	G	A	23861.0	missense_variant	MODERATE	CAGL0K02981g	CAGL0K02981g	transcript	CAG61315	protein_coding	2018-01-01	c.391G>A	p.Asp131Asn
J	363063	G	A	20304.0	missense_variant	MODERATE	CAGL0J03780g	CAGL0J03780g	transcript	CAG60818	protein_coding	2018-02-01	c.455C>T	p.Thr152Ile
M	1289811	C	A	23760.0	missense_variant	MODERATE	CAGL0M13123g	CAGL0M13123g	transcript	CAG62894	protein_coding	2018-01-01	c.1795G>T	p.Val599Leu
F	434222	T	A	26780.0	missense_variant	MODERATE	CAGL0F04345g	CAGL0F04345g	transcript	CAG59084	protein_coding	2018-01-01	c.1548A>T	p.Leu516Phe
L	1436912	T	A	13660.0	missense_variant	MODERATE	CAGL0L13332g	CAGL0L13332g	transcript	CAG62323	protein_coding	2018-01-01	c.887T>A	p.Val296Asp
F	629369	G	A	22777.0	missense_variant	MODERATE	CAGL0F06369g	CAGL0F06369g	transcript	CAG59168	protein_coding	2018-01-01	c.1355C>T	p.Thr452Ile
I	1023472	G	A	67348.0	missense_variant	MODERATE	CAGL0I10362g	CAGL0I10362g	transcript	CAG60635	protein_coding	2018-01-01	c.3100G>A	p.Val1034Ile
J	205744	G	A	30097.0	missense_variant	MODERATE	CAGL0J02046g	CAGL0J02046g	transcript	CAG60743	protein_coding	2018-01-01	c.113G>A	p.Gly38Asp
K	825603	T	A	24966.0	missense_variant	MODERATE	CAGL0K08294g	CAGL0K08294g	transcript	CAG61545	protein_coding	2018-01-01	c.11971A>T	p.Ile3991Leu
M	56274	G	A	36545.0	missense_variant	MODERATE	CAGL0M00440g	CAGL0M00440g	transcript	CAG62340	protein_coding	2018-01-01	c.266G>A	p.Arg89Gln
L	1188938	G	A	31353.0	missense_variant	MODERATE	CAGL0L11154g	CAGL0L11154g	transcript	CAG62227	protein_coding	2018-01-01	c.1885G>A	p.Ala629Thr
C	267392	C	A	30557.0	missense_variant	MODERATE	CAGL0C02607g	CAGL0C02607g	transcript	CAG58196	protein_coding	2018-01-01	c.1541C>A	p.Thr514Asn
I	792233	T	A	35550.0	missense_variant	MODERATE	CAGL0I08107g	CAGL0I08107g	transcript	CAG60539	protein_coding	2018-01-01	c.109A>T	p.Asn37Tyr
C	23008	T	A	33885.0	missense_variant	MODERATE	CAGL0C00253g	CAGL0C00253g	transcript	CAG58096	protein_coding	2018-01-01	c.703A>T	p.Thr235Ser
J	142322	G	A	33440.0	missense_variant	MODERATE	CAGL0J01507g	CAGL0J01507g	transcript	CAG60724	protein_coding	2018-01-01	c.2626G>A	p.Asp876Asn
J	1001136	G	A	21432.0	missense_variant	MODERATE	CAGL0J10230g	CAGL0J10230g	transcript	CAG61107	protein_coding	2018-01-01	c.1069C>T	p.Pro357Ser
M	348861	T	A	28153.0	missense_variant	MODERATE	CAGL0M03069g	CAGL0M03069g	transcript	CAG62456	protein_coding	2018-01-01	c.370A>T	p.Met124Leu
A	313315	C	A	36758.0	missense_variant	MODERATE	CAGL0A03051g	CAGL0A03051g	transcript	CAR57997	protein_coding	2018-02-01	c.20G>T	p.Ser7Ile
I	827413	T	A	32668.0	missense_variant	MODERATE	CAGL0I08437g	CAGL0I08437g	transcript	CAG60552	protein_coding	2018-01-01	c.2368T>A	p.Phe790Ile
F	526907	G	A	31322.0	missense_variant	MODERATE	CAGL0F05159g	CAGL0F05159g	transcript	CAG59120	protein_coding	2018-01-01	c.1678G>A	p.Asp560Asn
D	471740	G	A	32719.0	missense_variant	MODERATE	CAGL0D04840g	CAGL0D04840g	transcript	CAG58533	protein_coding	2018-01-01	c.167G>A	p.Gly56Asp
E	34599	T	A	28069.0	missense_variant	MODERATE	CAGL0E00407g	CAGL0E00407g	transcript	CAG58624	protein_coding	2018-01-01	c.256T>A	p.Ser86Thr
H	545856	C	A	23875.0	missense_variant	MODERATE	CAGL0H05577g	CAGL0H05577g	transcript	CAG59971	protein_coding	2018-01-01	c.6601G>T	p.Ala2201Ser
L	178728	G	A	31678.0	missense_variant	MODERATE	CAGL0L01639g	CAGL0L01639g	transcript	CAG61812	protein_coding	2018-01-01	c.625G>A	p.Val209Ile
M	1040801	G	A	38061.0	missense_variant	MODERATE	CAGL0M10395g	CAGL0M10395g	transcript	CAG62777	protein_coding	2018-01-01	c.1942G>A	p.Asp648Asn
G	210677	T	A	44659.0	missense_variant	MODERATE	CAGL0G02365g	CAGL0G02365g	transcript	CAG59392	protein_coding	2018-01-01	c.206A>T	p.Glu69Val
I	828355	C	A	37010.0	missense_variant	MODERATE	CAGL0I08437g	CAGL0I08437g	transcript	CAG60552	protein_coding	2018-01-01	c.3310C>A	p.Leu1104Met
I	924522	C	A	27497.0	missense_variant	MODERATE	CAGL0I09680g	CAGL0I09680g	transcript	CAG60605	protein_coding	2018-01-01	c.199C>A	p.His67Asn
F	116099	T	A	32505.0	missense_variant	MODERATE	CAGL0F01133g	CAGL0F01133g	transcript	CAG58947	protein_coding	2018-01-01	c.388A>T	p.Asn130Tyr
F	304313	G	A	40945.0	missense_variant	MODERATE	CAGL0F03113g	CAGL0F03113g	transcript	CAG59029	protein_coding	2018-01-01	c.190G>A	p.Ala64Thr
G	91364	G	A	40705.0	missense_variant	MODERATE	CAGL0G01012g	CAGL0G01012g	transcript	CAG59332	protein_coding	2018-01-01	c.1030G>A	p.Glu344Lys
H	181188	T	A	21217.0	missense_variant	MODERATE	CAGL0H01947g	CAGL0H01947g	transcript	CAG59815	protein_coding	2018-01-01	c.574T>A	p.Ser192Thr
L	1207211	G	A	29390.0	missense_variant	MODERATE	CAGL0L11330g	CAGL0L11330g	transcript	CAG62235	protein_coding	2018-01-01	c.1070C>T	p.Ser357Phe
E	34650	G	A	27955.0	missense_variant	MODERATE	CAGL0E00407g	CAGL0E00407g	transcript	CAG58624	protein_coding	2018-01-01	c.307G>A	p.Gly103Arg
D	138521	C	A	30185.0	missense_variant	MODERATE	CAGL0D01210g	CAGL0D01210g	transcript	CAG58378	protein_coding	2018-01-01	c.568C>A	p.Leu190Ile
E	582080	G	A	23471.0	missense_variant	MODERATE	CAGL0E05874g	CAGL0E05874g	transcript	CAG58863	protein_coding	2018-01-01	c.1324G>A	p.Glu442Lys
K	208460	G	A	23614.0	missense_variant	MODERATE	CAGL0K02321g	CAGL0K02321g	transcript	CAG61287	protein_coding	2018-01-01	c.379G>A	p.Gly127Ser
K	243371	G	A	25219.0	missense_variant	MODERATE	CAGL0K02673g	CAGL0K02673g	transcript	CAG61302	protein_coding	2018-01-01	c.715C>T	p.His239Tyr
M	539316	G	A	35271.0	missense_variant	MODERATE	CAGL0M04917g	CAGL0M04917g	transcript	CAG62537	protein_coding	2018-01-01	c.1557G>A	p.Met519Ile
M	799770	G	A	26435.0	missense_variant	MODERATE	CAGL0M08008g	CAGL0M08008g	transcript	CAG62670	protein_coding	2018-01-01	c.3878G>A	p.Ser1293Asn
D	634377	G	A	32428.0	missense_variant	MODERATE	CAGL0D06644g	CAGL0D06644g	transcript	CAG58605	protein_coding	2018-01-01	c.154G>A	p.Gly52Arg
H	833735	G	A	35135.0	missense_variant	MODERATE	CAGL0H08503g	CAGL0H08503g	transcript	CAG60102	protein_coding	2018-01-01	c.1085C>T	p.Ala362Val
M	573087	G	A	28386.0	missense_variant	MODERATE	CAGL0M05357g	CAGL0M05357g	transcript	CAG62555	protein_coding	2018-01-01	c.779G>A	p.Arg260Gln
D	93864	G	A	36513.0	missense_variant	MODERATE	CAGL0D00726g	CAGL0D00726g	transcript	CAG58356	protein_coding	2018-01-01	c.32C>T	p.Thr11Met
J	21975	G	A	23709.0	missense_variant	MODERATE	CAGL0J00297g	CAGL0J00297g	transcript	CAG60671	protein_coding	2018-01-01	c.928G>A	p.Val310Ile
I	890027	G	A	28999.0	missense_variant	MODERATE	CAGL0I09196g	CAGL0I09196g	transcript	CAG60583	protein_coding	2018-01-01	c.332G>A	p.Arg111Lys
I	372586	G	A	15989.0	missense_variant	MODERATE	CAGL0I04224g	CAGL0I04224g	transcript	CAG60369	protein_coding	2018-01-01	c.101C>T	p.Ser34Leu
G	791306	T	A	21293.0	missense_variant	MODERATE	CAGL0G08360g	CAGL0G08360g	transcript	CAG59654	protein_coding	2018-01-01	c.483A>T	p.Glu161Asp
A	80590	C	A	34102.0	missense_variant	MODERATE	CAGL0A00781g	CAGL0A00781g	transcript	CAG57695	protein_coding	2018-01-01	c.2845C>A	p.His949Asn
D	362225	T	A	31390.0	missense_variant	MODERATE	CAGL0D03564g	CAGL0D03564g	transcript	CAG58481	protein_coding	2018-01-01	c.36A>T	p.Gln12His
G	868845	T	A	22181.0	missense_variant	MODERATE	CAGL0G09108g	CAGL0G09108g	transcript	CAG59684	protein_coding	2018-01-01	c.523A>T	p.Thr175Ser
I	229673	C	A	31847.0	missense_variant	MODERATE	CAGL0I02552g	CAGL0I02552g	transcript	CAG60300	protein_coding	2018-01-01	c.2417C>A	p.Pro806Gln
L	1295159	G	A	18275.0	missense_variant	MODERATE	CAGL0L12034g	CAGL0L12034g	transcript	CAG62265	protein_coding	2018-01-01	c.863G>A	p.Ser288Asn
H	254703	G	A	35573.0	missense_variant	MODERATE	CAGL0H02783g	CAGL0H02783g	transcript	CAG59848	protein_coding	2018-01-01	c.3535G>A	p.Asp1179Asn
I	570361	G	A	33613.0	missense_variant	MODERATE	CAGL0I05984g	CAGL0I05984g	transcript	CAG60447	protein_coding	2018-01-01	c.601G>A	p.Ala201Thr
M	247410	G	A	20629.0	missense_variant	MODERATE	CAGL0M02035g	CAGL0M02035g	transcript	CAG62410	protein_coding	2018-01-01	c.1563G>A	p.Met521Ile
D	597530	G	A	26155.0	missense_variant	MODERATE	CAGL0D06314g	CAGL0D06314g	transcript	CAG58591	protein_coding	2018-01-01	c.1676G>A	p.Ser559Asn
I	1007888	T	A	23968.0	missense_variant	MODERATE	CAGL0I10296g	CAGL0I10296g	transcript	CAG60632	protein_coding	2018-01-01	c.22A>T	p.Thr8Ser
K	1086173	T	A	39310.0	missense_variant	MODERATE	CAGL0K11132g	CAGL0K11132g	transcript	CAG61663	protein_coding	2018-01-01	c.577A>T	p.Thr193Ser
F	268436	T	A	28151.0	missense_variant	MODERATE	CAGL0F02739g	CAGL0F02739g	transcript	CAG59013	protein_coding	2018-01-01	c.1678A>T	p.Ile560Leu
I	627196	T	A	33782.0	missense_variant	MODERATE	CAGL0I06490g	CAGL0I06490g	transcript	CAG60469	protein_coding	2018-01-01	c.38A>T	p.Glu13Val
F	132745	G	A	24038.0	missense_variant	MODERATE	CAGL0F01265g	CAGL0F01265g	transcript	CAG58953	protein_coding	2018-01-01	c.1021G>A	p.Val341Ile
F	245691	G	A	23096.0	missense_variant	MODERATE	CAGL0F02519g	CAGL0F02519g	transcript	CAG59003	protein_coding	2018-01-01	c.572G>A	p.Ser191Asn
I	170438	C	A	20757.0	missense_variant	MODERATE	CAGL0I01980g	CAGL0I01980g	transcript	CAG60274	protein_coding	2018-01-01	c.3508C>A	p.His1170Asn
H	254110	C	A	23234.0	missense_variant	MODERATE	CAGL0H02783g	CAGL0H02783g	transcript	CAG59848	protein_coding	2018-01-01	c.2942C>A	p.Pro981Gln
H	579095	G	A	24753.0	missense_variant	MODERATE	CAGL0H05885g	CAGL0H05885g	transcript	CAG59985	protein_coding	2018-01-01	c.1222G>A	p.Val408Ile
H	1010167	G	A	25385.0	missense_variant	MODERATE	CAGL0H10362g	CAGL0H10362g	transcript	CAG60181	protein_coding	2018-01-01	c.310G>A	p.Asp104Asn
I	399179	G	A	23168.0	missense_variant	MODERATE	CAGL0I04466g	CAGL0I04466g	transcript	CAG60380	protein_coding	2018-01-01	c.2008G>A	p.Asp670Asn
M	1012742	G	A	28982.0	missense_variant	MODERATE	CAGL0M10153g	CAGL0M10153g	transcript	CAG62766	protein_coding	2018-01-01	c.550C>T	p.Leu184Phe
B	57214	T	A	25380.0	missense_variant	MODERATE	CAGL0B00660g	CAGL0B00660g	transcript	CAG57899	protein_coding	2018-01-01	c.468A>T	p.Glu156Asp
J	893189	C	A	39026.0	missense_variant	MODERATE	CAGL0J09042g	CAGL0J09042g	transcript	CAG61053	protein_coding	2018-01-01	c.361C>A	p.Gln121Lys
D	230411	G	A	30863.0	missense_variant	MODERATE	CAGL0D02244g	CAGL0D02244g	transcript	CAG58423	protein_coding	2018-01-01	c.557C>T	p.Thr186Ile
D	436069	G	A	23180.0	missense_variant	MODERATE	CAGL0D04444g	CAGL0D04444g	transcript	CAG58519	protein_coding	2018-01-01	c.1220C>T	p.Pro407Leu
A	309169	T	A	31583.0	missense_variant	MODERATE	CAGL0A02992g	CAGL0A02992g	transcript	CAG57789	protein_coding	2018-01-01	c.894A>T	p.Leu298Phe
I	868545	G	A	14902.0	missense_variant	MODERATE	CAGL0I08943g	CAGL0I08943g	transcript	CAG60572	protein_coding	2018-01-01	c.880G>A	p.Ala294Thr
M	1039073	T	A	14092.0	missense_variant	MODERATE	CAGL0M10395g	CAGL0M10395g	transcript	CAG62777	protein_coding	2018-01-01	c.214T>A	p.Tyr72Asn
I	347765	G	A	25203.0	missense_variant	MODERATE	CAGL0I03960g	CAGL0I03960g	transcript	CAG60358	protein_coding	2018-01-01	c.1528G>A	p.Val510Ile
I	924345	G	A	28456.0	missense_variant	MODERATE	CAGL0I09680g	CAGL0I09680g	transcript	CAG60605	protein_coding	2018-01-01	c.22G>A	p.Ala8Thr
J	1172979	G	A	39744.0	missense_variant	MODERATE	CAGL0J11968g	CAGL0J11968g	transcript	CAG61186	protein_coding	2018-01-01	c.61G>A	p.Val21Ile
J	115249	G	A	30781.0	missense_variant	MODERATE	CAGL0J01199g	CAGL0J01199g	transcript	CAG60710	protein_coding	2018-01-01	c.1865G>A	p.Arg622His
H	901004	T	A	36657.0	missense_variant	MODERATE	CAGL0H09174g	CAGL0H09174g	transcript	CAG60131	protein_coding	2018-01-01	c.975A>T	p.Leu325Phe
M	759184	G	A	40701.0	missense_variant	MODERATE	CAGL0M07590g	CAGL0M07590g	transcript	CAG62654	protein_coding	2018-01-01	c.245G>A	p.Arg82His
L	966899	G	A	37117.0	missense_variant	MODERATE	CAGL0L08844g	CAGL0L08844g	transcript	CAG62130	protein_coding	2018-01-01	c.1828G>A	p.Val610Ile
H	605790	G	A	21854.0	missense_variant	MODERATE	CAGL0H06193g	CAGL0H06193g	transcript	CAG59997	protein_coding	2018-01-01	c.1369G>A	p.Asp457Asn
C	115356	T	A	22380.0	missense_variant	MODERATE	CAGL0C01133g	CAGL0C01133g	transcript	CAG58129	protein_coding	2018-01-01	c.552T>A	p.Asp184Glu
H	462983	T	A	34164.0	missense_variant	MODERATE	CAGL0H04851g	CAGL0H04851g	transcript	CAG59939	protein_coding	2018-01-01	c.418T>A	p.Ser140Thr
J	947312	T	A	21679.0	missense_variant	MODERATE	CAGL0J09636g	CAGL0J09636g	transcript	CAG61079	protein_coding	2018-01-01	c.877T>A	p.Ser293Thr
C	115299	T	A	11965.0	missense_variant	MODERATE	CAGL0C01133g	CAGL0C01133g	transcript	CAG58129	protein_coding	2018-01-01	c.495T>A	p.Phe165Leu
F	346260	G	A	34849.0	missense_variant	MODERATE	CAGL0F03531g	CAGL0F03531g	transcript	CAG59047	protein_coding	2018-01-01	c.1177G>A	p.Val393Ile
K	22640	T	A	19728.0	missense_variant	MODERATE	CAGL0K00231g	CAGL0K00231g	transcript	CAG61195	protein_coding	2018-01-01	c.1965A>T	p.Lys655Asn
M	779435	G	A	37155.0	missense_variant	MODERATE	CAGL0M07744g	CAGL0M07744g	transcript	CAG62661	protein_coding	2018-01-01	c.551C>T	p.Ser184Leu
E	178517	G	A	42077.0	missense_variant	MODERATE	CAGL0E01793g	CAGL0E01793g	transcript	CAG58686	protein_coding	2018-01-01	c.1445C>T	p.Ala482Val
C	229447	G	A	37102.0	missense_variant	MODERATE	CAGL0C02255g	CAGL0C02255g	transcript	CAG58180	protein_coding	2018-01-01	c.509C>T	p.Thr170Ile
A	298983	C	A	38562.0	missense_variant	MODERATE	CAGL0A02838g	CAGL0A02838g	transcript	CAG57782	protein_coding	2018-01-01	c.1376G>T	p.Arg459Met
L	937830	G	A	25592.0	missense_variant	MODERATE	CAGL0L08580g	CAGL0L08580g	transcript	CAG62119	protein_coding	2018-01-01	c.607G>A	p.Gly203Ser
E	176209	T	A	10700.0	missense_variant	MODERATE	CAGL0E01771g	CAGL0E01771g	transcript	CAG58685	protein_coding	2018-01-01	c.1003A>T	p.Thr335Ser
I	740762	G	A	24500.0	missense_variant	MODERATE	CAGL0I07711g	CAGL0I07711g	transcript	CAG60521	protein_coding	2018-01-01	c.290G>A	p.Cys97Tyr
H	768180	T	A	30523.0	missense_variant	MODERATE	CAGL0H07865g	CAGL0H07865g	transcript	CAG60073	protein_coding	2018-01-01	c.729A>T	p.Lys243Asn
L	1332569	G	A	24275.0	missense_variant	MODERATE	CAGL0L12320g	CAGL0L12320g	transcript	CAG62278	protein_coding	2018-01-01	c.301G>A	p.Ala101Thr
L	473952	G	A	37422.0	missense_variant	MODERATE	CAGL0L04004g	CAGL0L04004g	transcript	CAG61918	protein_coding	2018-01-01	c.2708G>A	p.Arg903His
C	389557	T	A	13470.0	missense_variant	MODERATE	CAGL0C03960g	CAGL0C03960g	transcript	CAG58254	protein_coding	2018-01-01	c.1565A>T	p.Lys522Met
K	641448	C	A	37162.0	missense_variant	MODERATE	CAGL0K06523g	CAGL0K06523g	transcript	CAG61468	protein_coding	2018-01-01	c.50C>A	p.Pro17Gln
L	1865	T	A	2186.0	missense_variant	MODERATE	CAGL0L00157g	CAGL0L00157g	transcript	CAR58057	protein_coding	2018-01-01	c.4067A>T	p.Tyr1356Phe
L	1086240	C	A	5981.0	missense_variant	MODERATE	CAGL0L10092g	CAGL0L10092g	transcript	CAR58070	protein_coding	2018-01-01	c.1796C>A	p.Ala599Glu
J	1163963	G	A	719.0	missense_variant	MODERATE	CAGL0J11891g	CAGL0J11891g	transcript	CAR58048	protein_coding	2018-01-01	c.1138C>T	p.Pro380Ser
C	82003	T	A	5668.0	missense_variant	MODERATE	CAGL0C00781g	CAGL0C00781g	transcript	CAG58120	protein_coding	2018-01-01	c.593T>A	p.Leu198Gln
C	114885	C	A	14303.0	missense_variant	MODERATE	CAGL0C01133g	CAGL0C01133g	transcript	CAG58129	protein_coding	2018-01-01	c.81C>A	p.Asp27Glu
H	939757	C	A	1189.0	missense_variant	MODERATE	CAGL0H09614g	CAGL0H09614g	transcript	CAG60149	protein_coding	2018-01-01	c.240G>T	p.Leu80Phe
C	99306	C	A	48.0	missense_variant	MODERATE	CAGL0C00968g	CAGL0C00968g	transcript	CAG58125	protein_coding	2018-01-01	c.2393C>A	p.Thr798Asn
C	114875	T	A	16350.0	missense_variant	MODERATE	CAGL0C01133g	CAGL0C01133g	transcript	CAG58129	protein_coding	2018-01-01	c.71T>A	p.Val24Asp
G	991182	G	A	426.0	missense_variant	MODERATE	CAGL0G10219g	CAGL0G10219g	transcript	CAG59732	protein_coding	2018-01-01	c.2417G>A	p.Ser806Asn
L	1414	A	C	191.0	missense_variant	MODERATE	CAGL0L00157g	CAGL0L00157g	transcript	CAR58057	protein_coding	2018-01-01	c.4518T>G	p.Ile1506Met
I	1022300	T	C	1977.0	missense_variant	MODERATE	CAGL0I10362g	CAGL0I10362g	transcript	CAG60635	protein_coding	2018-01-01	c.1928T>C	p.Ile643Thr
C	87118	T	C	3275.0	missense_variant	MODERATE	CAGL0C00847g	CAGL0C00847g	transcript	CAG58123	protein_coding	2018-01-01	c.989T>C	p.Leu330Pro
M	550699	T	C	28453.0	missense_variant	MODERATE	CAGL0M05115g	CAGL0M05115g	transcript	CAG62544	protein_coding	2018-01-01	c.754T>C	p.Ser252Pro
M	550304	T	C	25202.0	missense_variant	MODERATE	CAGL0M05115g	CAGL0M05115g	transcript	CAG62544	protein_coding	2018-01-01	c.359T>C	p.Phe120Ser
C	445298	T	C	113.0	missense_variant	MODERATE	CAGL0C04763g	CAGL0C04763g	transcript	CAG58286	protein_coding	2018-01-01	c.584A>G	p.Tyr195Cys
G	991271	T	C	1968.0	missense_variant	MODERATE	CAGL0G10219g	CAGL0G10219g	transcript	CAG59732	protein_coding	2018-01-01	c.2506T>C	p.Ser836Pro
E	16366	T	C	14622.0	missense_variant	MODERATE	CAGL0E00231g	CAGL0E00231g	transcript	CAG58617	protein_coding	2018-01-01	c.4681A>G	p.Ile1561Val
F	706207	T	C	240.0	missense_variant	MODERATE	CAGL0F07249g	CAGL0F07249g	transcript	CAG59206	protein_coding	2018-01-01	c.632T>C	p.Val211Ala
C	33962	G	C	20722.0	missense_variant	MODERATE	CAGL0C00319g	CAGL0C00319g	transcript	CAG58099	protein_coding	2018-01-01	c.116C>G	p.Thr39Ser
C	97469	A	C	645.0	missense_variant	MODERATE	CAGL0C00968g	CAGL0C00968g	transcript	CAG58125	protein_coding	2018-01-01	c.556A>C	p.Ser186Arg
M	199688	T	C	20316.0	missense_variant	MODERATE	CAGL0M01738g	CAGL0M01738g	transcript	CAG62396	protein_coding	2018-01-01	c.1946T>C	p.Leu649Ser
H	893952	G	C	34309.0	missense_variant	MODERATE	CAGL0H09130g	CAGL0H09130g	transcript	CAG60129	protein_coding	2018-01-01	c.236C>G	p.Thr79Ser
A	311359	A	C	25609.0	missense_variant	MODERATE	CAGL0A03014g	CAGL0A03014g	transcript	CAG57790	protein_coding	2018-01-01	c.1037A>C	p.Gln346Pro
J	158831	T	C	10618.0	missense_variant	MODERATE	CAGL0J01727g	CAGL0J01727g	transcript	CAG60730	protein_coding	2018-01-01	c.1951A>G	p.Ile651Val
H	73445	T	C	33330.0	missense_variant	MODERATE	CAGL0H00737g	CAGL0H00737g	transcript	CAG59762	protein_coding	2018-01-01	c.310A>G	p.Lys104Glu
C	336087	G	C	33730.0	missense_variant	MODERATE	CAGL0C03333g	CAGL0C03333g	transcript	CAG58227	protein_coding	2018-01-01	c.716G>C	p.Arg239Thr
C	390179	T	C	23775.0	missense_variant	MODERATE	CAGL0C03960g	CAGL0C03960g	transcript	CAG58254	protein_coding	2018-01-01	c.943A>G	p.Ser315Gly
L	1064721	G	C	49243.0	missense_variant	MODERATE	CAGL0L09911g	CAGL0L09911g	transcript	CAG62173	protein_coding	2018-01-01	c.380G>C	p.Gly127Ala
I	1024730	T	C	13954.0	missense_variant	MODERATE	CAGL0I10362g	CAGL0I10362g	transcript	CAG60635	protein_coding	2018-01-01	c.4358T>C	p.Ile1453Thr
F	121623	T	C	35333.0	missense_variant	MODERATE	CAGL0F01177g	CAGL0F01177g	transcript	CAG58949	protein_coding	2018-01-01	c.1849A>G	p.Thr617Ala
I	304058	T	C	25604.0	missense_variant	MODERATE	CAGL0I03586g	CAGL0I03586g	transcript	CAG60341	protein_coding	2018-01-01	c.116T>C	p.Ile39Thr
J	132494	T	C	30720.0	missense_variant	MODERATE	CAGL0J01419g	CAGL0J01419g	transcript	CAG60720	protein_coding	2018-01-01	c.1339A>G	p.Lys447Glu
I	833481	A	C	54275.0	missense_variant	MODERATE	CAGL0I08525g	CAGL0I08525g	transcript	CAG60556	protein_coding	2018-01-01	c.499A>C	p.Met167Leu
H	392914	A	C	37317.0	missense_variant	MODERATE	CAGL0H04147g	CAGL0H04147g	transcript	CAG59908	protein_coding	2018-01-01	c.90A>C	p.Gln30His
I	291512	T	C	26094.0	missense_variant	MODERATE	CAGL0I03410g	CAGL0I03410g	transcript	CAG60333	protein_coding	2018-01-01	c.269A>G	p.Asn90Ser
C	115451	A	C	25703.0	missense_variant	MODERATE	CAGL0C01133g	CAGL0C01133g	transcript	CAG58129	protein_coding	2018-01-01	c.647A>C	p.Asn216Thr
J	32644	T	C	35350.0	missense_variant	MODERATE	CAGL0J00407g	CAGL0J00407g	transcript	CAG60676	protein_coding	2018-01-01	c.1376T>C	p.Phe459Ser
E	20635	A	C	9780.0	missense_variant	MODERATE	CAGL0E00231g	CAGL0E00231g	transcript	CAG58617	protein_coding	2018-01-01	c.412T>G	p.Ser138Ala
G	779093	A	C	27652.0	missense_variant	MODERATE	CAGL0G08217g	CAGL0G08217g	transcript	CAG59647	protein_coding	2018-01-01	c.711T>G	p.His237Gln
F	797487	G	C	32932.0	missense_variant	MODERATE	CAGL0F08063g	CAGL0F08063g	transcript	CAG59243	protein_coding	2018-01-01	c.911C>G	p.Ala304Gly
G	667503	A	C	34657.0	missense_variant	MODERATE	CAGL0G06996g	CAGL0G06996g	transcript	CAG59592	protein_coding	2018-01-01	c.428T>G	p.Val143Gly
L	1436833	A	C	20756.0	missense_variant	MODERATE	CAGL0L13332g	CAGL0L13332g	transcript	CAG62323	protein_coding	2018-01-01	c.808A>C	p.Lys270Gln
M	902548	T	C	30258.0	missense_variant	MODERATE	CAGL0M09042g	CAGL0M09042g	transcript	CAG62714	protein_coding	2018-01-01	c.1090T>C	p.Phe364Leu
L	592188	T	C	22026.0	missense_variant	MODERATE	CAGL0L05324g	CAGL0L05324g	transcript	CAG61976	protein_coding	2018-01-01	c.30A>G	p.Ile10Met
H	921298	T	C	27311.0	missense_variant	MODERATE	CAGL0H09394g	CAGL0H09394g	transcript	CAG60140	protein_coding	2018-01-01	c.76A>G	p.Ile26Val
F	218685	T	C	46576.0	missense_variant	MODERATE	CAGL0F02167g	CAGL0F02167g	transcript	CAG58991	protein_coding	2018-01-01	c.83A>G	p.Asn28Ser
K	1038145	T	C	29516.0	missense_variant	MODERATE	CAGL0K10648g	CAGL0K10648g	transcript	CAG61643	protein_coding	2018-01-01	c.919A>G	p.Ile307Val
D	48245	T	C	51082.0	missense_variant	MODERATE	CAGL0D00418g	CAGL0D00418g	transcript	CAG58342	protein_coding	2018-01-01	c.1767A>G	p.Ile589Met
D	363982	T	C	27899.0	missense_variant	MODERATE	CAGL0D03608g	CAGL0D03608g	transcript	CAG58483	protein_coding	2018-01-01	c.809A>G	p.Glu270Gly
F	313248	A	C	34759.0	missense_variant	MODERATE	CAGL0F03201g	CAGL0F03201g	transcript	CAG59033	protein_coding	2018-01-01	c.783T>G	p.Asp261Glu
C	452360	T	C	37991.0	missense_variant	MODERATE	CAGL0C04851g	CAGL0C04851g	transcript	CAG58290	protein_coding	2018-01-01	c.338A>G	p.Asn113Ser
C	37383	T	C	32259.0	missense_variant	MODERATE	CAGL0C00385g	CAGL0C00385g	transcript	CAG58102	protein_coding	2018-01-01	c.131T>C	p.Ile44Thr
E	176329	T	C	2580.0	missense_variant	MODERATE	CAGL0E01771g	CAGL0E01771g	transcript	CAG58685	protein_coding	2018-01-01	c.883A>G	p.Ile295Val
M	346439	T	C	31924.0	missense_variant	MODERATE	CAGL0M03047g	CAGL0M03047g	transcript	CAG62455	protein_coding	2018-01-01	c.5T>C	p.Leu2Pro
A	180431	T	C	38120.0	missense_variant	MODERATE	CAGL0A01804g	CAGL0A01804g	transcript	CAG57737	protein_coding	2018-01-01	c.1441A>G	p.Asn481Asp
E	164595	G	C	34634.0	missense_variant	MODERATE	CAGL0E01661g	CAGL0E01661g	transcript	CAG58680	protein_coding	2018-01-01	c.3893G>C	p.Arg1298Thr
G	700027	G	C	33284.0	missense_variant	MODERATE	CAGL0G07381g	CAGL0G07381g	transcript	CAG59609	protein_coding	2018-01-01	c.1223G>C	p.Ser408Thr
B	358157	T	C	30414.0	missense_variant	MODERATE	CAGL0B03575g	CAGL0B03575g	transcript	CAG58027	protein_coding	2018-01-01	c.628A>G	p.Ser210Gly
C	246247	T	C	19678.0	missense_variant	MODERATE	CAGL0C02431g	CAGL0C02431g	transcript	CAG58188	protein_coding	2018-01-01	c.335A>G	p.Asp112Gly
A	112283	G	C	41959.0	missense_variant	MODERATE	CAGL0A01133g	CAGL0A01133g	transcript	CAG57711	protein_coding	2018-01-01	c.247G>C	p.Val83Leu
M	1012154	T	C	19892.0	missense_variant	MODERATE	CAGL0M10153g	CAGL0M10153g	transcript	CAG62766	protein_coding	2018-01-01	c.1138A>G	p.Ser380Gly
L	948873	T	C	29167.0	missense_variant	MODERATE	CAGL0L08668g	CAGL0L08668g	transcript	CAG62123	protein_coding	2018-01-01	c.883A>G	p.Met295Val
H	361617	T	C	34072.0	missense_variant	MODERATE	CAGL0H03861g	CAGL0H03861g	transcript	CAG59895	protein_coding	2018-01-01	c.904A>G	p.Thr302Ala
J	624007	T	C	33251.0	missense_variant	MODERATE	CAGL0J06512g	CAGL0J06512g	transcript	CAG60940	protein_coding	2018-01-01	c.271A>G	p.Arg91Gly
I	250377	T	C	30736.0	missense_variant	MODERATE	CAGL0I02838g	CAGL0I02838g	transcript	CAG60311	protein_coding	2018-01-01	c.295A>G	p.Thr99Ala
H	206362	G	C	49455.0	missense_variant	MODERATE	CAGL0H02277g	CAGL0H02277g	transcript	CAG59827	protein_coding	2018-01-01	c.340G>C	p.Val114Leu
L	423184	A	C	31137.0	missense_variant	MODERATE	CAGL0L03674g	CAGL0L03674g	transcript	CAG61903	protein_coding	2018-01-01	c.614A>C	p.Asn205Thr
G	202922	A	C	36896.0	missense_variant	MODERATE	CAGL0G02299g	CAGL0G02299g	transcript	CAG59389	protein_coding	2018-01-01	c.572A>C	p.Asn191Thr
M	1393772	A	C	31875.0	missense_variant	MODERATE	CAGL0M14069g	CAGL0M14069g	transcript	CAG62936	protein_coding	2018-01-01	c.2194A>C	p.Thr732Pro
K	1038097	T	C	21448.0	missense_variant	MODERATE	CAGL0K10648g	CAGL0K10648g	transcript	CAG61643	protein_coding	2018-01-01	c.967A>G	p.Asn323Asp
G	210687	T	C	45393.0	missense_variant	MODERATE	CAGL0G02365g	CAGL0G02365g	transcript	CAG59392	protein_coding	2018-01-01	c.196A>G	p.Thr66Ala
E	553010	G	C	34432.0	missense_variant	MODERATE	CAGL0E05588g	CAGL0E05588g	transcript	CAG58850	protein_coding	2018-01-01	c.1950G>C	p.Leu650Phe
D	360895	T	C	52569.0	missense_variant	MODERATE	CAGL0D03542g	CAGL0D03542g	transcript	CAG58480	protein_coding	2018-01-01	c.43A>G	p.Thr15Ala
C	61074	G	C	26573.0	missense_variant	MODERATE	CAGL0C00561g	CAGL0C00561g	transcript	CAG58110	protein_coding	2018-01-01	c.820C>G	p.Gln274Glu
I	1023872	T	C	441.0	missense_variant	MODERATE	CAGL0I10362g	CAGL0I10362g	transcript	CAG60635	protein_coding	2018-01-01	c.3500T>C	p.Ile1167Thr
B	54778	T	C	27426.0	missense_variant	MODERATE	CAGL0B00638g	CAGL0B00638g	transcript	CAG57898	protein_coding	2018-01-01	c.316A>G	p.Asn106Asp
G	562334	T	C	52536.0	missense_variant	MODERATE	CAGL0G05830g	CAGL0G05830g	transcript	CAG59542	protein_coding	2018-01-01	c.2141A>G	p.Asn714Ser
I	536094	T	C	30646.0	missense_variant	MODERATE	CAGL0I05676g	CAGL0I05676g	transcript	CAG60433	protein_coding	2018-01-01	c.112T>C	p.Ser38Pro
H	728477	T	C	23061.0	missense_variant	MODERATE	CAGL0H07447g	CAGL0H07447g	transcript	CAG60054	protein_coding	2018-01-01	c.358A>G	p.Lys120Glu
G	223766	G	C	30282.0	missense_variant	MODERATE	CAGL0G02497g	CAGL0G02497g	transcript	CAG59398	protein_coding	2018-01-01	c.392G>C	p.Gly131Ala
J	328444	T	C	31087.0	missense_variant	MODERATE	CAGL0J03388g	CAGL0J03388g	transcript	CAG60801	protein_coding	2018-01-01	c.623T>C	p.Val208Ala
J	489993	T	C	31870.0	missense_variant	MODERATE	CAGL0J05159g	CAGL0J05159g	transcript	CAR58044	protein_coding	2018-01-01	c.4344A>G	p.Ile1448Met
K	87729	G	C	38126.0	missense_variant	MODERATE	CAGL0K00825g	CAGL0K00825g	transcript	CAG61221	protein_coding	2018-01-01	c.490C>G	p.Leu164Val
K	1095455	T	C	39928.0	missense_variant	MODERATE	CAGL0K11275g	CAGL0K11275g	transcript	CAG61668	protein_coding	2018-01-01	c.830T>C	p.Ile277Thr
K	105044	T	C	19516.0	missense_variant	MODERATE	CAGL0K01045g	CAGL0K01045g	transcript	CAG61231	protein_coding	2018-01-01	c.52T>C	p.Ser18Pro
M	584351	T	C	48084.0	missense_variant	MODERATE	CAGL0M05467g	CAGL0M05467g	transcript	CAG62560	protein_coding	2018-01-01	c.436A>G	p.Ile146Val
J	480326	G	C	16921.0	missense_variant	MODERATE	CAGL0J05038g	CAGL0J05038g	transcript	CAG60874	protein_coding	2018-01-01	c.256C>G	p.Gln86Glu
J	252192	T	C	39468.0	missense_variant	MODERATE	CAGL0J02530g	CAGL0J02530g	transcript	CAG60764	protein_coding	2018-01-01	c.702A>G	p.Ile234Met
C	129038	A	C	26958.0	missense_variant	MODERATE	CAGL0C01243g	CAGL0C01243g	transcript	CAG58134	protein_coding	2018-01-01	c.410A>C	p.Glu137Ala
C	23176	A	C	32767.0	missense_variant	MODERATE	CAGL0C00253g	CAGL0C00253g	transcript	CAG58096	protein_coding	2018-01-01	c.535T>G	p.Leu179Val
G	991160	G	C	896.0	missense_variant	MODERATE	CAGL0G10219g	CAGL0G10219g	transcript	CAG59732	protein_coding	2018-01-01	c.2395G>C	p.Val799Leu
C	391018	T	C	5249.0	missense_variant	MODERATE	CAGL0C03960g	CAGL0C03960g	transcript	CAG58254	protein_coding	2018-01-01	c.104A>G	p.Glu35Gly
A	298524	G	C	28769.0	missense_variant	MODERATE	CAGL0A02838g	CAGL0A02838g	transcript	CAG57782	protein_coding	2018-01-01	c.1835C>G	p.Thr612Ser
I	252462	T	C	30976.0	missense_variant	MODERATE	CAGL0I02860g	CAGL0I02860g	transcript	CAG60312	protein_coding	2018-01-01	c.619A>G	p.Thr207Ala
E	294428	T	C	35060.0	missense_variant	MODERATE	CAGL0E03179g	CAGL0E03179g	transcript	CAG58746	protein_coding	2018-01-01	c.1106T>C	p.Met369Thr
F	480288	T	C	38171.0	missense_variant	MODERATE	CAGL0F04763g	CAGL0F04763g	transcript	CAG59102	protein_coding	2018-01-01	c.1227A>G	p.Ile409Met
C	452347	T	C	37685.0	missense_variant	MODERATE	CAGL0C04851g	CAGL0C04851g	transcript	CAG58290	protein_coding	2018-01-01	c.351A>G	p.Ile117Met
K	338244	A	C	40520.0	missense_variant	MODERATE	CAGL0K03641g	CAGL0K03641g	transcript	CAG61344	protein_coding	2018-01-01	c.1572A>C	p.Arg524Ser
K	914465	G	C	37262.0	missense_variant	MODERATE	CAGL0K09240g	CAGL0K09240g	transcript	CAG61584	protein_coding	2018-01-01	c.6C>G	p.Ser2Arg
C	193736	G	C	17787.0	missense_variant	MODERATE	CAGL0C01859g	CAGL0C01859g	transcript	CAG58162	protein_coding	2018-02-02	c.1278C>G	p.Cys426Trp
J	114217	T	C	30319.0	missense_variant	MODERATE	CAGL0J01199g	CAGL0J01199g	transcript	CAG60710	protein_coding	2018-01-01	c.833T>C	p.Met278Thr
H	904216	A	C	21633.0	missense_variant	MODERATE	CAGL0H09218g	CAGL0H09218g	transcript	CAG60133	protein_coding	2018-01-01	c.833T>G	p.Ile278Ser
G	525381	G	C	26260.0	missense_variant	MODERATE	CAGL0G05544g	CAGL0G05544g	transcript	CAG59529	protein_coding	2018-01-01	c.1870C>G	p.Gln624Glu
G	801090	T	C	36411.0	missense_variant	MODERATE	CAGL0G08470g	CAGL0G08470g	transcript	CAG59659	protein_coding	2018-01-01	c.1196A>G	p.Asn399Ser
L	589436	A	C	30461.0	missense_variant	MODERATE	CAGL0L05280g	CAGL0L05280g	transcript	CAG61974	protein_coding	2018-01-01	c.424A>C	p.Met142Leu
B	76049	G	C	29588.0	missense_variant	MODERATE	CAGL0B00858g	CAGL0B00858g	transcript	CAG57908	protein_coding	2018-01-01	c.120G>C	p.Glu40Asp
M	1040177	A	C	26877.0	missense_variant	MODERATE	CAGL0M10395g	CAGL0M10395g	transcript	CAG62777	protein_coding	2018-01-01	c.1318A>C	p.Asn440His
I	292465	G	C	21121.0	missense_variant	MODERATE	CAGL0I03432g	CAGL0I03432g	transcript	CAG60334	protein_coding	2018-01-01	c.147C>G	p.Asn49Lys
C	290547	G	C	30209.0	missense_variant	MODERATE	CAGL0C02937g	CAGL0C02937g	transcript	CAG58211	protein_coding	2018-01-01	c.259G>C	p.Asp87His
J	31326	G	C	46788.0	missense_variant	MODERATE	CAGL0J00407g	CAGL0J00407g	transcript	CAG60676	protein_coding	2018-01-01	c.58G>C	p.Glu20Gln
G	435554	A	C	24278.0	missense_variant	MODERATE	CAGL0G04565g	CAGL0G04565g	transcript	CAG59485	protein_coding	2018-01-01	c.153T>G	p.Asp51Glu
K	1038225	T	C	27359.0	missense_variant	MODERATE	CAGL0K10648g	CAGL0K10648g	transcript	CAG61643	protein_coding	2018-01-01	c.839A>G	p.Asp280Gly
D	143263	T	C	25451.0	missense_variant	MODERATE	CAGL0D01276g	CAGL0D01276g	transcript	CAG58381	protein_coding	2018-01-01	c.646T>C	p.Tyr216His
C	97481	A	C	1127.0	missense_variant	MODERATE	CAGL0C00968g	CAGL0C00968g	transcript	CAG58125	protein_coding	2018-01-01	c.568A>C	p.Met190Leu
K	1170137	G	C	28127.0	missense_variant	MODERATE	CAGL0K12078g	CAGL0K12078g	transcript	CAG61703	protein_coding	2018-01-01	c.1073C>G	p.Ser358Cys
G	150582	T	C	38230.0	missense_variant	MODERATE	CAGL0G01606g	CAGL0G01606g	transcript	CAG59358	protein_coding	2018-01-01	c.475A>G	p.Ile159Val
H	73217	T	C	28277.0	missense_variant	MODERATE	CAGL0H00737g	CAGL0H00737g	transcript	CAG59762	protein_coding	2018-01-01	c.538A>G	p.Asn180Asp
H	747802	T	C	31793.0	missense_variant	MODERATE	CAGL0H07645g	CAGL0H07645g	transcript	CAG60063	protein_coding	2018-01-01	c.295T>C	p.Ser99Pro
D	254150	T	C	47273.0	missense_variant	MODERATE	CAGL0D02486g	CAGL0D02486g	transcript	CAG58434	protein_coding	2018-01-01	c.388T>C	p.Tyr130His
H	923656	A	C	20325.0	missense_variant	MODERATE	CAGL0H09416g	CAGL0H09416g	transcript	CAG60141	protein_coding	2018-01-01	c.2086A>C	p.Asn696His
A	251277	G	C	19500.0	missense_variant	MODERATE	CAGL0A02299g	CAGL0A02299g	transcript	CAG57757	protein_coding	2018-01-01	c.427G>C	p.Asp143His
J	290916	A	C	24118.0	missense_variant	MODERATE	CAGL0J03014g	CAGL0J03014g	transcript	CAG60784	protein_coding	2018-01-01	c.917T>G	p.Val306Gly
E	600845	T	C	28496.0	missense_variant	MODERATE	CAGL0E06050g	CAGL0E06050g	transcript	CAG58871	protein_coding	2018-01-01	c.161A>G	p.Asn54Ser
F	526670	G	C	33324.0	missense_variant	MODERATE	CAGL0F05159g	CAGL0F05159g	transcript	CAG59120	protein_coding	2018-01-01	c.1441G>C	p.Val481Leu
M	277784	G	C	42157.0	missense_variant	MODERATE	CAGL0M02321g	CAGL0M02321g	transcript	CAG62423	protein_coding	2018-01-01	c.207C>G	p.Cys69Trp
E	508961	T	C	4415.0	missense_variant	MODERATE	CAGL0E05214g	CAGL0E05214g	transcript	CAG58834	protein_coding	2018-01-01	c.355A>G	p.Ile119Val
G	634608	T	C	30234.0	missense_variant	MODERATE	CAGL0G06644g	CAGL0G06644g	transcript	CAG59576	protein_coding	2018-01-01	c.218A>G	p.Asn73Ser
M	1121280	G	C	36663.0	missense_variant	MODERATE	CAGL0M11374g	CAGL0M11374g	transcript	CAG62815	protein_coding	2018-01-01	c.448C>G	p.Leu150Val
G	202940	T	C	37686.0	missense_variant	MODERATE	CAGL0G02299g	CAGL0G02299g	transcript	CAG59389	protein_coding	2018-01-01	c.590T>C	p.Ile197Thr
J	1120970	T	C	45851.0	missense_variant	MODERATE	CAGL0J11528g	CAGL0J11528g	transcript	CAG61165	protein_coding	2018-01-01	c.673A>G	p.Thr225Ala
A	252443	T	C	35947.0	missense_variant	MODERATE	CAGL0A02321g	CAGL0A02321g	transcript	CAG57758	protein_coding	2018-01-01	c.1420A>G	p.Asn474Asp
G	73664	T	C	31494.0	missense_variant	MODERATE	CAGL0G00814g	CAGL0G00814g	transcript	CAG59324	protein_coding	2018-01-01	c.1214T>C	p.Val405Ala
C	23354	T	C	9315.0	missense_variant	MODERATE	CAGL0C00253g	CAGL0C00253g	transcript	CAG58096	protein_coding	2018-01-01	c.357A>G	p.Ile119Met
C	51685	T	C	22885.0	missense_variant	MODERATE	CAGL0C00473g	CAGL0C00473g	transcript	CAG58106	protein_coding	2018-01-01	c.676A>G	p.Thr226Ala
M	704141	T	C	22272.0	missense_variant	MODERATE	CAGL0M06919g	CAGL0M06919g	transcript	CAG62624	protein_coding	2018-01-01	c.2432A>G	p.Lys811Arg
F	514116	T	C	32449.0	missense_variant	MODERATE	CAGL0F05049g	CAGL0F05049g	transcript	CAG59115	protein_coding	2018-01-01	c.829T>C	p.Tyr277His
B	464858	G	C	37473.0	missense_variant	MODERATE	CAGL0B04851g	CAGL0B04851g	transcript	CAG58081	protein_coding	2018-01-01	c.3239C>G	p.Pro1080Arg
M	503102	T	C	37484.0	missense_variant	MODERATE	CAGL0M04587g	CAGL0M04587g	transcript	CAG62523	protein_coding	2018-01-01	c.536T>C	p.Leu179Pro
F	389405	T	C	35650.0	missense_variant	MODERATE	CAGL0F03971g	CAGL0F03971g	transcript	CAG59067	protein_coding	2018-01-01	c.3182T>C	p.Ile1061Thr
G	395983	T	C	49648.0	missense_variant	MODERATE	CAGL0G04125g	CAGL0G04125g	transcript	CAG59469	protein_coding	2018-01-01	c.2105T>C	p.Leu702Pro
M	27007	G	C	38446.0	missense_variant	MODERATE	CAGL0M00198g	CAGL0M00198g	transcript	CAG62329	protein_coding	2018-01-01	c.201C>G	p.Ile67Met
D	413231	T	C	36999.0	missense_variant	MODERATE	CAGL0D04180g	CAGL0D04180g	transcript	CAG58509	protein_coding	2018-01-01	c.370A>G	p.Ile124Val
G	202675	A	C	37995.0	missense_variant	MODERATE	CAGL0G02299g	CAGL0G02299g	transcript	CAG59389	protein_coding	2018-01-01	c.325A>C	p.Ile109Leu
M	717688	T	C	33902.0	missense_variant	MODERATE	CAGL0M07051g	CAGL0M07051g	transcript	CAG62630	protein_coding	2018-01-01	c.1859A>G	p.Lys620Arg
C	97435	A	C	10310.0	missense_variant	MODERATE	CAGL0C00968g	CAGL0C00968g	transcript	CAG58125	protein_coding	2018-01-01	c.522A>C	p.Glu174Asp
K	1074879	A	C	45835.0	missense_variant	MODERATE	CAGL0K11000g	CAGL0K11000g	transcript	CAG61657	protein_coding	2018-01-01	c.619A>C	p.Ile207Leu
C	23034	T	C	34865.0	missense_variant	MODERATE	CAGL0C00253g	CAGL0C00253g	transcript	CAG58096	protein_coding	2018-01-01	c.677A>G	p.Asn226Ser
H	48440	T	C	30061.0	missense_variant	MODERATE	CAGL0H00484g	CAGL0H00484g	transcript	CAG59750	protein_coding	2018-01-01	c.641A>G	p.Asn214Ser
E	508979	T	C	2975.0	missense_variant	MODERATE	CAGL0E05214g	CAGL0E05214g	transcript	CAG58834	protein_coding	2018-01-01	c.337A>G	p.Asn113Asp
D	420016	T	C	35166.0	missense_variant	MODERATE	CAGL0D04268g	CAGL0D04268g	transcript	CAG58512	protein_coding	2018-01-01	c.254A>G	p.Asn85Ser
K	1038541	T	C	24941.0	missense_variant	MODERATE	CAGL0K10648g	CAGL0K10648g	transcript	CAG61643	protein_coding	2018-01-01	c.523A>G	p.Asn175Asp
E	176263	T	C	4040.0	missense_variant	MODERATE	CAGL0E01771g	CAGL0E01771g	transcript	CAG58685	protein_coding	2018-01-01	c.949A>G	p.Ser317Gly
E	211564	G	C	34381.0	missense_variant	MODERATE	CAGL0E02123g	CAGL0E02123g	transcript	CAG58701	protein_coding	2018-01-01	c.257C>G	p.Pro86Arg
H	866178	G	C	27747.0	missense_variant	MODERATE	CAGL0H08866g	CAGL0H08866g	transcript	CAG60117	protein_coding	2018-01-01	c.116C>G	p.Ala39Gly
D	412817	T	C	36884.0	missense_variant	MODERATE	CAGL0D04180g	CAGL0D04180g	transcript	CAG58509	protein_coding	2018-01-01	c.784A>G	p.Thr262Ala
A	128944	T	C	42701.0	missense_variant	MODERATE	CAGL0A01243g	CAGL0A01243g	transcript	CAG57716	protein_coding	2018-01-01	c.158A>G	p.Asn53Ser
[truncated: 35,744 more rows]
[truncated: 11 more columns]

## Sheet: Interg OL152
A	778	C	T	5516.0	intergenic_region	MODIFIER	CHR_START-CAGL0A00165g	CHR_START-CAGL0A00165g	intergenic_region	CHR_START-CAGL0A00165g			n.778C>T
A	826	G	A	25678.0	intergenic_region	MODIFIER	CHR_START-CAGL0A00165g	CHR_START-CAGL0A00165g	intergenic_region	CHR_START-CAGL0A00165g			n.826G>A
A	1319	T	C	10725.0	intergenic_region	MODIFIER	CHR_START-CAGL0A00165g	CHR_START-CAGL0A00165g	intergenic_region	CHR_START-CAGL0A00165g			n.1319T>C
A	1658	G	A	13673.0	intergenic_region	MODIFIER	CHR_START-CAGL0A00165g	CHR_START-CAGL0A00165g	intergenic_region	CHR_START-CAGL0A00165g			n.1658G>A
A	1733	A	T	2967.0	intergenic_region	MODIFIER	CHR_START-CAGL0A00165g	CHR_START-CAGL0A00165g	intergenic_region	CHR_START-CAGL0A00165g			n.1733A>T
A	2743	GC	G	139.97	intergenic_region	MODIFIER	CHR_START-CAGL0A00165g	CHR_START-CAGL0A00165g	intergenic_region	CHR_START-CAGL0A00165g			n.2744delC
A	3680	T	G	42101.0	intergenic_region	MODIFIER	CHR_START-CAGL0A00165g	CHR_START-CAGL0A00165g	intergenic_region	CHR_START-CAGL0A00165g			n.3680T>G
A	3681	C	T	42011.0	intergenic_region	MODIFIER	CHR_START-CAGL0A00165g	CHR_START-CAGL0A00165g	intergenic_region	CHR_START-CAGL0A00165g			n.3681C>T
A	3958	A	G	24215.0	intergenic_region	MODIFIER	CHR_START-CAGL0A00165g	CHR_START-CAGL0A00165g	intergenic_region	CHR_START-CAGL0A00165g			n.3958A>G
A	5106	C	T	19708.0	intergenic_region	MODIFIER	CHR_START-CAGL0A00165g	CHR_START-CAGL0A00165g	intergenic_region	CHR_START-CAGL0A00165g			n.5106C>T
A	5584	T	C	8835.0	intergenic_region	MODIFIER	CHR_START-CAGL0A00165g	CHR_START-CAGL0A00165g	intergenic_region	CHR_START-CAGL0A00165g			n.5584T>C
A	6151	A	G	34886.0	intergenic_region	MODIFIER	CHR_START-CAGL0A00165g	CHR_START-CAGL0A00165g	intergenic_region	CHR_START-CAGL0A00165g			n.6151A>G
A	6226	C	T	37397.0	intergenic_region	MODIFIER	CHR_START-CAGL0A00165g	CHR_START-CAGL0A00165g	intergenic_region	CHR_START-CAGL0A00165g			n.6226C>T
A	6430	A	G	6575.0	intergenic_region	MODIFIER	CHR_START-CAGL0A00165g	CHR_START-CAGL0A00165g	intergenic_region	CHR_START-CAGL0A00165g			n.6430A>G
A	7155	T	A	21067.0	intergenic_region	MODIFIER	CHR_START-CAGL0A00165g	CHR_START-CAGL0A00165g	intergenic_region	CHR_START-CAGL0A00165g			n.7155T>A
A	7195	G	C	22673.0	intergenic_region	MODIFIER	CHR_START-CAGL0A00165g	CHR_START-CAGL0A00165g	intergenic_region	CHR_START-CAGL0A00165g			n.7195G>C
A	9068	A	C	17603.0	intergenic_region	MODIFIER	CHR_START-CAGL0A00165g	CHR_START-CAGL0A00165g	intergenic_region	CHR_START-CAGL0A00165g			n.9068A>C
A	9755	A	T	10496.0	intergenic_region	MODIFIER	CHR_START-CAGL0A00165g	CHR_START-CAGL0A00165g	intergenic_region	CHR_START-CAGL0A00165g			n.9755A>T
A	9979	G	A	17167.0	intergenic_region	MODIFIER	CHR_START-CAGL0A00165g	CHR_START-CAGL0A00165g	intergenic_region	CHR_START-CAGL0A00165g			n.9979G>A
A	10020	A	G	17520.0	intergenic_region	MODIFIER	CHR_START-CAGL0A00165g	CHR_START-CAGL0A00165g	intergenic_region	CHR_START-CAGL0A00165g			n.10020A>G
A	10074	G	A	24298.0	intergenic_region	MODIFIER	CHR_START-CAGL0A00165g	CHR_START-CAGL0A00165g	intergenic_region	CHR_START-CAGL0A00165g			n.10074G>A
A	10078	C	T	24753.0	intergenic_region	MODIFIER	CHR_START-CAGL0A00165g	CHR_START-CAGL0A00165g	intergenic_region	CHR_START-CAGL0A00165g			n.10078C>T
A	10214	A	G	16447.0	intergenic_region	MODIFIER	CHR_START-CAGL0A00165g	CHR_START-CAGL0A00165g	intergenic_region	CHR_START-CAGL0A00165g			n.10214A>G
A	10630	G	C	13151.0	intergenic_region	MODIFIER	CHR_START-CAGL0A00165g	CHR_START-CAGL0A00165g	intergenic_region	CHR_START-CAGL0A00165g			n.10630G>C
A	10912	A	G	16447.0	intergenic_region	MODIFIER	CHR_START-CAGL0A00165g	CHR_START-CAGL0A00165g	intergenic_region	CHR_START-CAGL0A00165g			n.10912A>G
A	11312	C	T	22123.0	intergenic_region	MODIFIER	CHR_START-CAGL0A00165g	CHR_START-CAGL0A00165g	intergenic_region	CHR_START-CAGL0A00165g			n.11312C>T
A	11543	C	G	28218.0	intergenic_region	MODIFIER	CHR_START-CAGL0A00165g	CHR_START-CAGL0A00165g	intergenic_region	CHR_START-CAGL0A00165g			n.11543C>G
A	12418	T	C	31479.0	intergenic_region	MODIFIER	CHR_START-CAGL0A00165g	CHR_START-CAGL0A00165g	intergenic_region	CHR_START-CAGL0A00165g			n.12418T>C
A	13233	T	G	35111.0	intergenic_region	MODIFIER	CHR_START-CAGL0A00165g	CHR_START-CAGL0A00165g	intergenic_region	CHR_START-CAGL0A00165g			n.13233T>G
A	13235	C	A	34511.0	intergenic_region	MODIFIER	CHR_START-CAGL0A00165g	CHR_START-CAGL0A00165g	intergenic_region	CHR_START-CAGL0A00165g			n.13235C>A
A	13327	T	C	19928.0	intergenic_region	MODIFIER	CHR_START-CAGL0A00165g	CHR_START-CAGL0A00165g	intergenic_region	CHR_START-CAGL0A00165g			n.13327T>C
A	13629	T	C	54638.0	intergenic_region	MODIFIER	CHR_START-CAGL0A00165g	CHR_START-CAGL0A00165g	intergenic_region	CHR_START-CAGL0A00165g			n.13629T>C
A	14413	C	T	75378.0	intergenic_region	MODIFIER	CHR_START-CAGL0A00165g	CHR_START-CAGL0A00165g	intergenic_region	CHR_START-CAGL0A00165g			n.14413C>T
A	14460	A	T	83064.0	intergenic_region	MODIFIER	CHR_START-CAGL0A00165g	CHR_START-CAGL0A00165g	intergenic_region	CHR_START-CAGL0A00165g			n.14460A>T
A	14559	C	T	55231.0	intergenic_region	MODIFIER	CHR_START-CAGL0A00165g	CHR_START-CAGL0A00165g	intergenic_region	CHR_START-CAGL0A00165g			n.14559C>T
A	14589	A	T	52755.0	intergenic_region	MODIFIER	CHR_START-CAGL0A00165g	CHR_START-CAGL0A00165g	intergenic_region	CHR_START-CAGL0A00165g			n.14589A>T
A	14635	A	C	54832.0	intergenic_region	MODIFIER	CHR_START-CAGL0A00165g	CHR_START-CAGL0A00165g	intergenic_region	CHR_START-CAGL0A00165g			n.14635A>C
A	15304	T	G	25512.0	intergenic_region	MODIFIER	CHR_START-CAGL0A00165g	CHR_START-CAGL0A00165g	intergenic_region	CHR_START-CAGL0A00165g			n.15304T>G
A	15785	A	G	25095.0	intergenic_region	MODIFIER	CHR_START-CAGL0A00165g	CHR_START-CAGL0A00165g	intergenic_region	CHR_START-CAGL0A00165g			n.15785A>G
A	16166	T	G	20260.0	intergenic_region	MODIFIER	CHR_START-CAGL0A00165g	CHR_START-CAGL0A00165g	intergenic_region	CHR_START-CAGL0A00165g			n.16166T>G
A	16251	C	T	10366.0	intergenic_region	MODIFIER	CHR_START-CAGL0A00165g	CHR_START-CAGL0A00165g	intergenic_region	CHR_START-CAGL0A00165g			n.16251C>T
A	16658	G	A	28044.0	intergenic_region	MODIFIER	CHR_START-CAGL0A00165g	CHR_START-CAGL0A00165g	intergenic_region	CHR_START-CAGL0A00165g			n.16658G>A
A	16666	T	C	28506.0	intergenic_region	MODIFIER	CHR_START-CAGL0A00165g	CHR_START-CAGL0A00165g	intergenic_region	CHR_START-CAGL0A00165g			n.16666T>C
A	17315	G	A	24824.0	intergenic_region	MODIFIER	CHR_START-CAGL0A00165g	CHR_START-CAGL0A00165g	intergenic_region	CHR_START-CAGL0A00165g			n.17315G>A
A	17830	C	A	18577.0	intergenic_region	MODIFIER	CHR_START-CAGL0A00165g	CHR_START-CAGL0A00165g	intergenic_region	CHR_START-CAGL0A00165g			n.17830C>A
A	19210	G	A	23609.0	intergenic_region	MODIFIER	CAGL0A00165g-CAGL0A00187g	CAGL0A00165g-CAGL0A00187g	intergenic_region	CAGL0A00165g-CAGL0A00187g			n.19210G>A
A	19324	A	G	29319.0	intergenic_region	MODIFIER	CAGL0A00165g-CAGL0A00187g	CAGL0A00165g-CAGL0A00187g	intergenic_region	CAGL0A00165g-CAGL0A00187g			n.19324A>G
A	19449	C	T	22444.0	intergenic_region	MODIFIER	CAGL0A00165g-CAGL0A00187g	CAGL0A00165g-CAGL0A00187g	intergenic_region	CAGL0A00165g-CAGL0A00187g			n.19449C>T
A	22016	T	G	30130.0	intergenic_region	MODIFIER	CAGL0A00187g-CAGL0A00209g	CAGL0A00187g-CAGL0A00209g	intergenic_region	CAGL0A00187g-CAGL0A00209g			n.22016T>G
A	22034	G	A	26995.0	intergenic_region	MODIFIER	CAGL0A00187g-CAGL0A00209g	CAGL0A00187g-CAGL0A00209g	intergenic_region	CAGL0A00187g-CAGL0A00209g			n.22034G>A
A	22053	C	A	24025.0	intergenic_region	MODIFIER	CAGL0A00187g-CAGL0A00209g	CAGL0A00187g-CAGL0A00209g	intergenic_region	CAGL0A00187g-CAGL0A00209g			n.22053C>A
A	22093	A	G	20871.0	intergenic_region	MODIFIER	CAGL0A00187g-CAGL0A00209g	CAGL0A00187g-CAGL0A00209g	intergenic_region	CAGL0A00187g-CAGL0A00209g			n.22093A>G
A	24453	T	C	25339.0	intergenic_region	MODIFIER	CAGL0A00209g-CAGL0A00231g	CAGL0A00209g-CAGL0A00231g	intergenic_region	CAGL0A00209g-CAGL0A00231g			n.24453T>C
A	27644	A	AT	3356.97	intergenic_region	MODIFIER	CAGL0A00231g-CAGL0A00253g	CAGL0A00231g-CAGL0A00253g	intergenic_region	CAGL0A00231g-CAGL0A00253g			n.27644_27645insT
A	27898	T	C	20485.0	intergenic_region	MODIFIER	CAGL0A00231g-CAGL0A00253g	CAGL0A00231g-CAGL0A00253g	intergenic_region	CAGL0A00231g-CAGL0A00253g			n.27898T>C
A	28877	C	G	24427.0	intergenic_region	MODIFIER	CAGL0A00253g-CAGL0A00275g	CAGL0A00253g-CAGL0A00275g	intergenic_region	CAGL0A00253g-CAGL0A00275g			n.28877C>G
A	29045	C	A	28973.0	intergenic_region	MODIFIER	CAGL0A00253g-CAGL0A00275g	CAGL0A00253g-CAGL0A00275g	intergenic_region	CAGL0A00253g-CAGL0A00275g			n.29045C>A
A	29047	A	T	28973.0	intergenic_region	MODIFIER	CAGL0A00253g-CAGL0A00275g	CAGL0A00253g-CAGL0A00275g	intergenic_region	CAGL0A00253g-CAGL0A00275g			n.29047A>T
A	30790	G	C	25222.0	intergenic_region	MODIFIER	CAGL0A00297g-CAGL0A00319g	CAGL0A00297g-CAGL0A00319g	intergenic_region	CAGL0A00297g-CAGL0A00319g			n.30790G>C
A	32822	G	A	28373.0	intergenic_region	MODIFIER	CAGL0A00319g-CAGL0A00341g	CAGL0A00319g-CAGL0A00341g	intergenic_region	CAGL0A00319g-CAGL0A00341g			n.32822G>A
A	32866	G	A	27814.0	intergenic_region	MODIFIER	CAGL0A00319g-CAGL0A00341g	CAGL0A00319g-CAGL0A00341g	intergenic_region	CAGL0A00319g-CAGL0A00341g			n.32866G>A
A	32908	T	C	29670.0	intergenic_region	MODIFIER	CAGL0A00319g-CAGL0A00341g	CAGL0A00319g-CAGL0A00341g	intergenic_region	CAGL0A00319g-CAGL0A00341g			n.32908T>C
A	33852	A	G	12034.0	intergenic_region	MODIFIER	CAGL0A00341g-CAGL0A00363g	CAGL0A00341g-CAGL0A00363g	intergenic_region	CAGL0A00341g-CAGL0A00363g			n.33852A>G
A	33901	T	C	9714.0	intergenic_region	MODIFIER	CAGL0A00341g-CAGL0A00363g	CAGL0A00341g-CAGL0A00363g	intergenic_region	CAGL0A00341g-CAGL0A00363g			n.33901T>C
A	36395	T	C	31129.0	intergenic_region	MODIFIER	CAGL0A00363g-CAGL0A00385g	CAGL0A00363g-CAGL0A00385g	intergenic_region	CAGL0A00363g-CAGL0A00385g			n.36395T>C
A	36396	T	C	31129.0	intergenic_region	MODIFIER	CAGL0A00363g-CAGL0A00385g	CAGL0A00363g-CAGL0A00385g	intergenic_region	CAGL0A00363g-CAGL0A00385g			n.36396T>C
A	36652	G	A	15773.0	intergenic_region	MODIFIER	CAGL0A00363g-CAGL0A00385g	CAGL0A00363g-CAGL0A00385g	intergenic_region	CAGL0A00363g-CAGL0A00385g			n.36652G>A
A	36692	A	G	16211.0	intergenic_region	MODIFIER	CAGL0A00363g-CAGL0A00385g	CAGL0A00363g-CAGL0A00385g	intergenic_region	CAGL0A00363g-CAGL0A00385g			n.36692A>G
A	36914	A	G	24425.0	intergenic_region	MODIFIER	CAGL0A00363g-CAGL0A00385g	CAGL0A00363g-CAGL0A00385g	intergenic_region	CAGL0A00363g-CAGL0A00385g			n.36914A>G
A	37143	G	A	21812.0	intergenic_region	MODIFIER	CAGL0A00363g-CAGL0A00385g	CAGL0A00363g-CAGL0A00385g	intergenic_region	CAGL0A00363g-CAGL0A00385g			n.37143G>A
A	40449	T	A	27050.0	intergenic_region	MODIFIER	CAGL0A00385g-CAGL0A00407g	CAGL0A00385g-CAGL0A00407g	intergenic_region	CAGL0A00385g-CAGL0A00407g			n.40449T>A
A	40702	A	T	30815.0	intergenic_region	MODIFIER	CAGL0A00385g-CAGL0A00407g	CAGL0A00385g-CAGL0A00407g	intergenic_region	CAGL0A00385g-CAGL0A00407g			n.40702A>T
A	40875	A	C	23804.0	intergenic_region	MODIFIER	CAGL0A00385g-CAGL0A00407g	CAGL0A00385g-CAGL0A00407g	intergenic_region	CAGL0A00385g-CAGL0A00407g			n.40875A>C
A	41272	T	C	26053.0	intergenic_region	MODIFIER	CAGL0A00385g-CAGL0A00407g	CAGL0A00385g-CAGL0A00407g	intergenic_region	CAGL0A00385g-CAGL0A00407g			n.41272T>C
A	41358	T	C	33291.0	intergenic_region	MODIFIER	CAGL0A00385g-CAGL0A00407g	CAGL0A00385g-CAGL0A00407g	intergenic_region	CAGL0A00385g-CAGL0A00407g			n.41358T>C
A	41360	GA	G	33282.0	intergenic_region	MODIFIER	CAGL0A00385g-CAGL0A00407g	CAGL0A00385g-CAGL0A00407g	intergenic_region	CAGL0A00385g-CAGL0A00407g			n.41361delA
A	41536	T	C	26671.0	intergenic_region	MODIFIER	CAGL0A00385g-CAGL0A00407g	CAGL0A00385g-CAGL0A00407g	intergenic_region	CAGL0A00385g-CAGL0A00407g			n.41536T>C
A	44352	A	G	29599.0	intergenic_region	MODIFIER	CAGL0A00429g-CAGL0A00451g	CAGL0A00429g-CAGL0A00451g	intergenic_region	CAGL0A00429g-CAGL0A00451g			n.44352A>G
A	44449	T	A	29460.0	intergenic_region	MODIFIER	CAGL0A00429g-CAGL0A00451g	CAGL0A00429g-CAGL0A00451g	intergenic_region	CAGL0A00429g-CAGL0A00451g			n.44449T>A
A	44829	T	C	23235.0	intergenic_region	MODIFIER	CAGL0A00429g-CAGL0A00451g	CAGL0A00429g-CAGL0A00451g	intergenic_region	CAGL0A00429g-CAGL0A00451g			n.44829T>C
A	44879	G	A	25731.0	intergenic_region	MODIFIER	CAGL0A00429g-CAGL0A00451g	CAGL0A00429g-CAGL0A00451g	intergenic_region	CAGL0A00429g-CAGL0A00451g			n.44879G>A
A	45100	C	G	26117.0	intergenic_region	MODIFIER	CAGL0A00429g-CAGL0A00451g	CAGL0A00429g-CAGL0A00451g	intergenic_region	CAGL0A00429g-CAGL0A00451g			n.45100C>G
A	45384	A	C	28205.0	intergenic_region	MODIFIER	CAGL0A00429g-CAGL0A00451g	CAGL0A00429g-CAGL0A00451g	intergenic_region	CAGL0A00429g-CAGL0A00451g			n.45384A>C
A	45782	C	T	13846.0	intergenic_region	MODIFIER	CAGL0A00429g-CAGL0A00451g	CAGL0A00429g-CAGL0A00451g	intergenic_region	CAGL0A00429g-CAGL0A00451g			n.45782C>T
A	45803	G	GT	18258.0	intergenic_region	MODIFIER	CAGL0A00429g-CAGL0A00451g	CAGL0A00429g-CAGL0A00451g	intergenic_region	CAGL0A00429g-CAGL0A00451g			n.45803_45804insT
A	45826	G	C	21119.0	intergenic_region	MODIFIER	CAGL0A00429g-CAGL0A00451g	CAGL0A00429g-CAGL0A00451g	intergenic_region	CAGL0A00429g-CAGL0A00451g			n.45826G>C
A	45845	T	C	20490.0	intergenic_region	MODIFIER	CAGL0A00429g-CAGL0A00451g	CAGL0A00429g-CAGL0A00451g	intergenic_region	CAGL0A00429g-CAGL0A00451g			n.45845T>C
A	45853	G	C	19950.0	intergenic_region	MODIFIER	CAGL0A00429g-CAGL0A00451g	CAGL0A00429g-CAGL0A00451g	intergenic_region	CAGL0A00429g-CAGL0A00451g			n.45853G>C
A	45862	C	T	21469.0	intergenic_region	MODIFIER	CAGL0A00429g-CAGL0A00451g	CAGL0A00429g-CAGL0A00451g	intergenic_region	CAGL0A00429g-CAGL0A00451g			n.45862C>T
A	45877	T	C	22182.0	intergenic_region	MODIFIER	CAGL0A00429g-CAGL0A00451g	CAGL0A00429g-CAGL0A00451g	intergenic_region	CAGL0A00429g-CAGL0A00451g			n.45877T>C
A	45879	T	A	21732.0	intergenic_region	MODIFIER	CAGL0A00429g-CAGL0A00451g	CAGL0A00429g-CAGL0A00451g	intergenic_region	CAGL0A00429g-CAGL0A00451g			n.45879T>A
A	46008	C	T	18230.0	intergenic_region	MODIFIER	CAGL0A00429g-CAGL0A00451g	CAGL0A00429g-CAGL0A00451g	intergenic_region	CAGL0A00429g-CAGL0A00451g			n.46008C>T
A	46155	C	T	11604.0	intergenic_region	MODIFIER	CAGL0A00429g-CAGL0A00451g	CAGL0A00429g-CAGL0A00451g	intergenic_region	CAGL0A00429g-CAGL0A00451g			n.46155C>T
A	46275	G	A	11969.0	intergenic_region	MODIFIER	CAGL0A00429g-CAGL0A00451g	CAGL0A00429g-CAGL0A00451g	intergenic_region	CAGL0A00429g-CAGL0A00451g			n.46275G>A
A	46396	A	AATG	24149.0	intergenic_region	MODIFIER	CAGL0A00429g-CAGL0A00451g	CAGL0A00429g-CAGL0A00451g	intergenic_region	CAGL0A00429g-CAGL0A00451g			n.46396_46397insATG
A	46416	GA	G	21903.0	intergenic_region	MODIFIER	CAGL0A00429g-CAGL0A00451g	CAGL0A00429g-CAGL0A00451g	intergenic_region	CAGL0A00429g-CAGL0A00451g			n.46417delA
A	46489	T	C	14730.0	intergenic_region	MODIFIER	CAGL0A00429g-CAGL0A00451g	CAGL0A00429g-CAGL0A00451g	intergenic_region	CAGL0A00429g-CAGL0A00451g			n.46489T>C
A	47125	A	G	24256.0	intergenic_region	MODIFIER	CAGL0A00429g-CAGL0A00451g	CAGL0A00429g-CAGL0A00451g	intergenic_region	CAGL0A00429g-CAGL0A00451g			n.47125A>G
A	47205	C	T	19262.0	intergenic_region	MODIFIER	CAGL0A00429g-CAGL0A00451g	CAGL0A00429g-CAGL0A00451g	intergenic_region	CAGL0A00429g-CAGL0A00451g			n.47205C>T
A	47461	C	A	26604.0	intergenic_region	MODIFIER	CAGL0A00429g-CAGL0A00451g	CAGL0A00429g-CAGL0A00451g	intergenic_region	CAGL0A00429g-CAGL0A00451g			n.47461C>A
A	50929	T	C	20941.0	intergenic_region	MODIFIER	CAGL0A00451g-CAGL0A00473g	CAGL0A00451g-CAGL0A00473g	intergenic_region	CAGL0A00451g-CAGL0A00473g			n.50929T>C
A	50944	T	G	20716.0	intergenic_region	MODIFIER	CAGL0A00451g-CAGL0A00473g	CAGL0A00451g-CAGL0A00473g	intergenic_region	CAGL0A00451g-CAGL0A00473g			n.50944T>G
A	53499	A	G	21378.0	intergenic_region	MODIFIER	CAGL0A00473g-CAGL0A00495g	CAGL0A00473g-CAGL0A00495g	intergenic_region	CAGL0A00473g-CAGL0A00495g			n.53499A>G
A	53655	C	T	18045.0	intergenic_region	MODIFIER	CAGL0A00473g-CAGL0A00495g	CAGL0A00473g-CAGL0A00495g	intergenic_region	CAGL0A00473g-CAGL0A00495g			n.53655C>T
A	53959	A	C	28131.0	intergenic_region	MODIFIER	CAGL0A00473g-CAGL0A00495g	CAGL0A00473g-CAGL0A00495g	intergenic_region	CAGL0A00473g-CAGL0A00495g			n.53959A>C
A	54005	T	G	28997.0	intergenic_region	MODIFIER	CAGL0A00473g-CAGL0A00495g	CAGL0A00473g-CAGL0A00495g	intergenic_region	CAGL0A00473g-CAGL0A00495g			n.54005T>G
A	54094	T	G	35619.0	intergenic_region	MODIFIER	CAGL0A00473g-CAGL0A00495g	CAGL0A00473g-CAGL0A00495g	intergenic_region	CAGL0A00473g-CAGL0A00495g			n.54094T>G
A	54104	G	T	35407.0	intergenic_region	MODIFIER	CAGL0A00473g-CAGL0A00495g	CAGL0A00473g-CAGL0A00495g	intergenic_region	CAGL0A00473g-CAGL0A00495g			n.54104G>T
A	54133	A	G	29287.0	intergenic_region	MODIFIER	CAGL0A00473g-CAGL0A00495g	CAGL0A00473g-CAGL0A00495g	intergenic_region	CAGL0A00473g-CAGL0A00495g			n.54133A>G
A	54366	T	A	11806.0	intergenic_region	MODIFIER	CAGL0A00473g-CAGL0A00495g	CAGL0A00473g-CAGL0A00495g	intergenic_region	CAGL0A00473g-CAGL0A00495g			n.54366T>A
A	54598	C	G	15544.0	intergenic_region	MODIFIER	CAGL0A00473g-CAGL0A00495g	CAGL0A00473g-CAGL0A00495g	intergenic_region	CAGL0A00473g-CAGL0A00495g			n.54598C>G
A	54657	A	G	13823.0	intergenic_region	MODIFIER	CAGL0A00473g-CAGL0A00495g	CAGL0A00473g-CAGL0A00495g	intergenic_region	CAGL0A00473g-CAGL0A00495g			n.54657A>G
A	54697	TTG	T	9686.97	intergenic_region	MODIFIER	CAGL0A00473g-CAGL0A00495g	CAGL0A00473g-CAGL0A00495g	intergenic_region	CAGL0A00473g-CAGL0A00495g			n.54698_54699delTG
A	58088	TA	T	22725.0	intergenic_region	MODIFIER	CAGL0A00495g-CAGL0A00517g	CAGL0A00495g-CAGL0A00517g	intergenic_region	CAGL0A00495g-CAGL0A00517g			n.58089delA
A	58328	G	C	4269.0	intergenic_region	MODIFIER	CAGL0A00495g-CAGL0A00517g	CAGL0A00495g-CAGL0A00517g	intergenic_region	CAGL0A00495g-CAGL0A00517g			n.58328G>C
A	58705	C	G	35340.0	intergenic_region	MODIFIER	CAGL0A00495g-CAGL0A00517g	CAGL0A00495g-CAGL0A00517g	intergenic_region	CAGL0A00495g-CAGL0A00517g			n.58705C>G
A	58709	A	C	35615.0	intergenic_region	MODIFIER	CAGL0A00495g-CAGL0A00517g	CAGL0A00495g-CAGL0A00517g	intergenic_region	CAGL0A00495g-CAGL0A00517g			n.58709A>C
A	62202	C	T	20832.0	intergenic_region	MODIFIER	CAGL0A00517g-CAGL0A00539g	CAGL0A00517g-CAGL0A00539g	intergenic_region	CAGL0A00517g-CAGL0A00539g			n.62202C>T
A	64996	T	A	30862.0	intergenic_region	MODIFIER	CAGL0A00561g-CAGL0A00583g	CAGL0A00561g-CAGL0A00583g	intergenic_region	CAGL0A00561g-CAGL0A00583g			n.64996T>A
A	65019	A	G	31151.0	intergenic_region	MODIFIER	CAGL0A00561g-CAGL0A00583g	CAGL0A00561g-CAGL0A00583g	intergenic_region	CAGL0A00561g-CAGL0A00583g			n.65019A>G
A	65054	T	C	25119.0	intergenic_region	MODIFIER	CAGL0A00561g-CAGL0A00583g	CAGL0A00561g-CAGL0A00583g	intergenic_region	CAGL0A00561g-CAGL0A00583g			n.65054T>C
A	65204	A	G	33411.0	intergenic_region	MODIFIER	CAGL0A00561g-CAGL0A00583g	CAGL0A00561g-CAGL0A00583g	intergenic_region	CAGL0A00561g-CAGL0A00583g			n.65204A>G
A	65223	C	T	33584.0	intergenic_region	MODIFIER	CAGL0A00561g-CAGL0A00583g	CAGL0A00561g-CAGL0A00583g	intergenic_region	CAGL0A00561g-CAGL0A00583g			n.65223C>T
A	69274	T	G	29390.0	intergenic_region	MODIFIER	CAGL0A00605g-CAGL0A00627g	CAGL0A00605g-CAGL0A00627g	intergenic_region	CAGL0A00605g-CAGL0A00627g			n.69274T>G
A	69297	G	T	29483.0	intergenic_region	MODIFIER	CAGL0A00605g-CAGL0A00627g	CAGL0A00605g-CAGL0A00627g	intergenic_region	CAGL0A00605g-CAGL0A00627g			n.69297G>T
A	69473	T	A	41870.0	intergenic_region	MODIFIER	CAGL0A00605g-CAGL0A00627g	CAGL0A00605g-CAGL0A00627g	intergenic_region	CAGL0A00605g-CAGL0A00627g			n.69473T>A
A	69487	T	C	42671.0	intergenic_region	MODIFIER	CAGL0A00605g-CAGL0A00627g	CAGL0A00605g-CAGL0A00627g	intergenic_region	CAGL0A00605g-CAGL0A00627g			n.69487T>C
A	69522	G	A	32148.0	intergenic_region	MODIFIER	CAGL0A00605g-CAGL0A00627g	CAGL0A00605g-CAGL0A00627g	intergenic_region	CAGL0A00605g-CAGL0A00627g			n.69522G>A
A	71394	C	G	20809.0	intergenic_region	MODIFIER	CAGL0A00649g-tRNA-Pro_(TGG)	CAGL0A00649g-CAGL0A00671r	intergenic_region	CAGL0A00649g-CAGL0A00671r			n.71394C>G
A	71513	C	G	22534.0	intergenic_region	MODIFIER	CAGL0A00649g-tRNA-Pro_(TGG)	CAGL0A00649g-CAGL0A00671r	intergenic_region	CAGL0A00649g-CAGL0A00671r			n.71513C>G
A	71542	A	T	22083.0	intergenic_region	MODIFIER	CAGL0A00649g-tRNA-Pro_(TGG)	CAGL0A00649g-CAGL0A00671r	intergenic_region	CAGL0A00649g-CAGL0A00671r			n.71542A>T
A	71573	G	A	29559.0	intergenic_region	MODIFIER	CAGL0A00649g-tRNA-Pro_(TGG)	CAGL0A00649g-CAGL0A00671r	intergenic_region	CAGL0A00649g-CAGL0A00671r			n.71573G>A
A	71791	T	C	28217.0	intergenic_region	MODIFIER	tRNA-Pro_(TGG)-CAGL0A00715g	CAGL0A00671r-CAGL0A00715g	intergenic_region	CAGL0A00671r-CAGL0A00715g			n.71791T>C
A	72021	T	C	26741.0	intergenic_region	MODIFIER	tRNA-Pro_(TGG)-CAGL0A00715g	CAGL0A00671r-CAGL0A00715g	intergenic_region	CAGL0A00671r-CAGL0A00715g			n.72021T>C
A	72184	T	C	25058.0	intergenic_region	MODIFIER	tRNA-Pro_(TGG)-CAGL0A00715g	CAGL0A00671r-CAGL0A00715g	intergenic_region	CAGL0A00671r-CAGL0A00715g			n.72184T>C
A	72620	T	A	24326.0	intergenic_region	MODIFIER	tRNA-Pro_(TGG)-CAGL0A00715g	CAGL0A00671r-CAGL0A00715g	intergenic_region	CAGL0A00671r-CAGL0A00715g			n.72620T>A
A	72780	A	G	32187.0	intergenic_region	MODIFIER	tRNA-Pro_(TGG)-CAGL0A00715g	CAGL0A00671r-CAGL0A00715g	intergenic_region	CAGL0A00671r-CAGL0A00715g			n.72780A>G
A	72877	A	C	33660.0	intergenic_region	MODIFIER	tRNA-Pro_(TGG)-CAGL0A00715g	CAGL0A00671r-CAGL0A00715g	intergenic_region	CAGL0A00671r-CAGL0A00715g			n.72877A>C
A	72912	A	T	32964.0	intergenic_region	MODIFIER	tRNA-Pro_(TGG)-CAGL0A00715g	CAGL0A00671r-CAGL0A00715g	intergenic_region	CAGL0A00671r-CAGL0A00715g			n.72912A>T
A	72929	A	C	34614.0	intergenic_region	MODIFIER	tRNA-Pro_(TGG)-CAGL0A00715g	CAGL0A00671r-CAGL0A00715g	intergenic_region	CAGL0A00671r-CAGL0A00715g			n.72929A>C
A	72978	A	T	32281.0	intergenic_region	MODIFIER	tRNA-Pro_(TGG)-CAGL0A00715g	CAGL0A00671r-CAGL0A00715g	intergenic_region	CAGL0A00671r-CAGL0A00715g			n.72978A>T
A	73666	G	A	27300.0	intergenic_region	MODIFIER	CAGL0A00715g-CAGL0A00737g	CAGL0A00715g-CAGL0A00737g	intergenic_region	CAGL0A00715g-CAGL0A00737g			n.73666G>A
A	73696	T	A	26850.0	intergenic_region	MODIFIER	CAGL0A00715g-CAGL0A00737g	CAGL0A00715g-CAGL0A00737g	intergenic_region	CAGL0A00715g-CAGL0A00737g			n.73696T>A
A	73792	GA	G	24522.0	intergenic_region	MODIFIER	CAGL0A00715g-CAGL0A00737g	CAGL0A00715g-CAGL0A00737g	intergenic_region	CAGL0A00715g-CAGL0A00737g			n.73793delA
A	74196	G	C	32717.0	intergenic_region	MODIFIER	CAGL0A00715g-CAGL0A00737g	CAGL0A00715g-CAGL0A00737g	intergenic_region	CAGL0A00715g-CAGL0A00737g			n.74196G>C
A	74391	C	A	28473.0	intergenic_region	MODIFIER	CAGL0A00715g-CAGL0A00737g	CAGL0A00715g-CAGL0A00737g	intergenic_region	CAGL0A00715g-CAGL0A00737g			n.74391C>A
A	74441	A	C	25098.0	intergenic_region	MODIFIER	CAGL0A00715g-CAGL0A00737g	CAGL0A00715g-CAGL0A00737g	intergenic_region	CAGL0A00715g-CAGL0A00737g			n.74441A>C
A	74674	T	A	15774.0	intergenic_region	MODIFIER	CAGL0A00715g-CAGL0A00737g	CAGL0A00715g-CAGL0A00737g	intergenic_region	CAGL0A00715g-CAGL0A00737g			n.74674T>A
A	76618	T	C	25594.0	intergenic_region	MODIFIER	CAGL0A00737g-CAGL0A00781g	CAGL0A00737g-CAGL0A00781g	intergenic_region	CAGL0A00737g-CAGL0A00781g			n.76618T>C
A	76634	T	A	35665.0	intergenic_region	MODIFIER	CAGL0A00737g-CAGL0A00781g	CAGL0A00737g-CAGL0A00781g	intergenic_region	CAGL0A00737g-CAGL0A00781g			n.76634T>A
A	76635	T	A	35665.0	intergenic_region	MODIFIER	CAGL0A00737g-CAGL0A00781g	CAGL0A00737g-CAGL0A00781g	intergenic_region	CAGL0A00737g-CAGL0A00781g			n.76635T>A
A	76669	A	C	27998.0	intergenic_region	MODIFIER	CAGL0A00737g-CAGL0A00781g	CAGL0A00737g-CAGL0A00781g	intergenic_region	CAGL0A00737g-CAGL0A00781g			n.76669A>C
A	76680	C	T	39214.0	intergenic_region	MODIFIER	CAGL0A00737g-CAGL0A00781g	CAGL0A00737g-CAGL0A00781g	intergenic_region	CAGL0A00737g-CAGL0A00781g			n.76680C>T
A	76683	C	T	39557.0	intergenic_region	MODIFIER	CAGL0A00737g-CAGL0A00781g	CAGL0A00737g-CAGL0A00781g	intergenic_region	CAGL0A00737g-CAGL0A00781g			n.76683C>T
A	76696	A	C	29452.0	intergenic_region	MODIFIER	CAGL0A00737g-CAGL0A00781g	CAGL0A00737g-CAGL0A00781g	intergenic_region	CAGL0A00737g-CAGL0A00781g			n.76696A>C
A	76718	C	T	33192.0	intergenic_region	MODIFIER	CAGL0A00737g-CAGL0A00781g	CAGL0A00737g-CAGL0A00781g	intergenic_region	CAGL0A00737g-CAGL0A00781g			n.76718C>T
A	76757	G	A	35871.0	intergenic_region	MODIFIER	CAGL0A00737g-CAGL0A00781g	CAGL0A00737g-CAGL0A00781g	intergenic_region	CAGL0A00737g-CAGL0A00781g			n.76757G>A
A	77120	A	T	26096.0	intergenic_region	MODIFIER	CAGL0A00737g-CAGL0A00781g	CAGL0A00737g-CAGL0A00781g	intergenic_region	CAGL0A00737g-CAGL0A00781g			n.77120A>T
A	77191	C	T	21266.0	intergenic_region	MODIFIER	CAGL0A00737g-CAGL0A00781g	CAGL0A00737g-CAGL0A00781g	intergenic_region	CAGL0A00737g-CAGL0A00781g			n.77191C>T
A	77279	G	GT	16230.0	intergenic_region	MODIFIER	CAGL0A00737g-CAGL0A00781g	CAGL0A00737g-CAGL0A00781g	intergenic_region	CAGL0A00737g-CAGL0A00781g			n.77279_77280insT
A	77505	C	A	29712.0	intergenic_region	MODIFIER	CAGL0A00737g-CAGL0A00781g	CAGL0A00737g-CAGL0A00781g	intergenic_region	CAGL0A00737g-CAGL0A00781g			n.77505C>A
A	77590	A	G	35385.0	intergenic_region	MODIFIER	CAGL0A00737g-CAGL0A00781g	CAGL0A00737g-CAGL0A00781g	intergenic_region	CAGL0A00737g-CAGL0A00781g			n.77590A>G
A	77656	T	C	42180.0	intergenic_region	MODIFIER	CAGL0A00737g-CAGL0A00781g	CAGL0A00737g-CAGL0A00781g	intergenic_region	CAGL0A00737g-CAGL0A00781g			n.77656T>C
A	77658	T	C	42180.0	intergenic_region	MODIFIER	CAGL0A00737g-CAGL0A00781g	CAGL0A00737g-CAGL0A00781g	intergenic_region	CAGL0A00737g-CAGL0A00781g			n.77658T>C
A	77689	A	G	30205.0	intergenic_region	MODIFIER	CAGL0A00737g-CAGL0A00781g	CAGL0A00737g-CAGL0A00781g	intergenic_region	CAGL0A00737g-CAGL0A00781g			n.77689A>G
A	77737	G	A	29298.0	intergenic_region	MODIFIER	CAGL0A00737g-CAGL0A00781g	CAGL0A00737g-CAGL0A00781g	intergenic_region	CAGL0A00737g-CAGL0A00781g			n.77737G>A
A	92885	A	AT	30316.0	intergenic_region	MODIFIER	CAGL0A00891g-CAGL0A00913g	CAGL0A00891g-CAGL0A00913g	intergenic_region	CAGL0A00891g-CAGL0A00913g			n.92885_92886insT
A	98256	A	G	29822.0	intergenic_region	MODIFIER	CAGL0A00935g-CAGL0A00957g	CAGL0A00935g-CAGL0A00957g	intergenic_region	CAGL0A00935g-CAGL0A00957g			n.98256A>G
A	99634	G	A	23042.0	intergenic_region	MODIFIER	CAGL0A00957g-CAGL0A00979g	CAGL0A00957g-CAGL0A00979g	intergenic_region	CAGL0A00957g-CAGL0A00979g			n.99634G>A
A	99727	A	G	26561.0	intergenic_region	MODIFIER	CAGL0A00957g-CAGL0A00979g	CAGL0A00957g-CAGL0A00979g	intergenic_region	CAGL0A00957g-CAGL0A00979g			n.99727A>G
A	99753	A	T	28464.0	intergenic_region	MODIFIER	CAGL0A00957g-CAGL0A00979g	CAGL0A00957g-CAGL0A00979g	intergenic_region	CAGL0A00957g-CAGL0A00979g			n.99753A>T
A	99852	T	A	32146.0	intergenic_region	MODIFIER	CAGL0A00957g-CAGL0A00979g	CAGL0A00957g-CAGL0A00979g	intergenic_region	CAGL0A00957g-CAGL0A00979g			n.99852T>A
A	99936	C	A	24827.0	intergenic_region	MODIFIER	CAGL0A00957g-CAGL0A00979g	CAGL0A00957g-CAGL0A00979g	intergenic_region	CAGL0A00957g-CAGL0A00979g			n.99936C>A
A	100042	C	A	22012.0	intergenic_region	MODIFIER	CAGL0A00957g-CAGL0A00979g	CAGL0A00957g-CAGL0A00979g	intergenic_region	CAGL0A00957g-CAGL0A00979g			n.100042C>A
A	100701	T	A	24617.0	intergenic_region	MODIFIER	CAGL0A00979g-CAGL0A01001g	CAGL0A00979g-CAGL0A01001g	intergenic_region	CAGL0A00979g-CAGL0A01001g			n.100701T>A
A	101049	G	A	7814.0	intergenic_region	MODIFIER	CAGL0A00979g-CAGL0A01001g	CAGL0A00979g-CAGL0A01001g	intergenic_region	CAGL0A00979g-CAGL0A01001g			n.101049G>A
A	101062	G	A	8709.0	intergenic_region	MODIFIER	CAGL0A00979g-CAGL0A01001g	CAGL0A00979g-CAGL0A01001g	intergenic_region	CAGL0A00979g-CAGL0A01001g			n.101062G>A
A	101114	A	C	14463.0	intergenic_region	MODIFIER	CAGL0A00979g-CAGL0A01001g	CAGL0A00979g-CAGL0A01001g	intergenic_region	CAGL0A00979g-CAGL0A01001g			n.101114A>C
A	101115	G	C	14463.0	intergenic_region	MODIFIER	CAGL0A00979g-CAGL0A01001g	CAGL0A00979g-CAGL0A01001g	intergenic_region	CAGL0A00979g-CAGL0A01001g			n.101115G>C
A	101116	A	T	14463.0	intergenic_region	MODIFIER	CAGL0A00979g-CAGL0A01001g	CAGL0A00979g-CAGL0A01001g	intergenic_region	CAGL0A00979g-CAGL0A01001g			n.101116A>T
A	101201	G	A	20203.0	intergenic_region	MODIFIER	CAGL0A00979g-CAGL0A01001g	CAGL0A00979g-CAGL0A01001g	intergenic_region	CAGL0A00979g-CAGL0A01001g			n.101201G>A
A	101275	T	G	25373.0	intergenic_region	MODIFIER	CAGL0A00979g-CAGL0A01001g	CAGL0A00979g-CAGL0A01001g	intergenic_region	CAGL0A00979g-CAGL0A01001g			n.101275T>G
A	101332	GCCCC	G	34083.0	intergenic_region	MODIFIER	CAGL0A00979g-CAGL0A01001g	CAGL0A00979g-CAGL0A01001g	intergenic_region	CAGL0A00979g-CAGL0A01001g			n.101333_101336delCCCC
A	101361	T	C	26756.0	intergenic_region	MODIFIER	CAGL0A00979g-CAGL0A01001g	CAGL0A00979g-CAGL0A01001g	intergenic_region	CAGL0A00979g-CAGL0A01001g			n.101361T>C
A	101397	C	T	29670.0	intergenic_region	MODIFIER	CAGL0A00979g-CAGL0A01001g	CAGL0A00979g-CAGL0A01001g	intergenic_region	CAGL0A00979g-CAGL0A01001g			n.101397C>T
A	102462	T	C	29371.0	intergenic_region	MODIFIER	CAGL0A01001g-CAGL0A01023g	CAGL0A01001g-CAGL0A01023g	intergenic_region	CAGL0A01001g-CAGL0A01023g			n.102462T>C
A	104029	C	T	31010.0	intergenic_region	MODIFIER	CAGL0A01023g-CAGL0A01045g	CAGL0A01023g-CAGL0A01045g	intergenic_region	CAGL0A01023g-CAGL0A01045g			n.104029C>T
A	106386	G	C	27493.0	intergenic_region	MODIFIER	CAGL0A01045g-CAGL0A01067g	CAGL0A01045g-CAGL0A01067g	intergenic_region	CAGL0A01045g-CAGL0A01067g			n.106386G>C
A	106709	A	AC	38580.0	intergenic_region	MODIFIER	CAGL0A01045g-CAGL0A01067g	CAGL0A01045g-CAGL0A01067g	intergenic_region	CAGL0A01045g-CAGL0A01067g			n.106709_106710insC
A	106710	G	T	38787.0	intergenic_region	MODIFIER	CAGL0A01045g-CAGL0A01067g	CAGL0A01045g-CAGL0A01067g	intergenic_region	CAGL0A01045g-CAGL0A01067g			n.106710G>T
A	106715	A	G	37995.0	intergenic_region	MODIFIER	CAGL0A01045g-CAGL0A01067g	CAGL0A01045g-CAGL0A01067g	intergenic_region	CAGL0A01045g-CAGL0A01067g			n.106715A>G
A	106777	T	TGGCCATGGCCATCGGCATCGCCATCGGCATCGCA	34485.0	intergenic_region	MODIFIER	CAGL0A01045g-CAGL0A01067g	CAGL0A01045g-CAGL0A01067g	intergenic_region	CAGL0A01045g-CAGL0A01067g			n.106777_106778insGGCCATGGCCATCGGCATCGCCATCGGCATCGCA
A	108805	C	T	11384.0	intergenic_region	MODIFIER	CAGL0A01067g-CAGL0A01089g	CAGL0A01067g-CAGL0A01089g	intergenic_region	CAGL0A01067g-CAGL0A01089g			n.108805C>T
A	108815	A	G	11404.0	intergenic_region	MODIFIER	CAGL0A01067g-CAGL0A01089g	CAGL0A01067g-CAGL0A01089g	intergenic_region	CAGL0A01067g-CAGL0A01089g			n.108815A>G
A	108817	T	A	11310.0	intergenic_region	MODIFIER	CAGL0A01067g-CAGL0A01089g	CAGL0A01067g-CAGL0A01089g	intergenic_region	CAGL0A01067g-CAGL0A01089g			n.108817T>A
A	109005	T	A	13699.0	intergenic_region	MODIFIER	CAGL0A01067g-CAGL0A01089g	CAGL0A01067g-CAGL0A01089g	intergenic_region	CAGL0A01067g-CAGL0A01089g			n.109005T>A
A	110793	A	T	5965.0	intergenic_region	MODIFIER	CAGL0A01089g-CAGL0A01111g	CAGL0A01089g-CAGL0A01111g	intergenic_region	CAGL0A01089g-CAGL0A01111g			n.110793A>T
A	110816	G	A	5294.0	intergenic_region	MODIFIER	CAGL0A01089g-CAGL0A01111g	CAGL0A01089g-CAGL0A01111g	intergenic_region	CAGL0A01089g-CAGL0A01111g			n.110816G>A
A	110849	T	C	10890.0	intergenic_region	MODIFIER	CAGL0A01089g-CAGL0A01111g	CAGL0A01089g-CAGL0A01111g	intergenic_region	CAGL0A01089g-CAGL0A01111g			n.110849T>C
A	110880	C	T	14047.0	intergenic_region	MODIFIER	CAGL0A01089g-CAGL0A01111g	CAGL0A01089g-CAGL0A01111g	intergenic_region	CAGL0A01089g-CAGL0A01111g			n.110880C>T
A	111162	T	G	28006.0	intergenic_region	MODIFIER	CAGL0A01089g-CAGL0A01111g	CAGL0A01089g-CAGL0A01111g	intergenic_region	CAGL0A01089g-CAGL0A01111g			n.111162T>G
A	111237	T	TAG	33660.0	intergenic_region	MODIFIER	CAGL0A01089g-CAGL0A01111g	CAGL0A01089g-CAGL0A01111g	intergenic_region	CAGL0A01089g-CAGL0A01111g			n.111237_111238insAG
A	111338	C	T	28896.0	intergenic_region	MODIFIER	CAGL0A01089g-CAGL0A01111g	CAGL0A01089g-CAGL0A01111g	intergenic_region	CAGL0A01089g-CAGL0A01111g			n.111338C>T
A	111393	C	T	32735.0	intergenic_region	MODIFIER	CAGL0A01089g-CAGL0A01111g	CAGL0A01089g-CAGL0A01111g	intergenic_region	CAGL0A01089g-CAGL0A01111g			n.111393C>T
A	111441	G	T	36412.0	intergenic_region	MODIFIER	CAGL0A01089g-CAGL0A01111g	CAGL0A01089g-CAGL0A01111g	intergenic_region	CAGL0A01089g-CAGL0A01111g			n.111441G>T
A	111449	G	A	36719.0	intergenic_region	MODIFIER	CAGL0A01089g-CAGL0A01111g	CAGL0A01089g-CAGL0A01111g	intergenic_region	CAGL0A01089g-CAGL0A01111g			n.111449G>A
A	111746	G	GT	27374.0	intergenic_region	MODIFIER	CAGL0A01111g-CAGL0A01133g	CAGL0A01111g-CAGL0A01133g	intergenic_region	CAGL0A01111g-CAGL0A01133g			n.111746_111747insT
A	114506	A	G	14506.0	intergenic_region	MODIFIER	CAGL0A01133g-CAGL0A01155g	CAGL0A01133g-CAGL0A01155g	intergenic_region	CAGL0A01133g-CAGL0A01155g			n.114506A>G
A	116850	C	A	35985.0	intergenic_region	MODIFIER	CAGL0A01155g-CAGL0A01177g	CAGL0A01155g-CAGL0A01177g	intergenic_region	CAGL0A01155g-CAGL0A01177g			n.116850C>A
A	119654	T	C	26110.0	intergenic_region	MODIFIER	CAGL0A01177g-CAGL0A01193g	CAGL0A01177g-CAGL0A01193g	intergenic_region	CAGL0A01177g-CAGL0A01193g			n.119654T>C
A	119708	A	C	31198.0	intergenic_region	MODIFIER	CAGL0A01177g-CAGL0A01193g	CAGL0A01177g-CAGL0A01193g	intergenic_region	CAGL0A01177g-CAGL0A01193g			n.119708A>C
A	119725	A	G	31941.0	intergenic_region	MODIFIER	CAGL0A01177g-CAGL0A01193g	CAGL0A01177g-CAGL0A01193g	intergenic_region	CAGL0A01177g-CAGL0A01193g			n.119725A>G
A	120141	A	G	33882.0	intergenic_region	MODIFIER	CAGL0A01193g-CAGL0A01199g	CAGL0A01193g-CAGL0A01199g	intergenic_region	CAGL0A01193g-CAGL0A01199g			n.120141A>G
A	120457	G	A	28006.0	intergenic_region	MODIFIER	CAGL0A01193g-CAGL0A01199g	CAGL0A01193g-CAGL0A01199g	intergenic_region	CAGL0A01193g-CAGL0A01199g			n.120457G>A
A	120726	C	G	33760.0	intergenic_region	MODIFIER	CAGL0A01193g-CAGL0A01199g	CAGL0A01193g-CAGL0A01199g	intergenic_region	CAGL0A01193g-CAGL0A01199g			n.120726C>G
A	123262	G	A	14191.0	intergenic_region	MODIFIER	CAGL0A01199g-CAGL0A01221g	CAGL0A01199g-CAGL0A01221g	intergenic_region	CAGL0A01199g-CAGL0A01221g			n.123262G>A
A	123328	T	G	16892.0	intergenic_region	MODIFIER	CAGL0A01199g-CAGL0A01221g	CAGL0A01199g-CAGL0A01221g	intergenic_region	CAGL0A01199g-CAGL0A01221g			n.123328T>G
A	123602	T	C	7631.0	intergenic_region	MODIFIER	CAGL0A01199g-CAGL0A01221g	CAGL0A01199g-CAGL0A01221g	intergenic_region	CAGL0A01199g-CAGL0A01221g			n.123602T>C
A	123630	TA	T	9130.97	intergenic_region	MODIFIER	CAGL0A01199g-CAGL0A01221g	CAGL0A01199g-CAGL0A01221g	intergenic_region	CAGL0A01199g-CAGL0A01221g			n.123631delA
A	123846	G	A	24611.0	intergenic_region	MODIFIER	CAGL0A01199g-CAGL0A01221g	CAGL0A01199g-CAGL0A01221g	intergenic_region	CAGL0A01199g-CAGL0A01221g			n.123846G>A
A	124049	C	T	21191.0	intergenic_region	MODIFIER	CAGL0A01199g-CAGL0A01221g	CAGL0A01199g-CAGL0A01221g	intergenic_region	CAGL0A01199g-CAGL0A01221g			n.124049C>T
A	124119	T	C	18731.0	intergenic_region	MODIFIER	CAGL0A01199g-CAGL0A01221g	CAGL0A01199g-CAGL0A01221g	intergenic_region	CAGL0A01199g-CAGL0A01221g			n.124119T>C
A	125213	G	A	27119.0	intergenic_region	MODIFIER	CAGL0A01199g-CAGL0A01221g	CAGL0A01199g-CAGL0A01221g	intergenic_region	CAGL0A01199g-CAGL0A01221g			n.125213G>A
A	125495	T	C	19695.0	intergenic_region	MODIFIER	CAGL0A01199g-CAGL0A01221g	CAGL0A01199g-CAGL0A01221g	intergenic_region	CAGL0A01199g-CAGL0A01221g			n.125495T>C
A	126763	T	TA	17782.0	intergenic_region	MODIFIER	CAGL0A01221g-CAGL0A01243g	CAGL0A01221g-CAGL0A01243g	intergenic_region	CAGL0A01221g-CAGL0A01243g			n.126763_126764insA
A	126778	A	C	23549.0	intergenic_region	MODIFIER	CAGL0A01221g-CAGL0A01243g	CAGL0A01221g-CAGL0A01243g	intergenic_region	CAGL0A01221g-CAGL0A01243g			n.126778A>C
A	126784	A	G	24764.0	intergenic_region	MODIFIER	CAGL0A01221g-CAGL0A01243g	CAGL0A01221g-CAGL0A01243g	intergenic_region	CAGL0A01221g-CAGL0A01243g			n.126784A>G
A	126789	G	A	24805.0	intergenic_region	MODIFIER	CAGL0A01221g-CAGL0A01243g	CAGL0A01221g-CAGL0A01243g	intergenic_region	CAGL0A01221g-CAGL0A01243g			n.126789G>A
A	126800	T	C	17586.0	intergenic_region	MODIFIER	CAGL0A01221g-CAGL0A01243g	CAGL0A01221g-CAGL0A01243g	intergenic_region	CAGL0A01221g-CAGL0A01243g			n.126800T>C
A	126962	T	C	12800.0	intergenic_region	MODIFIER	CAGL0A01221g-CAGL0A01243g	CAGL0A01221g-CAGL0A01243g	intergenic_region	CAGL0A01221g-CAGL0A01243g			n.126962T>C
A	129305	A	AAGTTGCACAAGCAGTTGCACAAGCAGTTGCACAAGCAGTTGCACTAGC	19465.0	intergenic_region	MODIFIER	CAGL0A01243g-CAGL0A01284g	CAGL0A01243g-CAGL0A01284g	intergenic_region	CAGL0A01243g-CAGL0A01284g			n.129305_129306insAGTTGCACAAGCAGTTGCACAAGCAGTTGCACAAGCAGTTGCACTAGC
A	129359	TGCACTA	T	5588.97	intergenic_region	MODIFIER	CAGL0A01243g-CAGL0A01284g	CAGL0A01243g-CAGL0A01284g	intergenic_region	CAGL0A01243g-CAGL0A01284g			n.129360_129365delGCACTA
A	129374	TGTTGCA	T	5344.97	intergenic_region	MODIFIER	CAGL0A01243g-CAGL0A01284g	CAGL0A01243g-CAGL0A01284g	intergenic_region	CAGL0A01243g-CAGL0A01284g			n.129375_129380delGTTGCA
A	129478	T	TGG	4647.97	intergenic_region	MODIFIER	CAGL0A01243g-CAGL0A01284g	CAGL0A01243g-CAGL0A01284g	intergenic_region	CAGL0A01243g-CAGL0A01284g			n.129478_129479insGG
A	129531	A	G	2270.0	intergenic_region	MODIFIER	CAGL0A01243g-CAGL0A01284g	CAGL0A01243g-CAGL0A01284g	intergenic_region	CAGL0A01243g-CAGL0A01284g			n.129531A>G
A	129552	A	AGG	50.97	intergenic_region	MODIFIER	CAGL0A01243g-CAGL0A01284g	CAGL0A01243g-CAGL0A01284g	intergenic_region	CAGL0A01243g-CAGL0A01284g			n.129552_129553insGG
A	129561	TG	T	612.97	intergenic_region	MODIFIER	CAGL0A01243g-CAGL0A01284g	CAGL0A01243g-CAGL0A01284g	intergenic_region	CAGL0A01243g-CAGL0A01284g			n.129562delG
A	129602	A	G	9494.0	intergenic_region	MODIFIER	CAGL0A01243g-CAGL0A01284g	CAGL0A01243g-CAGL0A01284g	intergenic_region	CAGL0A01243g-CAGL0A01284g			n.129602A>G
A	129614	G	A	11557.0	intergenic_region	MODIFIER	CAGL0A01243g-CAGL0A01284g	CAGL0A01243g-CAGL0A01284g	intergenic_region	CAGL0A01243g-CAGL0A01284g			n.129614G>A
A	129640	G	A	25035.0	intergenic_region	MODIFIER	CAGL0A01243g-CAGL0A01284g	CAGL0A01243g-CAGL0A01284g	intergenic_region	CAGL0A01243g-CAGL0A01284g			n.129640G>A
A	129650	G	GA	25600.0	intergenic_region	MODIFIER	CAGL0A01243g-CAGL0A01284g	CAGL0A01243g-CAGL0A01284g	intergenic_region	CAGL0A01243g-CAGL0A01284g			n.129650_129651insA
A	129697	GCAAGT	G	27771.0	intergenic_region	MODIFIER	CAGL0A01243g-CAGL0A01284g	CAGL0A01243g-CAGL0A01284g	intergenic_region	CAGL0A01243g-CAGL0A01284g			n.129698_129702delCAAGT
A	129705	T	TGTAAG	27853.0	intergenic_region	MODIFIER	CAGL0A01243g-CAGL0A01284g	CAGL0A01243g-CAGL0A01284g	intergenic_region	CAGL0A01243g-CAGL0A01284g			n.129705_129706insGTAAG
A	130089	G	T	23011.0	intergenic_region	MODIFIER	CAGL0A01243g-CAGL0A01284g	CAGL0A01243g-CAGL0A01284g	intergenic_region	CAGL0A01243g-CAGL0A01284g			n.130089G>T
A	130222	A	C	23641.0	intergenic_region	MODIFIER	CAGL0A01243g-CAGL0A01284g	CAGL0A01243g-CAGL0A01284g	intergenic_region	CAGL0A01243g-CAGL0A01284g			n.130222A>C
A	130346	GTTGT	G	27766.0	intergenic_region	MODIFIER	CAGL0A01243g-CAGL0A01284g	CAGL0A01243g-CAGL0A01284g	intergenic_region	CAGL0A01243g-CAGL0A01284g			n.130347_130350delTTGT
A	130397	C	CTCTGG	27279.0	intergenic_region	MODIFIER	CAGL0A01243g-CAGL0A01284g	CAGL0A01243g-CAGL0A01284g	intergenic_region	CAGL0A01243g-CAGL0A01284g			n.130397_130398insTCTGG
A	130421	G	GTT	23946.0	intergenic_region	MODIFIER	CAGL0A01243g-CAGL0A01284g	CAGL0A01243g-CAGL0A01284g	intergenic_region	CAGL0A01243g-CAGL0A01284g			n.130421_130422insTT
A	130426	A	AGTTCTCTAGTTCTCTG	26294.0	intergenic_region	MODIFIER	CAGL0A01243g-CAGL0A01284g	CAGL0A01243g-CAGL0A01284g	intergenic_region	CAGL0A01243g-CAGL0A01284g			n.130426_130427insGTTCTCTAGTTCTCTG
A	131129	T	A	27916.0	intergenic_region	MODIFIER	CAGL0A01243g-CAGL0A01284g	CAGL0A01243g-CAGL0A01284g	intergenic_region	CAGL0A01243g-CAGL0A01284g			n.131129T>A
A	135775	G	T	8590.0	intergenic_region	MODIFIER	CAGL0A01284g-CAGL0A01325g	CAGL0A01284g-CAGL0A01325g	intergenic_region	CAGL0A01284g-CAGL0A01325g			n.135775G>T
A	135807	G	C	10724.0	intergenic_region	MODIFIER	CAGL0A01284g-CAGL0A01325g	CAGL0A01284g-CAGL0A01325g	intergenic_region	CAGL0A01284g-CAGL0A01325g			n.135807G>C
A	135852	T	C	21289.0	intergenic_region	MODIFIER	CAGL0A01284g-CAGL0A01325g	CAGL0A01284g-CAGL0A01325g	intergenic_region	CAGL0A01284g-CAGL0A01325g			n.135852T>C
A	135853	T	C	21479.0	intergenic_region	MODIFIER	CAGL0A01284g-CAGL0A01325g	CAGL0A01284g-CAGL0A01325g	intergenic_region	CAGL0A01284g-CAGL0A01325g			n.135853T>C
A	135857	C	T	21421.0	intergenic_region	MODIFIER	CAGL0A01284g-CAGL0A01325g	CAGL0A01284g-CAGL0A01325g	intergenic_region	CAGL0A01284g-CAGL0A01325g			n.135857C>T
A	135915	G	A	20665.0	intergenic_region	MODIFIER	CAGL0A01284g-CAGL0A01325g	CAGL0A01284g-CAGL0A01325g	intergenic_region	CAGL0A01284g-CAGL0A01325g			n.135915G>A
A	135941	T	C	26571.0	intergenic_region	MODIFIER	CAGL0A01284g-CAGL0A01325g	CAGL0A01284g-CAGL0A01325g	intergenic_region	CAGL0A01284g-CAGL0A01325g			n.135941T>C
A	138068	AGATAAGAAAAGATAGGAAT	A	22638.0	intergenic_region	MODIFIER	CAGL0A01325g-CAGL0A01366g	CAGL0A01325g-CAGL0A01366g	intergenic_region	CAGL0A01325g-CAGL0A01366g			n.138069_138087delGATAAGAAAAGATAGGAAT
A	138149	T	C	23433.0	intergenic_region	MODIFIER	CAGL0A01325g-CAGL0A01366g	CAGL0A01325g-CAGL0A01366g	intergenic_region	CAGL0A01325g-CAGL0A01366g			n.138149T>C
A	138193	C	A	34353.0	intergenic_region	MODIFIER	CAGL0A01325g-CAGL0A01366g	CAGL0A01325g-CAGL0A01366g	intergenic_region	CAGL0A01325g-CAGL0A01366g			n.138193C>A
A	138220	G	A	40615.0	intergenic_region	MODIFIER	CAGL0A01325g-CAGL0A01366g	CAGL0A01325g-CAGL0A01366g	intergenic_region	CAGL0A01325g-CAGL0A01366g			n.138220G>A
A	138227	T	A	40499.0	intergenic_region	MODIFIER	CAGL0A01325g-CAGL0A01366g	CAGL0A01325g-CAGL0A01366g	intergenic_region	CAGL0A01325g-CAGL0A01366g			n.138227T>A
A	138268	ATT	A	38988.0	intergenic_region	MODIFIER	CAGL0A01325g-CAGL0A01366g	CAGL0A01325g-CAGL0A01366g	intergenic_region	CAGL0A01325g-CAGL0A01366g			n.138269_138270delTT
A	138274	C	T	39177.0	intergenic_region	MODIFIER	CAGL0A01325g-CAGL0A01366g	CAGL0A01325g-CAGL0A01366g	intergenic_region	CAGL0A01325g-CAGL0A01366g			n.138274C>T
A	138276	G	GGA	38919.0	intergenic_region	MODIFIER	CAGL0A01325g-CAGL0A01366g	CAGL0A01325g-CAGL0A01366g	intergenic_region	CAGL0A01325g-CAGL0A01366g			n.138276_138277insGA
A	138279	A	G	38355.0	intergenic_region	MODIFIER	CAGL0A01325g-CAGL0A01366g	CAGL0A01325g-CAGL0A01366g	intergenic_region	CAGL0A01325g-CAGL0A01366g			n.138279A>G
A	138281	G	C	37050.0	intergenic_region	MODIFIER	CAGL0A01325g-CAGL0A01366g	CAGL0A01325g-CAGL0A01366g	intergenic_region	CAGL0A01325g-CAGL0A01366g			n.138281G>C
A	138288	A	T	36690.0	intergenic_region	MODIFIER	CAGL0A01325g-CAGL0A01366g	CAGL0A01325g-CAGL0A01366g	intergenic_region	CAGL0A01325g-CAGL0A01366g			n.138288A>T
A	138291	C	T	34755.0	intergenic_region	MODIFIER	CAGL0A01325g-CAGL0A01366g	CAGL0A01325g-CAGL0A01366g	intergenic_region	CAGL0A01325g-CAGL0A01366g			n.138291C>T
A	138879	G	T	32759.0	intergenic_region	MODIFIER	CAGL0A01325g-CAGL0A01366g	CAGL0A01325g-CAGL0A01366g	intergenic_region	CAGL0A01325g-CAGL0A01366g			n.138879G>T
A	138889	C	A	33990.0	intergenic_region	MODIFIER	CAGL0A01325g-CAGL0A01366g	CAGL0A01325g-CAGL0A01366g	intergenic_region	CAGL0A01325g-CAGL0A01366g			n.138889C>A
A	138944	A	G	29789.0	intergenic_region	MODIFIER	CAGL0A01325g-CAGL0A01366g	CAGL0A01325g-CAGL0A01366g	intergenic_region	CAGL0A01325g-CAGL0A01366g			n.138944A>G
A	139074	G	A	31760.0	intergenic_region	MODIFIER	CAGL0A01325g-CAGL0A01366g	CAGL0A01325g-CAGL0A01366g	intergenic_region	CAGL0A01325g-CAGL0A01366g			n.139074G>A
A	139441	G	A	37532.0	intergenic_region	MODIFIER	CAGL0A01325g-CAGL0A01366g	CAGL0A01325g-CAGL0A01366g	intergenic_region	CAGL0A01325g-CAGL0A01366g			n.139441G>A
A	139579	G	A	24500.0	intergenic_region	MODIFIER	CAGL0A01325g-CAGL0A01366g	CAGL0A01325g-CAGL0A01366g	intergenic_region	CAGL0A01325g-CAGL0A01366g			n.139579G>A
A	139629	G	C	33730.0	intergenic_region	MODIFIER	CAGL0A01325g-CAGL0A01366g	CAGL0A01325g-CAGL0A01366g	intergenic_region	CAGL0A01325g-CAGL0A01366g			n.139629G>C
A	140269	A	C	26948.0	intergenic_region	MODIFIER	CAGL0A01325g-CAGL0A01366g	CAGL0A01325g-CAGL0A01366g	intergenic_region	CAGL0A01325g-CAGL0A01366g			n.140269A>C
A	147028	G	A	24227.0	intergenic_region	MODIFIER	CAGL0A01408g-CAGL0A01430g	CAGL0A01408g-CAGL0A01430g	intergenic_region	CAGL0A01408g-CAGL0A01430g			n.147028G>A
A	152221	G	T	42981.0	intergenic_region	MODIFIER	CAGL0A01452g-CAGL0A01474g	CAGL0A01452g-CAGL0A01474g	intergenic_region	CAGL0A01452g-CAGL0A01474g			n.152221G>T
A	152229	G	T	42890.0	intergenic_region	MODIFIER	CAGL0A01452g-CAGL0A01474g	CAGL0A01452g-CAGL0A01474g	intergenic_region	CAGL0A01452g-CAGL0A01474g			n.152229G>T
A	152243	C	G	30859.0	intergenic_region	MODIFIER	CAGL0A01452g-CAGL0A01474g	CAGL0A01452g-CAGL0A01474g	intergenic_region	CAGL0A01452g-CAGL0A01474g			n.152243C>G
A	152266	G	T	29960.0	intergenic_region	MODIFIER	CAGL0A01452g-CAGL0A01474g	CAGL0A01452g-CAGL0A01474g	intergenic_region	CAGL0A01452g-CAGL0A01474g			n.152266G>T
A	152354	T	A	27907.0	intergenic_region	MODIFIER	CAGL0A01452g-CAGL0A01474g	CAGL0A01452g-CAGL0A01474g	intergenic_region	CAGL0A01452g-CAGL0A01474g			n.152354T>A
A	152587	A	C	22915.0	intergenic_region	MODIFIER	CAGL0A01452g-CAGL0A01474g	CAGL0A01452g-CAGL0A01474g	intergenic_region	CAGL0A01452g-CAGL0A01474g			n.152587A>C
A	152852	A	T	9420.0	intergenic_region	MODIFIER	CAGL0A01452g-CAGL0A01474g	CAGL0A01452g-CAGL0A01474g	intergenic_region	CAGL0A01452g-CAGL0A01474g			n.152852A>T
A	155271	A	C	17200.0	intergenic_region	MODIFIER	CAGL0A01474g-tRNA-Phe_(GAA)	CAGL0A01474g-CAGL0A01496r	intergenic_region	CAGL0A01474g-CAGL0A01496r			n.155271A>C
A	155283	A	G	16882.0	intergenic_region	MODIFIER	CAGL0A01474g-tRNA-Phe_(GAA)	CAGL0A01474g-CAGL0A01496r	intergenic_region	CAGL0A01474g-CAGL0A01496r			n.155283A>G
A	155324	A	T	14457.0	intergenic_region	MODIFIER	CAGL0A01474g-tRNA-Phe_(GAA)	CAGL0A01474g-CAGL0A01496r	intergenic_region	CAGL0A01474g-CAGL0A01496r			n.155324A>T
A	155836	A	G	26177.0	intergenic_region	MODIFIER	tRNA-Phe_(GAA)-CAGL0A01540g	CAGL0A01496r-CAGL0A01540g	intergenic_region	CAGL0A01496r-CAGL0A01540g			n.155836A>G
A	156501	C	A	32167.0	intergenic_region	MODIFIER	CAGL0A01540g-CAGL0A01562g	CAGL0A01540g-CAGL0A01562g	intergenic_region	CAGL0A01540g-CAGL0A01562g			n.156501C>A
A	156627	C	T	35546.0	intergenic_region	MODIFIER	CAGL0A01540g-CAGL0A01562g	CAGL0A01540g-CAGL0A01562g	intergenic_region	CAGL0A01540g-CAGL0A01562g			n.156627C>T
A	156635	T	C	35675.0	intergenic_region	MODIFIER	CAGL0A01540g-CAGL0A01562g	CAGL0A01540g-CAGL0A01562g	intergenic_region	CAGL0A01540g-CAGL0A01562g			n.156635T>C
A	156669	TC	T	44501.0	intergenic_region	MODIFIER	CAGL0A01540g-CAGL0A01562g	CAGL0A01540g-CAGL0A01562g	intergenic_region	CAGL0A01540g-CAGL0A01562g			n.156670delC
A	156677	G	A	44878.0	intergenic_region	MODIFIER	CAGL0A01540g-CAGL0A01562g	CAGL0A01540g-CAGL0A01562g	intergenic_region	CAGL0A01540g-CAGL0A01562g			n.156677G>A
A	156852	G	A	38875.0	intergenic_region	MODIFIER	CAGL0A01540g-CAGL0A01562g	CAGL0A01540g-CAGL0A01562g	intergenic_region	CAGL0A01540g-CAGL0A01562g			n.156852G>A
A	157307	T	A	13851.0	intergenic_region	MODIFIER	CAGL0A01540g-CAGL0A01562g	CAGL0A01540g-CAGL0A01562g	intergenic_region	CAGL0A01540g-CAGL0A01562g			n.157307T>A
A	157323	A	AT	12746.0	intergenic_region	MODIFIER	CAGL0A01540g-CAGL0A01562g	CAGL0A01540g-CAGL0A01562g	intergenic_region	CAGL0A01540g-CAGL0A01562g			n.157323_157324insT
A	157331	G	A	12805.0	intergenic_region	MODIFIER	CAGL0A01540g-CAGL0A01562g	CAGL0A01540g-CAGL0A01562g	intergenic_region	CAGL0A01540g-CAGL0A01562g			n.157331G>A
A	157338	C	CA	7754.97	intergenic_region	MODIFIER	CAGL0A01540g-CAGL0A01562g	CAGL0A01540g-CAGL0A01562g	intergenic_region	CAGL0A01540g-CAGL0A01562g			n.157338_157339insA
A	157522	C	T	16264.0	intergenic_region	MODIFIER	CAGL0A01540g-CAGL0A01562g	CAGL0A01540g-CAGL0A01562g	intergenic_region	CAGL0A01540g-CAGL0A01562g			n.157522C>T
A	158295	C	T	20325.0	intergenic_region	MODIFIER	CAGL0A01562g-CAGL0A01584g	CAGL0A01562g-CAGL0A01584g	intergenic_region	CAGL0A01562g-CAGL0A01584g			n.158295C>T
A	158347	A	T	23891.0	intergenic_region	MODIFIER	CAGL0A01562g-CAGL0A01584g	CAGL0A01562g-CAGL0A01584g	intergenic_region	CAGL0A01562g-CAGL0A01584g			n.158347A>T
A	158380	C	T	28065.0	intergenic_region	MODIFIER	CAGL0A01562g-CAGL0A01584g	CAGL0A01562g-CAGL0A01584g	intergenic_region	CAGL0A01562g-CAGL0A01584g			n.158380C>T
A	158408	T	G	30791.0	intergenic_region	MODIFIER	CAGL0A01562g-CAGL0A01584g	CAGL0A01562g-CAGL0A01584g	intergenic_region	CAGL0A01562g-CAGL0A01584g			n.158408T>G
A	158498	A	C	34412.0	intergenic_region	MODIFIER	CAGL0A01562g-CAGL0A01584g	CAGL0A01562g-CAGL0A01584g	intergenic_region	CAGL0A01562g-CAGL0A01584g			n.158498A>C
A	158513	G	A	34044.0	intergenic_region	MODIFIER	CAGL0A01562g-CAGL0A01584g	CAGL0A01562g-CAGL0A01584g	intergenic_region	CAGL0A01562g-CAGL0A01584g			n.158513G>A
A	158532	T	C	33957.0	intergenic_region	MODIFIER	CAGL0A01562g-CAGL0A01584g	CAGL0A01562g-CAGL0A01584g	intergenic_region	CAGL0A01562g-CAGL0A01584g			n.158532T>C
A	158558	G	C	42979.0	intergenic_region	MODIFIER	CAGL0A01562g-CAGL0A01584g	CAGL0A01562g-CAGL0A01584g	intergenic_region	CAGL0A01562g-CAGL0A01584g			n.158558G>C
A	158563	A	AG	42660.0	intergenic_region	MODIFIER	CAGL0A01562g-CAGL0A01584g	CAGL0A01562g-CAGL0A01584g	intergenic_region	CAGL0A01562g-CAGL0A01584g			n.158563_158564insG
A	158590	T	G	32931.0	intergenic_region	MODIFIER	CAGL0A01562g-CAGL0A01584g	CAGL0A01562g-CAGL0A01584g	intergenic_region	CAGL0A01562g-CAGL0A01584g			n.158590T>G
A	159041	C	T	30862.0	intergenic_region	MODIFIER	CAGL0A01584g-CAGL0A01606g	CAGL0A01584g-CAGL0A01606g	intergenic_region	CAGL0A01584g-CAGL0A01606g			n.159041C>T
A	159055	G	C	28285.0	intergenic_region	MODIFIER	CAGL0A01584g-CAGL0A01606g	CAGL0A01584g-CAGL0A01606g	intergenic_region	CAGL0A01584g-CAGL0A01606g			n.159055G>C
A	159944	T	A	30367.0	intergenic_region	MODIFIER	CAGL0A01606g-CAGL0A01628g	CAGL0A01606g-CAGL0A01628g	intergenic_region	CAGL0A01606g-CAGL0A01628g			n.159944T>A
A	159957	T	G	30958.0	intergenic_region	MODIFIER	CAGL0A01606g-CAGL0A01628g	CAGL0A01606g-CAGL0A01628g	intergenic_region	CAGL0A01606g-CAGL0A01628g			n.159957T>G
A	160110	G	A	37528.0	intergenic_region	MODIFIER	CAGL0A01606g-CAGL0A01628g	CAGL0A01606g-CAGL0A01628g	intergenic_region	CAGL0A01606g-CAGL0A01628g			n.160110G>A
A	160119	A	G	36320.0	intergenic_region	MODIFIER	CAGL0A01606g-CAGL0A01628g	CAGL0A01606g-CAGL0A01628g	intergenic_region	CAGL0A01606g-CAGL0A01628g			n.160119A>G
A	160433	TC	T	13680.0	intergenic_region	MODIFIER	CAGL0A01606g-CAGL0A01628g	CAGL0A01606g-CAGL0A01628g	intergenic_region	CAGL0A01606g-CAGL0A01628g			n.160434delC
A	163069	A	G	39800.0	intergenic_region	MODIFIER	CAGL0A01628g-CAGL0A01650g	CAGL0A01628g-CAGL0A01650g	intergenic_region	CAGL0A01628g-CAGL0A01650g			n.163069A>G
A	163070	A	G	39800.0	intergenic_region	MODIFIER	CAGL0A01628g-CAGL0A01650g	CAGL0A01628g-CAGL0A01650g	intergenic_region	CAGL0A01628g-CAGL0A01650g			n.163070A>G
A	163177	T	G	24787.0	intergenic_region	MODIFIER	CAGL0A01628g-CAGL0A01650g	CAGL0A01628g-CAGL0A01650g	intergenic_region	CAGL0A01628g-CAGL0A01650g			n.163177T>G
A	163473	G	A	4526.0	intergenic_region	MODIFIER	CAGL0A01628g-CAGL0A01650g	CAGL0A01628g-CAGL0A01650g	intergenic_region	CAGL0A01628g-CAGL0A01650g			n.163473G>A
A	163552	C	T	8619.0	intergenic_region	MODIFIER	CAGL0A01628g-CAGL0A01650g	CAGL0A01628g-CAGL0A01650g	intergenic_region	CAGL0A01628g-CAGL0A01650g			n.163552C>T
A	163576	CA	C	14136.0	intergenic_region	MODIFIER	CAGL0A01628g-CAGL0A01650g	CAGL0A01628g-CAGL0A01650g	intergenic_region	CAGL0A01628g-CAGL0A01650g			n.163577delA
A	163579	G	T	14190.0	intergenic_region	MODIFIER	CAGL0A01628g-CAGL0A01650g	CAGL0A01628g-CAGL0A01650g	intergenic_region	CAGL0A01628g-CAGL0A01650g			n.163579G>T
A	163580	CA	C	14245.0	intergenic_region	MODIFIER	CAGL0A01628g-CAGL0A01650g	CAGL0A01628g-CAGL0A01650g	intergenic_region	CAGL0A01628g-CAGL0A01650g			n.163581delA
A	163587	A	C	14364.0	intergenic_region	MODIFIER	CAGL0A01628g-CAGL0A01650g	CAGL0A01628g-CAGL0A01650g	intergenic_region	CAGL0A01628g-CAGL0A01650g			n.163587A>C
A	164158	C	CAA	13596.0	intergenic_region	MODIFIER	CAGL0A01650g-CAGL0A01672g	CAGL0A01650g-CAGL0A01672g	intergenic_region	CAGL0A01650g-CAGL0A01672g			n.164158_164159insAA
A	164404	C	G	14700.0	intergenic_region	MODIFIER	CAGL0A01650g-CAGL0A01672g	CAGL0A01650g-CAGL0A01672g	intergenic_region	CAGL0A01650g-CAGL0A01672g			n.164404C>G
A	164408	A	C	15199.0	intergenic_region	MODIFIER	CAGL0A01650g-CAGL0A01672g	CAGL0A01650g-CAGL0A01672g	intergenic_region	CAGL0A01650g-CAGL0A01672g			n.164408A>C
A	164423	AT	A	18842.0	intergenic_region	MODIFIER	CAGL0A01650g-CAGL0A01672g	CAGL0A01650g-CAGL0A01672g	intergenic_region	CAGL0A01650g-CAGL0A01672g			n.164424delT
A	164494	C	T	18828.0	intergenic_region	MODIFIER	CAGL0A01650g-CAGL0A01672g	CAGL0A01650g-CAGL0A01672g	intergenic_region	CAGL0A01650g-CAGL0A01672g			n.164494C>T
A	164660	G	A	25526.0	intergenic_region	MODIFIER	CAGL0A01650g-CAGL0A01672g	CAGL0A01650g-CAGL0A01672g	intergenic_region	CAGL0A01650g-CAGL0A01672g			n.164660G>A
A	164666	G	A	25281.0	intergenic_region	MODIFIER	CAGL0A01650g-CAGL0A01672g	CAGL0A01650g-CAGL0A01672g	intergenic_region	CAGL0A01650g-CAGL0A01672g			n.164666G>A
A	164778	G	T	9617.0	intergenic_region	MODIFIER	CAGL0A01650g-CAGL0A01672g	CAGL0A01650g-CAGL0A01672g	intergenic_region	CAGL0A01650g-CAGL0A01672g			n.164778G>T
A	169477	G	T	28671.0	intergenic_region	MODIFIER	CAGL0A01694g-CAGL0A01716g	CAGL0A01694g-CAGL0A01716g	intergenic_region	CAGL0A01694g-CAGL0A01716g			n.169477G>T
A	170255	A	G	23100.0	intergenic_region	MODIFIER	CAGL0A01716g-CAGL0A01738g	CAGL0A01716g-CAGL0A01738g	intergenic_region	CAGL0A01716g-CAGL0A01738g			n.170255A>G
A	170297	G	T	15736.0	intergenic_region	MODIFIER	CAGL0A01716g-CAGL0A01738g	CAGL0A01716g-CAGL0A01738g	intergenic_region	CAGL0A01716g-CAGL0A01738g			n.170297G>T
A	170452	T	C	26932.0	intergenic_region	MODIFIER	CAGL0A01716g-CAGL0A01738g	CAGL0A01716g-CAGL0A01738g	intergenic_region	CAGL0A01716g-CAGL0A01738g			n.170452T>C
A	170454	TCCCCCC	T	26834.0	intergenic_region	MODIFIER	CAGL0A01716g-CAGL0A01738g	CAGL0A01716g-CAGL0A01738g	intergenic_region	CAGL0A01716g-CAGL0A01738g			n.170455_170460delCCCCCC
A	170489	A	T	19794.0	intergenic_region	MODIFIER	CAGL0A01716g-CAGL0A01738g	CAGL0A01716g-CAGL0A01738g	intergenic_region	CAGL0A01716g-CAGL0A01738g			n.170489A>T
A	170825	G	A	22302.0	intergenic_region	MODIFIER	CAGL0A01716g-CAGL0A01738g	CAGL0A01716g-CAGL0A01738g	intergenic_region	CAGL0A01716g-CAGL0A01738g			n.170825G>A
A	172440	G	T	26758.0	intergenic_region	MODIFIER	CAGL0A01738g-CAGL0A01760g	CAGL0A01738g-CAGL0A01760g	intergenic_region	CAGL0A01738g-CAGL0A01760g			n.172440G>T
A	174457	C	T	26717.0	intergenic_region	MODIFIER	CAGL0A01760g-CAGL0A01782g	CAGL0A01760g-CAGL0A01782g	intergenic_region	CAGL0A01760g-CAGL0A01782g			n.174457C>T
A	174508	A	G	26552.0	intergenic_region	MODIFIER	CAGL0A01760g-CAGL0A01782g	CAGL0A01760g-CAGL0A01782g	intergenic_region	CAGL0A01760g-CAGL0A01782g			n.174508A>G
A	174591	A	T	27564.0	intergenic_region	MODIFIER	CAGL0A01760g-CAGL0A01782g	CAGL0A01760g-CAGL0A01782g	intergenic_region	CAGL0A01760g-CAGL0A01782g			n.174591A>T
A	174989	C	T	29495.0	intergenic_region	MODIFIER	CAGL0A01760g-CAGL0A01782g	CAGL0A01760g-CAGL0A01782g	intergenic_region	CAGL0A01760g-CAGL0A01782g			n.174989C>T
A	177006	A	AC	18967.0	intergenic_region	MODIFIER	CAGL0A01782g-CAGL0A01804g	CAGL0A01782g-CAGL0A01804g	intergenic_region	CAGL0A01782g-CAGL0A01804g			n.177006_177007insC
A	177108	T	C	16032.0	intergenic_region	MODIFIER	CAGL0A01782g-CAGL0A01804g	CAGL0A01782g-CAGL0A01804g	intergenic_region	CAGL0A01782g-CAGL0A01804g			n.177108T>C
A	177184	T	C	19703.0	intergenic_region	MODIFIER	CAGL0A01782g-CAGL0A01804g	CAGL0A01782g-CAGL0A01804g	intergenic_region	CAGL0A01782g-CAGL0A01804g			n.177184T>C
A	177457	T	C	22294.0	intergenic_region	MODIFIER	CAGL0A01782g-CAGL0A01804g	CAGL0A01782g-CAGL0A01804g	intergenic_region	CAGL0A01782g-CAGL0A01804g			n.177457T>C
A	177478	T	C	21461.0	intergenic_region	MODIFIER	CAGL0A01782g-CAGL0A01804g	CAGL0A01782g-CAGL0A01804g	intergenic_region	CAGL0A01782g-CAGL0A01804g			n.177478T>C
A	178074	A	G	27040.0	intergenic_region	MODIFIER	CAGL0A01782g-CAGL0A01804g	CAGL0A01782g-CAGL0A01804g	intergenic_region	CAGL0A01782g-CAGL0A01804g			n.178074A>G
A	178298	A	G	16761.0	intergenic_region	MODIFIER	CAGL0A01782g-CAGL0A01804g	CAGL0A01782g-CAGL0A01804g	intergenic_region	CAGL0A01782g-CAGL0A01804g			n.178298A>G
A	178332	T	TC	18365.0	intergenic_region	MODIFIER	CAGL0A01782g-CAGL0A01804g	CAGL0A01782g-CAGL0A01804g	intergenic_region	CAGL0A01782g-CAGL0A01804g			n.178332_178333insC
A	178344	C	T	19590.0	intergenic_region	MODIFIER	CAGL0A01782g-CAGL0A01804g	CAGL0A01782g-CAGL0A01804g	intergenic_region	CAGL0A01782g-CAGL0A01804g			n.178344C>T
A	178577	G	A	15997.0	intergenic_region	MODIFIER	CAGL0A01782g-CAGL0A01804g	CAGL0A01782g-CAGL0A01804g	intergenic_region	CAGL0A01782g-CAGL0A01804g			n.178577G>A
A	178645	C	T	17759.0	intergenic_region	MODIFIER	CAGL0A01782g-CAGL0A01804g	CAGL0A01782g-CAGL0A01804g	intergenic_region	CAGL0A01782g-CAGL0A01804g			n.178645C>T
A	178696	T	A	28745.0	intergenic_region	MODIFIER	CAGL0A01782g-CAGL0A01804g	CAGL0A01782g-CAGL0A01804g	intergenic_region	CAGL0A01782g-CAGL0A01804g			n.178696T>A
A	178721	A	G	30894.0	intergenic_region	MODIFIER	CAGL0A01782g-CAGL0A01804g	CAGL0A01782g-CAGL0A01804g	intergenic_region	CAGL0A01782g-CAGL0A01804g			n.178721A>G
A	178776	A	T	36636.0	intergenic_region	MODIFIER	CAGL0A01782g-CAGL0A01804g	CAGL0A01782g-CAGL0A01804g	intergenic_region	CAGL0A01782g-CAGL0A01804g			n.178776A>T
A	178777	A	C	36636.0	intergenic_region	MODIFIER	CAGL0A01782g-CAGL0A01804g	CAGL0A01782g-CAGL0A01804g	intergenic_region	CAGL0A01782g-CAGL0A01804g			n.178777A>C
A	179277	G	A	20067.0	intergenic_region	MODIFIER	CAGL0A01782g-CAGL0A01804g	CAGL0A01782g-CAGL0A01804g	intergenic_region	CAGL0A01782g-CAGL0A01804g			n.179277G>A
A	179702	T	A	17780.0	intergenic_region	MODIFIER	CAGL0A01782g-CAGL0A01804g	CAGL0A01782g-CAGL0A01804g	intergenic_region	CAGL0A01782g-CAGL0A01804g			n.179702T>A
A	179887	T	A	15565.0	intergenic_region	MODIFIER	CAGL0A01782g-CAGL0A01804g	CAGL0A01782g-CAGL0A01804g	intergenic_region	CAGL0A01782g-CAGL0A01804g			n.179887T>A
A	179923	G	A	14940.0	intergenic_region	MODIFIER	CAGL0A01782g-CAGL0A01804g	CAGL0A01782g-CAGL0A01804g	intergenic_region	CAGL0A01782g-CAGL0A01804g			n.179923G>A
A	179953	C	A	15364.0	intergenic_region	MODIFIER	CAGL0A01782g-CAGL0A01804g	CAGL0A01782g-CAGL0A01804g	intergenic_region	CAGL0A01782g-CAGL0A01804g			n.179953C>A
A	180024	T	TA	15988.0	intergenic_region	MODIFIER	CAGL0A01782g-CAGL0A01804g	CAGL0A01782g-CAGL0A01804g	intergenic_region	CAGL0A01782g-CAGL0A01804g			n.180024_180025insA
A	180058	A	G	15348.0	intergenic_region	MODIFIER	CAGL0A01782g-CAGL0A01804g	CAGL0A01782g-CAGL0A01804g	intergenic_region	CAGL0A01782g-CAGL0A01804g			n.180058A>G
A	180095	A	AGAAG	21776.0	intergenic_region	MODIFIER	CAGL0A01782g-CAGL0A01804g	CAGL0A01782g-CAGL0A01804g	intergenic_region	CAGL0A01782g-CAGL0A01804g			n.180095_180096insGAAG
A	180118	GA	G	14911.0	intergenic_region	MODIFIER	CAGL0A01782g-CAGL0A01804g	CAGL0A01782g-CAGL0A01804g	intergenic_region	CAGL0A01782g-CAGL0A01804g			n.180119delA
A	181906	G	A	7625.0	intergenic_region	MODIFIER	CAGL0A01804g-CAGL0A01826g	CAGL0A01804g-CAGL0A01826g	intergenic_region	CAGL0A01804g-CAGL0A01826g			n.181906G>A
A	181967	C	G	12655.0	intergenic_region	MODIFIER	CAGL0A01804g-CAGL0A01826g	CAGL0A01804g-CAGL0A01826g	intergenic_region	CAGL0A01804g-CAGL0A01826g			n.181967C>G
A	182536	T	G	14546.0	intergenic_region	MODIFIER	CAGL0A01804g-CAGL0A01826g	CAGL0A01804g-CAGL0A01826g	intergenic_region	CAGL0A01804g-CAGL0A01826g			n.182536T>G
A	182618	T	G	15222.0	intergenic_region	MODIFIER	CAGL0A01804g-CAGL0A01826g	CAGL0A01804g-CAGL0A01826g	intergenic_region	CAGL0A01804g-CAGL0A01826g			n.182618T>G
A	182629	T	G	20960.0	intergenic_region	MODIFIER	CAGL0A01804g-CAGL0A01826g	CAGL0A01804g-CAGL0A01826g	intergenic_region	CAGL0A01804g-CAGL0A01826g			n.182629T>G
A	182637	T	C	20687.0	intergenic_region	MODIFIER	CAGL0A01804g-CAGL0A01826g	CAGL0A01804g-CAGL0A01826g	intergenic_region	CAGL0A01804g-CAGL0A01826g			n.182637T>C
A	182707	C	T	18804.0	intergenic_region	MODIFIER	CAGL0A01804g-CAGL0A01826g	CAGL0A01804g-CAGL0A01826g	intergenic_region	CAGL0A01804g-CAGL0A01826g			n.182707C>T
A	182750	T	A	13441.0	intergenic_region	MODIFIER	CAGL0A01804g-CAGL0A01826g	CAGL0A01804g-CAGL0A01826g	intergenic_region	CAGL0A01804g-CAGL0A01826g			n.182750T>A
A	182820	C	T	12790.0	intergenic_region	MODIFIER	CAGL0A01804g-CAGL0A01826g	CAGL0A01804g-CAGL0A01826g	intergenic_region	CAGL0A01804g-CAGL0A01826g			n.182820C>T
A	182993	T	C	17135.0	intergenic_region	MODIFIER	CAGL0A01804g-CAGL0A01826g	CAGL0A01804g-CAGL0A01826g	intergenic_region	CAGL0A01804g-CAGL0A01826g			n.182993T>C
A	183021	A	C	20449.0	intergenic_region	MODIFIER	CAGL0A01804g-CAGL0A01826g	CAGL0A01804g-CAGL0A01826g	intergenic_region	CAGL0A01804g-CAGL0A01826g			n.183021A>C
A	183023	CA	C	20440.0	intergenic_region	MODIFIER	CAGL0A01804g-CAGL0A01826g	CAGL0A01804g-CAGL0A01826g	intergenic_region	CAGL0A01804g-CAGL0A01826g			n.183024delA
A	183046	T	C	19329.0	intergenic_region	MODIFIER	CAGL0A01804g-CAGL0A01826g	CAGL0A01804g-CAGL0A01826g	intergenic_region	CAGL0A01804g-CAGL0A01826g			n.183046T>C
A	183187	A	T	24127.0	intergenic_region	MODIFIER	CAGL0A01804g-CAGL0A01826g	CAGL0A01804g-CAGL0A01826g	intergenic_region	CAGL0A01804g-CAGL0A01826g			n.183187A>T
A	183300	T	G	22749.0	intergenic_region	MODIFIER	CAGL0A01804g-CAGL0A01826g	CAGL0A01804g-CAGL0A01826g	intergenic_region	CAGL0A01804g-CAGL0A01826g			n.183300T>G
A	183339	G	A	27659.0	intergenic_region	MODIFIER	CAGL0A01804g-CAGL0A01826g	CAGL0A01804g-CAGL0A01826g	intergenic_region	CAGL0A01804g-CAGL0A01826g			n.183339G>A
A	183745	T	C	13650.0	intergenic_region	MODIFIER	CAGL0A01804g-CAGL0A01826g	CAGL0A01804g-CAGL0A01826g	intergenic_region	CAGL0A01804g-CAGL0A01826g			n.183745T>C
A	183763	A	T	12154.0	intergenic_region	MODIFIER	CAGL0A01804g-CAGL0A01826g	CAGL0A01804g-CAGL0A01826g	intergenic_region	CAGL0A01804g-CAGL0A01826g			n.183763A>T
A	183798	A	T	7716.0	intergenic_region	MODIFIER	CAGL0A01804g-CAGL0A01826g	CAGL0A01804g-CAGL0A01826g	intergenic_region	CAGL0A01804g-CAGL0A01826g			n.183798A>T
A	183886	AT	A	10393.0	intergenic_region	MODIFIER	CAGL0A01804g-CAGL0A01826g	CAGL0A01804g-CAGL0A01826g	intergenic_region	CAGL0A01804g-CAGL0A01826g			n.183887delT
A	183905	T	C	12115.0	intergenic_region	MODIFIER	CAGL0A01804g-CAGL0A01826g	CAGL0A01804g-CAGL0A01826g	intergenic_region	CAGL0A01804g-CAGL0A01826g			n.183905T>C
A	184004	C	T	24386.0	intergenic_region	MODIFIER	CAGL0A01804g-CAGL0A01826g	CAGL0A01804g-CAGL0A01826g	intergenic_region	CAGL0A01804g-CAGL0A01826g			n.184004C>T
A	185781	G	A	13082.0	intergenic_region	MODIFIER	CAGL0A01826g-CAGL0A01848g	CAGL0A01826g-CAGL0A01848g	intergenic_region	CAGL0A01826g-CAGL0A01848g			n.185781G>A
A	185966	T	G	24738.0	intergenic_region	MODIFIER	CAGL0A01826g-CAGL0A01848g	CAGL0A01826g-CAGL0A01848g	intergenic_region	CAGL0A01826g-CAGL0A01848g			n.185966T>G
A	186786	T	A	48613.0	intergenic_region	MODIFIER	CAGL0A01826g-CAGL0A01848g	CAGL0A01826g-CAGL0A01848g	intergenic_region	CAGL0A01826g-CAGL0A01848g			n.186786T>A
A	186818	G	A	34806.0	intergenic_region	MODIFIER	CAGL0A01826g-CAGL0A01848g	CAGL0A01826g-CAGL0A01848g	intergenic_region	CAGL0A01826g-CAGL0A01848g			n.186818G>A
A	186903	T	C	32367.0	intergenic_region	MODIFIER	CAGL0A01826g-CAGL0A01848g	CAGL0A01826g-CAGL0A01848g	intergenic_region	CAGL0A01826g-CAGL0A01848g			n.186903T>C
A	186949	A	T	30042.0	intergenic_region	MODIFIER	CAGL0A01826g-CAGL0A01848g	CAGL0A01826g-CAGL0A01848g	intergenic_region	CAGL0A01826g-CAGL0A01848g			n.186949A>T
A	187458	T	A	20838.0	intergenic_region	MODIFIER	CAGL0A01826g-CAGL0A01848g	CAGL0A01826g-CAGL0A01848g	intergenic_region	CAGL0A01826g-CAGL0A01848g			n.187458T>A
A	187594	G	A	19848.0	intergenic_region	MODIFIER	CAGL0A01826g-CAGL0A01848g	CAGL0A01826g-CAGL0A01848g	intergenic_region	CAGL0A01826g-CAGL0A01848g			n.187594G>A
A	187760	C	A	26854.0	intergenic_region	MODIFIER	CAGL0A01826g-CAGL0A01848g	CAGL0A01826g-CAGL0A01848g	intergenic_region	CAGL0A01826g-CAGL0A01848g			n.187760C>A
A	187847	T	C	27941.0	intergenic_region	MODIFIER	CAGL0A01826g-CAGL0A01848g	CAGL0A01826g-CAGL0A01848g	intergenic_region	CAGL0A01826g-CAGL0A01848g			n.187847T>C
A	190708	C	G	20794.0	intergenic_region	MODIFIER	CAGL0A01848g-CAGL0A01870g	CAGL0A01848g-CAGL0A01870g	intergenic_region	CAGL0A01848g-CAGL0A01870g			n.190708C>G
A	190739	T	A	18970.0	intergenic_region	MODIFIER	CAGL0A01848g-CAGL0A01870g	CAGL0A01848g-CAGL0A01870g	intergenic_region	CAGL0A01848g-CAGL0A01870g			n.190739T>A
A	193832	T	A	25261.0	intergenic_region	MODIFIER	CAGL0A01870g-CAGL0A01892g	CAGL0A01870g-CAGL0A01892g	intergenic_region	CAGL0A01870g-CAGL0A01892g			n.193832T>A
A	193891	T	G	35129.0	intergenic_region	MODIFIER	CAGL0A01870g-CAGL0A01892g	CAGL0A01870g-CAGL0A01892g	intergenic_region	CAGL0A01870g-CAGL0A01892g			n.193891T>G
A	193892	A	G	35129.0	intergenic_region	MODIFIER	CAGL0A01870g-CAGL0A01892g	CAGL0A01870g-CAGL0A01892g	intergenic_region	CAGL0A01870g-CAGL0A01892g			n.193892A>G
A	193899	A	G	35156.0	intergenic_region	MODIFIER	CAGL0A01870g-CAGL0A01892g	CAGL0A01870g-CAGL0A01892g	intergenic_region	CAGL0A01870g-CAGL0A01892g			n.193899A>G
A	193983	T	A	30314.0	intergenic_region	MODIFIER	CAGL0A01870g-CAGL0A01892g	CAGL0A01870g-CAGL0A01892g	intergenic_region	CAGL0A01870g-CAGL0A01892g			n.193983T>A
A	194348	A	T	37813.0	intergenic_region	MODIFIER	CAGL0A01870g-CAGL0A01892g	CAGL0A01870g-CAGL0A01892g	intergenic_region	CAGL0A01870g-CAGL0A01892g			n.194348A>T
A	194992	T	G	27292.0	intergenic_region	MODIFIER	CAGL0A01892g-CAGL0A01914g	CAGL0A01892g-CAGL0A01914g	intergenic_region	CAGL0A01892g-CAGL0A01914g			n.194992T>G
A	195111	C	T	25014.0	intergenic_region	MODIFIER	CAGL0A01892g-CAGL0A01914g	CAGL0A01892g-CAGL0A01914g	intergenic_region	CAGL0A01892g-CAGL0A01914g			n.195111C>T
A	206619	G	A	27471.0	intergenic_region	MODIFIER	tRNA-Gly_(GCC)-CAGL0A01958g	CAGL0A01936r-CAGL0A01958g	intergenic_region	CAGL0A01936r-CAGL0A01958g			n.206619G>A
A	206716	A	T	25353.0	intergenic_region	MODIFIER	tRNA-Gly_(GCC)-CAGL0A01958g	CAGL0A01936r-CAGL0A01958g	intergenic_region	CAGL0A01936r-CAGL0A01958g			n.206716A>T
A	210479	A	C	28563.0	intergenic_region	MODIFIER	CAGL0A01980g-CAGL0A02002g	CAGL0A01980g-CAGL0A02002g	intergenic_region	CAGL0A01980g-CAGL0A02002g			n.210479A>C
A	210530	G	A	25531.0	intergenic_region	MODIFIER	CAGL0A01980g-CAGL0A02002g	CAGL0A01980g-CAGL0A02002g	intergenic_region	CAGL0A01980g-CAGL0A02002g			n.210530G>A
A	211095	T	C	48838.0	intergenic_region	MODIFIER	CAGL0A02002g-CAGL0A02024g	CAGL0A02002g-CAGL0A02024g	intergenic_region	CAGL0A02002g-CAGL0A02024g			n.211095T>C
A	211455	A	G	34034.0	intergenic_region	MODIFIER	CAGL0A02002g-CAGL0A02024g	CAGL0A02002g-CAGL0A02024g	intergenic_region	CAGL0A02002g-CAGL0A02024g			n.211455A>G
A	214020	A	G	22755.0	intergenic_region	MODIFIER	CAGL0A02024g-CAGL0A02046g	CAGL0A02024g-CAGL0A02046g	intergenic_region	CAGL0A02024g-CAGL0A02046g			n.214020A>G
A	214153	A	G	16735.0	intergenic_region	MODIFIER	CAGL0A02024g-CAGL0A02046g	CAGL0A02024g-CAGL0A02046g	intergenic_region	CAGL0A02024g-CAGL0A02046g			n.214153A>G
A	214170	T	C	16602.0	intergenic_region	MODIFIER	CAGL0A02024g-CAGL0A02046g	CAGL0A02024g-CAGL0A02046g	intergenic_region	CAGL0A02024g-CAGL0A02046g			n.214170T>C
A	214325	A	C	31965.0	intergenic_region	MODIFIER	CAGL0A02024g-CAGL0A02046g	CAGL0A02024g-CAGL0A02046g	intergenic_region	CAGL0A02024g-CAGL0A02046g			n.214325A>C
A	214326	A	G	31965.0	intergenic_region	MODIFIER	CAGL0A02024g-CAGL0A02046g	CAGL0A02024g-CAGL0A02046g	intergenic_region	CAGL0A02024g-CAGL0A02046g			n.214326A>G
A	214339	T	A	24367.0	intergenic_region	MODIFIER	CAGL0A02024g-CAGL0A02046g	CAGL0A02024g-CAGL0A02046g	intergenic_region	CAGL0A02024g-CAGL0A02046g			n.214339T>A
A	214361	G	T	24770.0	intergenic_region	MODIFIER	CAGL0A02024g-CAGL0A02046g	CAGL0A02024g-CAGL0A02046g	intergenic_region	CAGL0A02024g-CAGL0A02046g			n.214361G>T
A	214394	T	C	24905.0	intergenic_region	MODIFIER	CAGL0A02024g-CAGL0A02046g	CAGL0A02024g-CAGL0A02046g	intergenic_region	CAGL0A02024g-CAGL0A02046g			n.214394T>C
A	214508	A	C	23776.0	intergenic_region	MODIFIER	CAGL0A02024g-CAGL0A02046g	CAGL0A02024g-CAGL0A02046g	intergenic_region	CAGL0A02024g-CAGL0A02046g			n.214508A>C
A	214946	G	T	30079.0	intergenic_region	MODIFIER	CAGL0A02024g-CAGL0A02046g	CAGL0A02024g-CAGL0A02046g	intergenic_region	CAGL0A02024g-CAGL0A02046g			n.214946G>T
A	215138	C	T	31150.0	intergenic_region	MODIFIER	CAGL0A02024g-CAGL0A02046g	CAGL0A02024g-CAGL0A02046g	intergenic_region	CAGL0A02024g-CAGL0A02046g			n.215138C>T
A	218278	A	T	24472.0	intergenic_region	MODIFIER	CAGL0A02046g-tRNA-Ala_(AGC)	CAGL0A02046g-CAGL0A02068r	intergenic_region	CAGL0A02046g-CAGL0A02068r			n.218278A>T
A	218379	T	C	24441.0	intergenic_region	MODIFIER	CAGL0A02046g-tRNA-Ala_(AGC)	CAGL0A02046g-CAGL0A02068r	intergenic_region	CAGL0A02046g-CAGL0A02068r			n.218379T>C
A	218553	A	T	14423.0	intergenic_region	MODIFIER	tRNA-Ala_(AGC)-CAGL0A02090g	CAGL0A02068r-CAGL0A02090g	intergenic_region	CAGL0A02068r-CAGL0A02090g			n.218553A>T
A	220726	C	G	13349.0	intergenic_region	MODIFIER	CAGL0A02090g-CAGL0A02112g	CAGL0A02090g-CAGL0A02112g	intergenic_region	CAGL0A02090g-CAGL0A02112g			n.220726C>G
A	223043	G	A	17936.0	intergenic_region	MODIFIER	CAGL0A02112g-CAGL0A02134g	CAGL0A02112g-CAGL0A02134g	intergenic_region	CAGL0A02112g-CAGL0A02134g			n.223043G>A
A	226771	G	A	16390.0	intergenic_region	MODIFIER	tRNA-Gln_(TTG)-CAGL0A02189g	CAGL0A02167r-CAGL0A02189g	intergenic_region	CAGL0A02167r-CAGL0A02189g			n.226771G>A
A	226831	C	T	16687.0	intergenic_region	MODIFIER	tRNA-Gln_(TTG)-CAGL0A02189g	CAGL0A02167r-CAGL0A02189g	intergenic_region	CAGL0A02167r-CAGL0A02189g			n.226831C>T
A	226833	A	AG	16864.0	intergenic_region	MODIFIER	tRNA-Gln_(TTG)-CAGL0A02189g	CAGL0A02167r-CAGL0A02189g	intergenic_region	CAGL0A02167r-CAGL0A02189g			n.226833_226834insG
A	226834	T	TTAAC	17025.0	intergenic_region	MODIFIER	tRNA-Gln_(TTG)-CAGL0A02189g	CAGL0A02167r-CAGL0A02189g	intergenic_region	CAGL0A02167r-CAGL0A02189g			n.226834_226835insTAAC
A	226850	A	T	16275.0	intergenic_region	MODIFIER	tRNA-Gln_(TTG)-CAGL0A02189g	CAGL0A02167r-CAGL0A02189g	intergenic_region	CAGL0A02167r-CAGL0A02189g			n.226850A>T
A	228800	A	C	14474.0	intergenic_region	MODIFIER	CAGL0A02189g-CAGL0A02211g	CAGL0A02189g-CAGL0A02211g	intergenic_region	CAGL0A02189g-CAGL0A02211g			n.228800A>C
A	229060	C	T	37828.0	intergenic_region	MODIFIER	CAGL0A02189g-CAGL0A02211g	CAGL0A02189g-CAGL0A02211g	intergenic_region	CAGL0A02189g-CAGL0A02211g			n.229060C>T
A	229108	T	C	25735.0	intergenic_region	MODIFIER	CAGL0A02189g-CAGL0A02211g	CAGL0A02189g-CAGL0A02211g	intergenic_region	CAGL0A02189g-CAGL0A02211g			n.229108T>C
A	229258	G	T	6590.0	intergenic_region	MODIFIER	CAGL0A02189g-CAGL0A02211g	CAGL0A02189g-CAGL0A02211g	intergenic_region	CAGL0A02189g-CAGL0A02211g			n.229258G>T
A	229517	T	A	11118.0	intergenic_region	MODIFIER	CAGL0A02189g-CAGL0A02211g	CAGL0A02189g-CAGL0A02211g	intergenic_region	CAGL0A02189g-CAGL0A02211g			n.229517T>A
A	231985	A	T	15511.0	intergenic_region	MODIFIER	CAGL0A02211g-CAGL0A02233g	CAGL0A02211g-CAGL0A02233g	intergenic_region	CAGL0A02211g-CAGL0A02233g			n.231985A>T
A	232043	AC	A	9027.97	intergenic_region	MODIFIER	CAGL0A02211g-CAGL0A02233g	CAGL0A02211g-CAGL0A02233g	intergenic_region	CAGL0A02211g-CAGL0A02233g			n.232044delC
A	232381	C	T	17925.0	intergenic_region	MODIFIER	CAGL0A02211g-CAGL0A02233g	CAGL0A02211g-CAGL0A02233g	intergenic_region	CAGL0A02211g-CAGL0A02233g			n.232381C>T
A	232387	A	T	17770.0	intergenic_region	MODIFIER	CAGL0A02211g-CAGL0A02233g	CAGL0A02211g-CAGL0A02233g	intergenic_region	CAGL0A02211g-CAGL0A02233g			n.232387A>T
A	232525	T	A	12605.0	intergenic_region	MODIFIER	CAGL0A02211g-CAGL0A02233g	CAGL0A02211g-CAGL0A02233g	intergenic_region	CAGL0A02211g-CAGL0A02233g			n.232525T>A
A	232833	A	T	20126.0	intergenic_region	MODIFIER	CAGL0A02211g-CAGL0A02233g	CAGL0A02211g-CAGL0A02233g	intergenic_region	CAGL0A02211g-CAGL0A02233g			n.232833A>T
A	233174	A	G	27454.0	intergenic_region	MODIFIER	CAGL0A02211g-CAGL0A02233g	CAGL0A02211g-CAGL0A02233g	intergenic_region	CAGL0A02211g-CAGL0A02233g			n.233174A>G
A	233199	G	A	26294.0	intergenic_region	MODIFIER	CAGL0A02211g-CAGL0A02233g	CAGL0A02211g-CAGL0A02233g	intergenic_region	CAGL0A02211g-CAGL0A02233g			n.233199G>A
A	233342	AT	A	26179.0	intergenic_region	MODIFIER	CAGL0A02211g-CAGL0A02233g	CAGL0A02211g-CAGL0A02233g	intergenic_region	CAGL0A02211g-CAGL0A02233g			n.233343delT
A	233527	C	T	23611.0	intergenic_region	MODIFIER	CAGL0A02211g-CAGL0A02233g	CAGL0A02211g-CAGL0A02233g	intergenic_region	CAGL0A02211g-CAGL0A02233g			n.233527C>T
A	233681	T	C	27517.0	intergenic_region	MODIFIER	CAGL0A02211g-CAGL0A02233g	CAGL0A02211g-CAGL0A02233g	intergenic_region	CAGL0A02211g-CAGL0A02233g			n.233681T>C
A	233831	G	A	27227.0	intergenic_region	MODIFIER	CAGL0A02211g-CAGL0A02233g	CAGL0A02211g-CAGL0A02233g	intergenic_region	CAGL0A02211g-CAGL0A02233g			n.233831G>A
A	233980	C	T	34300.0	intergenic_region	MODIFIER	CAGL0A02211g-CAGL0A02233g	CAGL0A02211g-CAGL0A02233g	intergenic_region	CAGL0A02211g-CAGL0A02233g			n.233980C>T
A	234322	A	G	31274.0	intergenic_region	MODIFIER	CAGL0A02211g-CAGL0A02233g	CAGL0A02211g-CAGL0A02233g	intergenic_region	CAGL0A02211g-CAGL0A02233g			n.234322A>G
A	234474	A	C	31237.0	intergenic_region	MODIFIER	CAGL0A02211g-CAGL0A02233g	CAGL0A02211g-CAGL0A02233g	intergenic_region	CAGL0A02211g-CAGL0A02233g			n.234474A>C
A	234682	T	A	26470.0	intergenic_region	MODIFIER	CAGL0A02211g-CAGL0A02233g	CAGL0A02211g-CAGL0A02233g	intergenic_region	CAGL0A02211g-CAGL0A02233g			n.234682T>A
A	234757	G	A	27184.0	intergenic_region	MODIFIER	CAGL0A02211g-CAGL0A02233g	CAGL0A02211g-CAGL0A02233g	intergenic_region	CAGL0A02211g-CAGL0A02233g			n.234757G>A
A	234765	T	G	26916.0	intergenic_region	MODIFIER	CAGL0A02211g-CAGL0A02233g	CAGL0A02211g-CAGL0A02233g	intergenic_region	CAGL0A02211g-CAGL0A02233g			n.234765T>G
A	234841	T	C	17975.0	intergenic_region	MODIFIER	CAGL0A02211g-CAGL0A02233g	CAGL0A02211g-CAGL0A02233g	intergenic_region	CAGL0A02211g-CAGL0A02233g			n.234841T>C
A	234908	A	T	23969.0	intergenic_region	MODIFIER	CAGL0A02211g-CAGL0A02233g	CAGL0A02211g-CAGL0A02233g	intergenic_region	CAGL0A02211g-CAGL0A02233g			n.234908A>T
A	234911	CT	C	23854.0	intergenic_region	MODIFIER	CAGL0A02211g-CAGL0A02233g	CAGL0A02211g-CAGL0A02233g	intergenic_region	CAGL0A02211g-CAGL0A02233g			n.234912delT
A	234953	A	G	19087.0	intergenic_region	MODIFIER	CAGL0A02211g-CAGL0A02233g	CAGL0A02211g-CAGL0A02233g	intergenic_region	CAGL0A02211g-CAGL0A02233g			n.234953A>G
A	234968	A	G	28179.0	intergenic_region	MODIFIER	CAGL0A02211g-CAGL0A02233g	CAGL0A02211g-CAGL0A02233g	intergenic_region	CAGL0A02211g-CAGL0A02233g			n.234968A>G
A	234971	C	T	28051.0	intergenic_region	MODIFIER	CAGL0A02211g-CAGL0A02233g	CAGL0A02211g-CAGL0A02233g	intergenic_region	CAGL0A02211g-CAGL0A02233g			n.234971C>T
A	234990	T	TC	24240.0	intergenic_region	MODIFIER	CAGL0A02211g-CAGL0A02233g	CAGL0A02211g-CAGL0A02233g	intergenic_region	CAGL0A02211g-CAGL0A02233g			n.234990_234991insC
A	235105	T	A	18457.0	intergenic_region	MODIFIER	CAGL0A02211g-CAGL0A02233g	CAGL0A02211g-CAGL0A02233g	intergenic_region	CAGL0A02211g-CAGL0A02233g			n.235105T>A
A	235179	A	T	27309.0	intergenic_region	MODIFIER	CAGL0A02211g-CAGL0A02233g	CAGL0A02211g-CAGL0A02233g	intergenic_region	CAGL0A02211g-CAGL0A02233g			n.235179A>T
A	235180	A	G	27309.0	intergenic_region	MODIFIER	CAGL0A02211g-CAGL0A02233g	CAGL0A02211g-CAGL0A02233g	intergenic_region	CAGL0A02211g-CAGL0A02233g			n.235180A>G
A	235210	A	T	19273.0	intergenic_region	MODIFIER	CAGL0A02211g-CAGL0A02233g	CAGL0A02211g-CAGL0A02233g	intergenic_region	CAGL0A02211g-CAGL0A02233g			n.235210A>T
A	235236	A	T	19181.0	intergenic_region	MODIFIER	CAGL0A02211g-CAGL0A02233g	CAGL0A02211g-CAGL0A02233g	intergenic_region	CAGL0A02211g-CAGL0A02233g			n.235236A>T
A	235283	T	G	19321.0	intergenic_region	MODIFIER	CAGL0A02211g-CAGL0A02233g	CAGL0A02211g-CAGL0A02233g	intergenic_region	CAGL0A02211g-CAGL0A02233g			n.235283T>G
A	235304	G	T	24461.0	intergenic_region	MODIFIER	CAGL0A02211g-CAGL0A02233g	CAGL0A02211g-CAGL0A02233g	intergenic_region	CAGL0A02211g-CAGL0A02233g			n.235304G>T
A	235305	T	C	24461.0	intergenic_region	MODIFIER	CAGL0A02211g-CAGL0A02233g	CAGL0A02211g-CAGL0A02233g	intergenic_region	CAGL0A02211g-CAGL0A02233g			n.235305T>C
A	235318	A	G	24211.0	intergenic_region	MODIFIER	CAGL0A02211g-CAGL0A02233g	CAGL0A02211g-CAGL0A02233g	intergenic_region	CAGL0A02211g-CAGL0A02233g			n.235318A>G
A	235319	C	T	24211.0	intergenic_region	MODIFIER	CAGL0A02211g-CAGL0A02233g	CAGL0A02211g-CAGL0A02233g	intergenic_region	CAGL0A02211g-CAGL0A02233g			n.235319C>T
A	235331	A	G	16667.0	intergenic_region	MODIFIER	CAGL0A02211g-CAGL0A02233g	CAGL0A02211g-CAGL0A02233g	intergenic_region	CAGL0A02211g-CAGL0A02233g			n.235331A>G
A	235348	T	G	16015.0	intergenic_region	MODIFIER	CAGL0A02211g-CAGL0A02233g	CAGL0A02211g-CAGL0A02233g	intergenic_region	CAGL0A02211g-CAGL0A02233g			n.235348T>G
A	235382	A	G	17544.0	intergenic_region	MODIFIER	CAGL0A02211g-CAGL0A02233g	CAGL0A02211g-CAGL0A02233g	intergenic_region	CAGL0A02211g-CAGL0A02233g			n.235382A>G
A	235384	TCG	T	17940.0	intergenic_region	MODIFIER	CAGL0A02211g-CAGL0A02233g	CAGL0A02211g-CAGL0A02233g	intergenic_region	CAGL0A02211g-CAGL0A02233g			n.235385_235386delCG
A	235388	G	GCA	18276.0	intergenic_region	MODIFIER	CAGL0A02211g-CAGL0A02233g	CAGL0A02211g-CAGL0A02233g	intergenic_region	CAGL0A02211g-CAGL0A02233g			n.235388_235389insCA
A	235397	A	G	18645.0	intergenic_region	MODIFIER	CAGL0A02211g-CAGL0A02233g	CAGL0A02211g-CAGL0A02233g	intergenic_region	CAGL0A02211g-CAGL0A02233g			n.235397A>G
A	235400	G	T	18555.0	intergenic_region	MODIFIER	CAGL0A02211g-CAGL0A02233g	CAGL0A02211g-CAGL0A02233g	intergenic_region	CAGL0A02211g-CAGL0A02233g			n.235400G>T
A	235407	C	T	19320.0	intergenic_region	MODIFIER	CAGL0A02211g-CAGL0A02233g	CAGL0A02211g-CAGL0A02233g	intergenic_region	CAGL0A02211g-CAGL0A02233g			n.235407C>T
A	235412	C	T	18780.0	intergenic_region	MODIFIER	CAGL0A02211g-CAGL0A02233g	CAGL0A02211g-CAGL0A02233g	intergenic_region	CAGL0A02211g-CAGL0A02233g			n.235412C>T
A	235414	C	T	18420.0	intergenic_region	MODIFIER	CAGL0A02211g-CAGL0A02233g	CAGL0A02211g-CAGL0A02233g	intergenic_region	CAGL0A02211g-CAGL0A02233g			n.235414C>T
A	235440	A	T	16470.0	intergenic_region	MODIFIER	CAGL0A02211g-CAGL0A02233g	CAGL0A02211g-CAGL0A02233g	intergenic_region	CAGL0A02211g-CAGL0A02233g			n.235440A>T
A	235474	G	T	24850.0	intergenic_region	MODIFIER	CAGL0A02211g-CAGL0A02233g	CAGL0A02211g-CAGL0A02233g	intergenic_region	CAGL0A02211g-CAGL0A02233g			n.235474G>T
A	235476	A	G	24850.0	intergenic_region	MODIFIER	CAGL0A02211g-CAGL0A02233g	CAGL0A02211g-CAGL0A02233g	intergenic_region	CAGL0A02211g-CAGL0A02233g			n.235476A>G
A	235504	GA	G	25039.0	intergenic_region	MODIFIER	CAGL0A02211g-CAGL0A02233g	CAGL0A02211g-CAGL0A02233g	intergenic_region	CAGL0A02211g-CAGL0A02233g			n.235505delA
A	235667	A	G	6001.0	intergenic_region	MODIFIER	CAGL0A02211g-CAGL0A02233g	CAGL0A02211g-CAGL0A02233g	intergenic_region	CAGL0A02211g-CAGL0A02233g			n.235667A>G
A	237486	AT	A	11988.0	intergenic_region	MODIFIER	CAGL0A02233g-CAGL0A02255g	CAGL0A02233g-CAGL0A02255g	intergenic_region	CAGL0A02233g-CAGL0A02255g			n.237487delT
A	237537	G	A	13517.0	intergenic_region	MODIFIER	CAGL0A02233g-CAGL0A02255g	CAGL0A02233g-CAGL0A02255g	intergenic_region	CAGL0A02233g-CAGL0A02255g			n.237537G>A
A	237570	G	T	16814.0	intergenic_region	MODIFIER	CAGL0A02233g-CAGL0A02255g	CAGL0A02233g-CAGL0A02255g	intergenic_region	CAGL0A02233g-CAGL0A02255g			n.237570G>T
A	237580	T	A	17282.0	intergenic_region	MODIFIER	CAGL0A02233g-CAGL0A02255g	CAGL0A02233g-CAGL0A02255g	intergenic_region	CAGL0A02233g-CAGL0A02255g			n.237580T>A
A	237606	C	T	15260.0	intergenic_region	MODIFIER	CAGL0A02233g-CAGL0A02255g	CAGL0A02233g-CAGL0A02255g	intergenic_region	CAGL0A02233g-CAGL0A02255g			n.237606C>T
A	237684	T	A	31260.0	intergenic_region	MODIFIER	CAGL0A02233g-CAGL0A02255g	CAGL0A02233g-CAGL0A02255g	intergenic_region	CAGL0A02233g-CAGL0A02255g			n.237684T>A
A	237689	T	G	30267.0	intergenic_region	MODIFIER	CAGL0A02233g-CAGL0A02255g	CAGL0A02233g-CAGL0A02255g	intergenic_region	CAGL0A02233g-CAGL0A02255g			n.237689T>G
A	237702	G	T	29866.0	intergenic_region	MODIFIER	CAGL0A02233g-CAGL0A02255g	CAGL0A02233g-CAGL0A02255g	intergenic_region	CAGL0A02233g-CAGL0A02255g			n.237702G>T
A	237766	A	T	23769.0	intergenic_region	MODIFIER	CAGL0A02233g-CAGL0A02255g	CAGL0A02233g-CAGL0A02255g	intergenic_region	CAGL0A02233g-CAGL0A02255g			n.237766A>T
A	238228	T	C	15518.0	intergenic_region	MODIFIER	CAGL0A02233g-CAGL0A02255g	CAGL0A02233g-CAGL0A02255g	intergenic_region	CAGL0A02233g-CAGL0A02255g			n.238228T>C
A	238359	C	A	14739.0	intergenic_region	MODIFIER	CAGL0A02233g-CAGL0A02255g	CAGL0A02233g-CAGL0A02255g	intergenic_region	CAGL0A02233g-CAGL0A02255g			n.238359C>A
A	238450	T	C	10450.0	intergenic_region	MODIFIER	CAGL0A02233g-CAGL0A02255g	CAGL0A02233g-CAGL0A02255g	intergenic_region	CAGL0A02233g-CAGL0A02255g			n.238450T>C
A	238493	G	C	7015.0	intergenic_region	MODIFIER	CAGL0A02233g-CAGL0A02255g	CAGL0A02233g-CAGL0A02255g	intergenic_region	CAGL0A02233g-CAGL0A02255g			n.238493G>C
A	238628	A	G	9559.0	intergenic_region	MODIFIER	CAGL0A02233g-CAGL0A02255g	CAGL0A02233g-CAGL0A02255g	intergenic_region	CAGL0A02233g-CAGL0A02255g			n.238628A>G
A	238794	A	G	24263.0	intergenic_region	MODIFIER	CAGL0A02233g-CAGL0A02255g	CAGL0A02233g-CAGL0A02255g	intergenic_region	CAGL0A02233g-CAGL0A02255g			n.238794A>G
A	238896	C	A	26662.0	intergenic_region	MODIFIER	CAGL0A02233g-CAGL0A02255g	CAGL0A02233g-CAGL0A02255g	intergenic_region	CAGL0A02233g-CAGL0A02255g			n.238896C>A
A	239020	G	A	27424.0	intergenic_region	MODIFIER	CAGL0A02233g-CAGL0A02255g	CAGL0A02233g-CAGL0A02255g	intergenic_region	CAGL0A02233g-CAGL0A02255g			n.239020G>A
A	239057	G	A	37840.0	intergenic_region	MODIFIER	CAGL0A02233g-CAGL0A02255g	CAGL0A02233g-CAGL0A02255g	intergenic_region	CAGL0A02233g-CAGL0A02255g			n.239057G>A
A	239065	G	A	38233.0	intergenic_region	MODIFIER	CAGL0A02233g-CAGL0A02255g	CAGL0A02233g-CAGL0A02255g	intergenic_region	CAGL0A02233g-CAGL0A02255g			n.239065G>A
A	250154	G	T	5611.0	intergenic_region	MODIFIER	CAGL0A02277g-CAGL0A02299g	CAGL0A02277g-CAGL0A02299g	intergenic_region	CAGL0A02277g-CAGL0A02299g			n.250154G>T
A	250178	G	T	13966.0	intergenic_region	MODIFIER	CAGL0A02277g-CAGL0A02299g	CAGL0A02277g-CAGL0A02299g	intergenic_region	CAGL0A02277g-CAGL0A02299g			n.250178G>T
A	250185	T	C	14602.0	intergenic_region	MODIFIER	CAGL0A02277g-CAGL0A02299g	CAGL0A02277g-CAGL0A02299g	intergenic_region	CAGL0A02277g-CAGL0A02299g			n.250185T>C
A	250200	A	G	17554.0	intergenic_region	MODIFIER	CAGL0A02277g-CAGL0A02299g	CAGL0A02277g-CAGL0A02299g	intergenic_region	CAGL0A02277g-CAGL0A02299g			n.250200A>G
A	250542	T	C	40984.0	intergenic_region	MODIFIER	CAGL0A02277g-CAGL0A02299g	CAGL0A02277g-CAGL0A02299g	intergenic_region	CAGL0A02277g-CAGL0A02299g			n.250542T>C
A	250634	A	G	29800.0	intergenic_region	MODIFIER	CAGL0A02277g-CAGL0A02299g	CAGL0A02277g-CAGL0A02299g	intergenic_region	CAGL0A02277g-CAGL0A02299g			n.250634A>G
A	251936	T	A	2040.0	intergenic_region	MODIFIER	CAGL0A02299g-CAGL0A02321g	CAGL0A02299g-CAGL0A02321g	intergenic_region	CAGL0A02299g-CAGL0A02321g			n.251936T>A
A	251940	A	T	2210.0	intergenic_region	MODIFIER	CAGL0A02299g-CAGL0A02321g	CAGL0A02299g-CAGL0A02321g	intergenic_region	CAGL0A02299g-CAGL0A02321g			n.251940A>T
A	251943	G	A	2292.0	intergenic_region	MODIFIER	CAGL0A02299g-CAGL0A02321g	CAGL0A02299g-CAGL0A02321g	intergenic_region	CAGL0A02299g-CAGL0A02321g			n.251943G>A
A	252012	TAA	T	5977.97	intergenic_region	MODIFIER	CAGL0A02299g-CAGL0A02321g	CAGL0A02299g-CAGL0A02321g	intergenic_region	CAGL0A02299g-CAGL0A02321g			n.252013_252014delAA
A	252184	T	A	28904.0	intergenic_region	MODIFIER	CAGL0A02299g-CAGL0A02321g	CAGL0A02299g-CAGL0A02321g	intergenic_region	CAGL0A02299g-CAGL0A02321g			n.252184T>A
A	254078	T	TG	3701.97	intergenic_region	MODIFIER	CAGL0A02321g-CAGL0A02343g	CAGL0A02321g-CAGL0A02343g	intergenic_region	CAGL0A02321g-CAGL0A02343g			n.254078_254079insG
A	254310	C	CATTGGGCTTAT	27071.0	intergenic_region	MODIFIER	CAGL0A02321g-CAGL0A02343g	CAGL0A02321g-CAGL0A02343g	intergenic_region	CAGL0A02321g-CAGL0A02343g			n.254310_254311insATTGGGCTTAT
A	254366	T	C	27432.0	intergenic_region	MODIFIER	CAGL0A02321g-CAGL0A02343g	CAGL0A02321g-CAGL0A02343g	intergenic_region	CAGL0A02321g-CAGL0A02343g			n.254366T>C
A	254416	C	T	35535.0	intergenic_region	MODIFIER	CAGL0A02321g-CAGL0A02343g	CAGL0A02321g-CAGL0A02343g	intergenic_region	CAGL0A02321g-CAGL0A02343g			n.254416C>T
A	254420	GA	G	35702.0	intergenic_region	MODIFIER	CAGL0A02321g-CAGL0A02343g	CAGL0A02321g-CAGL0A02343g	intergenic_region	CAGL0A02321g-CAGL0A02343g			n.254421delA
A	254423	T	C	34838.0	intergenic_region	MODIFIER	CAGL0A02321g-CAGL0A02343g	CAGL0A02321g-CAGL0A02343g	intergenic_region	CAGL0A02321g-CAGL0A02343g			n.254423T>C
A	254425	A	G	34768.0	intergenic_region	MODIFIER	CAGL0A02321g-CAGL0A02343g	CAGL0A02321g-CAGL0A02343g	intergenic_region	CAGL0A02321g-CAGL0A02343g			n.254425A>G
A	254472	C	A	29162.0	intergenic_region	MODIFIER	CAGL0A02321g-CAGL0A02343g	CAGL0A02321g-CAGL0A02343g	intergenic_region	CAGL0A02321g-CAGL0A02343g			n.254472C>A
A	255226	TC	T	21696.0	intergenic_region	MODIFIER	CAGL0A02343g-CAGL0A02365g	CAGL0A02343g-CAGL0A02365g	intergenic_region	CAGL0A02343g-CAGL0A02365g			n.255227delC
A	255519	C	T	14119.0	intergenic_region	MODIFIER	CAGL0A02343g-CAGL0A02365g	CAGL0A02343g-CAGL0A02365g	intergenic_region	CAGL0A02343g-CAGL0A02365g			n.255519C>T
A	255592	TG	T	10636.0	intergenic_region	MODIFIER	CAGL0A02343g-CAGL0A02365g	CAGL0A02343g-CAGL0A02365g	intergenic_region	CAGL0A02343g-CAGL0A02365g			n.255593delG
A	255832	A	T	32051.0	intergenic_region	MODIFIER	CAGL0A02343g-CAGL0A02365g	CAGL0A02343g-CAGL0A02365g	intergenic_region	CAGL0A02343g-CAGL0A02365g			n.255832A>T
A	255841	T	A	32030.0	intergenic_region	MODIFIER	CAGL0A02343g-CAGL0A02365g	CAGL0A02343g-CAGL0A02365g	intergenic_region	CAGL0A02343g-CAGL0A02365g			n.255841T>A
A	256186	T	C	17602.0	intergenic_region	MODIFIER	CAGL0A02343g-CAGL0A02365g	CAGL0A02343g-CAGL0A02365g	intergenic_region	CAGL0A02343g-CAGL0A02365g			n.256186T>C
A	256227	A	AAG	20002.0	intergenic_region	MODIFIER	CAGL0A02343g-CAGL0A02365g	CAGL0A02343g-CAGL0A02365g	intergenic_region	CAGL0A02343g-CAGL0A02365g			n.256227_256228insAG
A	257612	T	A	34531.0	intergenic_region	MODIFIER	CAGL0A02365g-CAGL0A02387g	CAGL0A02365g-CAGL0A02387g	intergenic_region	CAGL0A02365g-CAGL0A02387g			n.257612T>A
[truncated: 53,331 more rows]

## Sheet: OL152_PSC_vs_ref
#CHROM	POS	REF	ALT	QUAL
[truncated: 37,744 more rows]
[truncated: 1 more columns]

## Sheet: Interg OL152_PSC
A	826	G	A	22266.0	intergenic_region	MODIFIER	CHR_START-CAGL0A00165g	CHR_START-CAGL0A00165g	intergenic_region	CHR_START-CAGL0A00165g			n.826G>A
[truncated: 53,956 more rows]

## Sheet: 044_vs_ref
#CHROM	POS	REF	ALT	QUAL
[truncated: 37,158 more rows]
[truncated: 7 more columns]

[truncated: 12 more sheets: Interg 044, 044_PSC_vs_ref, Interg 044_PSC, 040_vs_ref, Interg 040, 040_PSC_vs_ref, Interg 040_PSC, CBS138_vs_ref, Interg CBS138, CBS138_PSC_vs_ref, Interg CBS138_PSC, Comparison isolates]
