# Supplementary material for: Genomic evolution towards azole resistance in Candida glabrata clinical isolates unveils the importance of CgHxt4/6/7 in azole accumulation
Source: Commun Biol. 2022 Oct 21;5:1118. doi: 10.1038/s42003-022-04087-0 (PMC9587243; doi:10.1038/s42003-022-04087-0)
Supplement: Supplementary file 6 — Supplementary Data 4 [file 42003_2022_4087_MOESM6_ESM.xlsx]

## Sheet: Fig2b 3H FLC
Time (min)	Wild-type				∆hxt4/6/7
0	0	0	0	0	0	0	0	0
5	0.99311	1.11161	1.39594	0.948941	0.390164	0.423773	0.287016
10	1.41854	1.07514	1.61556		0.438133	0.521063	0.55155
15	0.810871	0.906627	1.72594		0.340058	0.377456	0.529891	0.652903	0.655233

## Sheet: Fig4b 3H FLC 
Time (min)	.040				040_∆hxt4/6/7
0	0	0	0	0	0	0	0	0	0
5	1.95444	1.1056	1.80435	1.02625	0.837766	0.812554	0.424617	0.668903
10	3.55933	4.01012	2.10524		1.55301	1.33894	0.364715	0.777641	0.535487
15	4.4252	4.10249	8.24962		0.774826	0.379527	0.525314	0.284556

## Sheet: Fig 5b Growth Curves
CONTROL															4 mg/L PSC
Time (h)	K			∆pdr1			∆pdr1∆hxt4/6/7			∆pdr1∆hxt6/7					Time (h)	K			∆pdr1			∆pdr1∆hxt4/6/7			∆pdr1∆hxt6/7
0	0.01	0.01	0.01	0.01	0.01	0.01	0.01	0.01	0.01	0.01	0.01	0.01			0	0.01	0.01	0.01	0.01	0.01	0.01	0.01	0.01	0.01	0.01	0.01	0.01
2	0.034	0.039	0.039	0.034	0.037	0.037	0.038	0.034	0.041	0.024	0.025	0.021			2	0.038	0.039	0.037	0.04	0.041	0.036	0.038	0.038	0.042	0.015	0.05	0.054
4	0.107	0.112	0.108	0.1	0.12	0.121	0.113	0.105	0.122	0.08	0.062	0.071			4	0.093	0.092	0.094	0.087	0.087	0.083	0.085	0.092	0.092	0.061	0.103	0.106
6	0.346	0.377	0.371	0.335	0.374	0.393	0.363	0.333	0.382	0.39	0.313	0.33			6	0.16	0.157	0.157	0.121	0.115	0.113	0.145	0.148	0.147	0.184	0.223	0.221
8	1.65	1.78	1.8	1.55	1.76	1.85	1.8	1.63	1.86	2.65	2	1.98			8	0.291	0.278	0.284	0.164	0.159	0.158	0.254	0.258	0.26	0.55	0.63	0.55
13	19.32	20	19.48	18.68	19.44	19.56	19.8	19.72	20.52	14	18.55	15.35			13	1.39	1.07	1.15	0.228	0.222	0.242	0.97	1.15	1.11	1.63	1.79	1.49
24	26.84	28.32	26.6	28.12	28.68	27.68	28.08	27.56	27.4	27.9	32	31.85			24	11.64	9.16	10	0.238	0.228	0.309	10.44	10.92	11.08	13.6	13.7	13.25
32	27.92	29.04	29.04	30.48	29.28	30.04	30.92	30.36	29.72	34.85	33.75	32.55			32	11.52	10.36	10.84	0.248	0.226	0.375	11.96	11.96	13.44	14.9	14.8	13.2
48	34.65	35.8	35.4	35.4	36.25	35.95	35.7	35.4	34.35	38.15	39.95	37.6			48	15.15	11.65	12.5	2.06	1.95	3.62	14.6	14.95	15.35	16	16	15.65
